# Supplementary material for: First insights into the gut microbiomes and the diet of the Littorina snail ecotypes, a recently emerged marine evolutionary model
Source: Evol Appl. 2022 Jul 24;16(2):365–78. doi: 10.1111/eva.13447 (PMC9923488; doi:10.1111/eva.13447)
Supplement: Supplementary file 8 — Table S1 [file EVA-16-365-s003.xlsx]

## Sheet: 16s_dataset2.txt (3)
SAMPLE_ID			16_Ars_B1	16_Ars_B2	16_Ars_B3	16_Ars_LOW1	16_Ars_LOW2	16_Ars_LOW3	16_Ars_Ls_C_f	16_Ars_Ls_C_g1	16_Ars_Ls_C_g2	16_Ars_Ls_C_g3	16_Ars_Ls_WH_f	16_Ars_Ls_WH_g1	16_Ars_Ls_WH_g2	16_Ars_Ls_WH_g3	16_Ars_Ls_WL_f	16_Ars_Ls_WL_g1	16_Ars_Ls_WL_g2	16_Ars_Ls_WL_g3	16_Ars_UP1	16_Ars_UP2	16_Ars_UP3	16_Ram_B1	16_Ram_B2	16_Ram_B3	16_Ram_LOW1	16_Ram_LOW2	16_Ram_LOW3	16_Ram_Ls_C_f	16_Ram_Ls_C_g1	16_Ram_Ls_C_g2	16_Ram_Ls_C_g3	16_Ram_Ls_WH_f	16_Ram_Ls_WH_g1	16_Ram_Ls_WH_g2	16_Ram_Ls_WH_g3	16_Ram_Ls_WL_f	16_Ram_Ls_WL_g1	16_Ram_Ls_WL_g2	16_Ram_Ls_WL_g3	16_Ram_UP1	16_Ram_UP2	16_Ram_UP3
TYPE			ENV	ENV	ENV	ENV	ENV	ENV	FOOT	GUT	GUT	GUT	FOOT	GUT	GUT	GUT	FOOT	GUT	GUT	GUT	ENV	ENV	ENV	ENV	ENV	ENV	ENV	ENV	ENV	FOOT	GUT	GUT	GUT	FOOT	GUT	GUT	GUT	FOOT	GUT	GUT	GUT	ENV	ENV	ENV
SUBTYPE			Boulders	Boulders	Boulders	Low_cliff	Low_cliff	Low_cliff	L_SAXATILIS_CRAB	L_SAXATILIS_CRAB	L_SAXATILIS_CRAB	L_SAXATILIS_CRAB	L_SAXATILIS_WAVE_HIGH	L_SAXATILIS_WAVE_HIGH	L_SAXATILIS_WAVE_HIGH	L_SAXATILIS_WAVE_HIGH	L_SAXATILIS_WAVE_LOW	L_SAXATILIS_WAVE_LOW	L_SAXATILIS_WAVE_LOW	L_SAXATILIS_WAVE_LOW	UPPER-CLIFF	UPPER-CLIFF	UPPER-CLIFF	Boulders	Boulders	Boulders	Low_cliff	Low_cliff	Low_cliff	L_SAXATILIS_CRAB	L_SAXATILIS_CRAB	L_SAXATILIS_CRAB	L_SAXATILIS_CRAB	L_SAXATILIS_WAVE_HIGH	L_SAXATILIS_WAVE_HIGH	L_SAXATILIS_WAVE_HIGH	L_SAXATILIS_WAVE_HIGH	L_SAXATILIS_WAVE_LOW	L_SAXATILIS_WAVE_LOW	L_SAXATILIS_WAVE_LOW	L_SAXATILIS_WAVE_LOW	UPPER-CLIFF	UPPER-CLIFF	UPPER-CLIFF
LOCALITY			ARSKLOVET	ARSKLOVET	ARSKLOVET	ARSKLOVET	ARSKLOVET	ARSKLOVET	ARSKLOVET	ARSKLOVET	ARSKLOVET	ARSKLOVET	ARSKLOVET	ARSKLOVET	ARSKLOVET	ARSKLOVET	ARSKLOVET	ARSKLOVET	ARSKLOVET	ARSKLOVET	ARSKLOVET	ARSKLOVET	ARSKLOVET	RAMSO	RAMSO	RAMSO	RAMSO	RAMSO	RAMSO	RAMSO	RAMSO	RAMSO	RAMSO	RAMSO	RAMSO	RAMSO	RAMSO	RAMSO	RAMSO	RAMSO	RAMSO	RAMSO	RAMSO	RAMSO
Taxonomy	OTU	Total	16_Ars_B1	16_Ars_B2	16_Ars_B3	16_Ars_LOW1	16_Ars_LOW2	16_Ars_LOW3	16_Ars_Ls_C_f	16_Ars_Ls_C_g1	16_Ars_Ls_C_g2	16_Ars_Ls_C_g3	16_Ars_Ls_WH_f	16_Ars_Ls_WH_g1	16_Ars_Ls_WH_g2	16_Ars_Ls_WH_g3	16_Ars_Ls_WL_f	16_Ars_Ls_WL_g1	16_Ars_Ls_WL_g2	16_Ars_Ls_WL_g3	16_Ars_UP1	16_Ars_UP2	16_Ars_UP3	16_Ram_B1	16_Ram_B2	16_Ram_B3	16_Ram_LOW1	16_Ram_LOW2	16_Ram_LOW3	16_Ram_Ls_C_f	16_Ram_Ls_C_g1	16_Ram_Ls_C_g2	16_Ram_Ls_C_g3	16_Ram_Ls_WH_f	16_Ram_Ls_WH_g1	16_Ram_Ls_WH_g2	16_Ram_Ls_WH_g3	16_Ram_Ls_WL_f	16_Ram_Ls_WL_g1	16_Ram_Ls_WL_g2	16_Ram_Ls_WL_g3	16_Ram_UP1	16_Ram_UP2	16_Ram_UP3
Bacteria(100);Cyanobacteria(100);Oxyphotobacteria(100);Nostocales(100);Nostocaceae(100);Rivularia_PCC-7116(100);	Otu00007	206656	791	751	1400	3	46694	41435	176	23	5	3	179	345	1071	556	518	129	44	60	17477	21879	48343	147	8486	197	5	3	4	58	2	5	39	38	287	30	146	2365	821	75	283	17	9844	1922
Bacteria(100);Bacteroidetes(100);Bacteroidia(100);Flavobacteriales(100);Flavobacteriaceae(100);Flavobacteriaceae_unclassified(75);	Otu00010	203509	291	290	159	587	2	64	1772	10844	2892	2133	634	31223	5957	514	862	2527	3593	1885	3	0	1	132	74	193	350	1803	32	368	2460	3197	3843	1708	36715	35638	49288	862	238	245	47	76	0	7
Bacteria(100);Proteobacteria(100);Gammaproteobacteria(100);Vibrionales(100);Vibrionaceae(100);Catenococcus(60);	Otu00008	198727	53	75	39	0	2	60	866	1186	1750	872	502	10333	3439	141	260	4560	14114	3281	174	21	21	171	132	235	0	0	0	420	35453	11455	16366	12906	2047	14184	8902	992	8612	3013	7868	55	2	34165
Bacteria(100);Proteobacteria(100);Gammaproteobacteria(100);Vibrionales(100);Vibrionaceae(100);Vibrio(100);	Otu00009	197556	3	6	0	1	0	1	22607	35091	14636	27126	62	740	61	14	449	149	1201	1286	0	0	0	1	5	15	1	3	0	245	4119	30386	15323	977	689	38248	604	334	1579	1433	85	27	3	46
Bacteria(100);Proteobacteria(100);Gammaproteobacteria(100);Enterobacteriales(100);Enterobacteriaceae(100);Enterobacteriaceae_unclassified(74);	Otu00006	176344	31	207	17	10	24	51	4303	1291	976	486	11403	5499	11197	26138	0	14719	4875	6285	7	11	27	13	13	32	14	17	22	5441	315	1901	2957	29636	7815	10	16697	36	952	5394	17274	75	83	90
Bacteria(100);Proteobacteria(100);Alphaproteobacteria(100);Rhizobiales(100);Rhizobiaceae(100);Rhizobiaceae_unclassified(100);	Otu00012	122442	2668	3906	2656	0	10109	13092	1564	3078	3448	2492	1046	64	926	429	492	2770	2550	2496	7	153	705	2478	3752	3671	0	6	2	157	229	934	2334	227	351	162	179	1565	8304	18929	20826	452	1422	1811
Bacteria(100);Bacteroidetes(100);Bacteroidia(100);Chitinophagales(100);Saprospiraceae(100);Lewinella(100);	Otu00014	120884	15463	29219	11272	0	4	4775	483	33	11	11	0	2	0	59	674	86	194	45	0	0	0	26135	4625	26611	0	1	0	149	9	31	32	0	3	1	0	865	0	1	3	9	2	76
Bacteria(100);Proteobacteria(100);Gammaproteobacteria(100);Vibrionales(100);Vibrionaceae(100);Vibrio(91);	Otu00011	111587	2	6	0	3	3	1	102	2188	288	170	37	274	34	0	70	834	435	721	3	0	0	8	13	36	0	0	0	3	1281	1303	909	0	11	0	142	420	98147	3277	864	0	2	0
Bacteria(100);Proteobacteria(100);Gammaproteobacteria(100);Vibrionales(100);Vibrionaceae(100);Vibrio(81);	Otu00003	100590	6	6	9	399	6	10	712	514	1071	911	52	69	11	6	3423	995	424	148	0	3	0	98	95	139	1537	26155	66	892	1515	46684	7134	115	253	833	3739	1469	824	205	0	19	4	39
Bacteria(100);Cyanobacteria(100);Oxyphotobacteria(100);Phormidesmiales(100);Phormidesmiaceae(100);Phormidesmis_ANT.LACV5.1(100);	Otu00013	97658	1136	1150	1100	1	22721	10859	79	4	0	2	91	2	40	167	1037	32	115	67	4778	5238	13104	13	328	19	0	2	4	10	0	0	16	38	5	88	1	1090	15741	429	11251	19	4604	2277
Bacteria(100);Fusobacteria(100);Fusobacteriia(100);Fusobacteriales(100);Fusobacteriaceae(100);Psychrilyobacter(100);	Otu00001	87653	4	4	0	16	2	3	9186	6995	8491	17384	96	1	2	14	3623	3	1569	62	0	0	2	13	1	65	165	7986	18	59	7507	17587	4070	0	58	750	0	1769	148	0	0	0	0	0
Bacteria(100);Bacteroidetes(100);Bacteroidia(100);Flavobacteriales(100);Flavobacteriaceae(100);Tenacibaculum(100);	Otu00019	86475	1	0	0	0	0	0	1	1	2	1	18	35254	6	0	0	5	0	1	0	0	0	0	3	19	0	0	0	0	0	0	0	74	589	44	49560	480	137	21	28	224	0	6
Bacteria(100);Cyanobacteria(100);Oxyphotobacteria(100);Phormidesmiales(100);Phormidesmiaceae(100);Phormidesmis_ANT.LACV5.1(100);	Otu00023	77862	313	2463	1921	0	2794	1173	10	0	2	0	478	47	86	56	112	46	8	2	2758	1481	1919	6	309	16	19	1	0	14	0	1	17	60	33	89	1	485	7312	486	6036	221	34839	12248
Bacteria(100);Bacteroidetes(100);Bacteroidia(100);Chitinophagales(100);Saprospiraceae(100);Lewinella(100);	Otu00018	76674	12668	9084	9364	0	9987	16187	489	15	11	3	2676	13	4	326	276	115	78	155	34	4076	248	2872	1476	4518	2	1	0	578	137	40	201	32	1	25	25	335	64	207	246	9	54	42
Bacteria(100);Bacteroidetes(100);Bacteroidia(100);Cytophagales(100);Cytophagales_unclassified(100);Cytophagales_unclassified(100);	Otu00004	76525	0	1	0	0	0	0	10897	3	7	7	19	0	6	0	1258	0	0	0	4	2	1	0	8	6	12	0	0	41198	9	36	208	497	11	52	42	22230	0	0	0	5	4	2
Bacteria(100);Cyanobacteria(100);Oxyphotobacteria(100);Nostocales(100);Xenococcaceae(100);Pleurocapsa_PCC-7319(100);	Otu00025	74276	23231	9774	9370	1	926	588	211	447	23	115	5571	938	2724	143	443	535	228	93	838	798	902	421	1263	263	14	58	9	94	28	142	295	5	54	17	0	424	1009	125	93	486	6657	4920
Bacteria(100);Proteobacteria(100);Gammaproteobacteria(100);Vibrionales(100);Vibrionaceae(100);Vibrio(100);	Otu00015	72062	5	15	3	0	1	2	373	279	665	323	0	3	38	1	80	0	658	47	37	11	0	68	7	19	0	0	0	288	2546	8893	9744	195	530	795	44809	128	819	287	391	0	0	2
Bacteria(100);Bacteroidetes(100);Bacteroidia(100);Flavobacteriales(100);Flavobacteriaceae(100);Flavobacteriaceae_unclassified(100);	Otu00026	70870	1870	7257	7490	1	15	1739	185	19	7	24	1	1	0	4	75	1	35	10	0	1	385	531	1249	297	0	0	0	26	3	47	53	74	16	13	47	1091	30	53	55	40648	12	7505
Bacteria(100);Proteobacteria(100);Alphaproteobacteria(100);Caulobacterales(100);Parvularculaceae(100);Parvularcula(100);	Otu00021	61990	2660	3639	3445	6	9190	9111	61	15	2	0	154	1	123	177	816	47	201	41	8469	3809	8947	499	1241	850	0	2	0	0	5	38	46	30	59	55	0	650	30	19	62	273	577	6640
Bacteria(100);Cyanobacteria(100);Oxyphotobacteria(100);Nostocales(100);Xenococcaceae(100);Pleurocapsa_PCC-7319(100);	Otu00022	60801	6733	9706	6475	84	969	2181	407	126	34	40	275	38	150	13	8444	1263	1299	596	3672	7	139	1994	3228	2395	98	1	121	1702	593	329	549	1	229	247	1	3998	1357	377	353	456	7	114
Bacteria(100);Proteobacteria(100);Gammaproteobacteria(100);Oceanospirillales(100);Halomonadaceae(100);Halomonadaceae_unclassified(100);	Otu00029	57992	1	0	0	0	0	0	0	0	0	0	0	0	0	0	60	0	0	1854	4	1	1	1	0	0	0	0	0	0	0	0	0	2	340	46	5978	3726	9	1179	13	44556	0	221
Bacteria(100);Bacteroidetes(100);Bacteroidia(100);Chitinophagales(100);Saprospiraceae(100);Saprospiraceae_unclassified(100);	Otu00027	57689	0	0	0	0	0	0	84	1	2	0	0	0	0	258	24	33	34	36	36181	10423	10544	0	0	0	0	3	0	22	0	0	0	0	0	10	0	0	14	19	0	0	1	0
Bacteria(100);Cyanobacteria(100);Oxyphotobacteria(100);Nostocales(100);Xenococcaceae(100);Pleurocapsa_PCC-7319(100);	Otu00028	57554	8	31	1	1	65	326	42	43	4	1	13	2	0	0	834	49	31	12	64	1	31	5824	31410	15377	2	0	2	16	4	15	68	0	0	92	18	291	8	0	94	83	53	2638
Bacteria(100);Cyanobacteria(100);Oxyphotobacteria(100);Nostocales(100);Xenococcaceae(100);Pleurocapsa_PCC-7319(100);	Otu00031	55807	0	0	0	0	0	0	0	0	0	0	330	7	373	0	0	0	0	0	3	1	1	0	0	0	0	0	0	0	0	2	5	0	28	0	0	144	0	0	0	27	54235	651
Bacteria(100);Proteobacteria(100);Alphaproteobacteria(100);Caulobacterales(100);Hyphomonadaceae(100);Hyphomonadaceae_unclassified(100);	Otu00024	54224	4722	6729	4614	1	12297	19346	191	972	12	116	41	1	52	0	445	189	134	69	84	1653	383	94	496	314	1	3	1	6	25	113	362	0	23	43	1	343	139	39	155	0	3	12
Bacteria(100);Proteobacteria(100);Gammaproteobacteria(100);Enterobacteriales(100);Enterobacteriaceae(100);Enterobacteriaceae_unclassified(82);	Otu00016	52674	9	111	12	4	30	21	1343	403	231	152	3511	1662	3096	7695	69	4703	1255	1694	6	5	15	6	4	20	8	22	4	1435	70	542	771	8989	2376	0	5233	32	552	1543	4901	55	54	30
Bacteria(100);Proteobacteria(100);Gammaproteobacteria(100);Piscirickettsiales(100);Piscirickettsiaceae(100);Candidatus_Endoecteinascidia(100);	Otu00035	50680	0	0	3	0	0	0	0	0	0	0	0	0	0	0	38965	0	11674	36	0	0	0	0	0	0	0	0	0	0	0	0	0	0	0	2	0	0	0	0	0	0	0	0
Bacteria(100);Proteobacteria(100);Gammaproteobacteria(100);Alteromonadales(100);Pseudoalteromonadaceae(100);Pseudoalteromonas(100);	Otu00017	49102	38	63	32	184	9	23	250	36	11	2	4	60	53	19	52	0	0	34	351	20	55	670	355	1361	52	2544	967	493	91	329	1085	162	948	1643	1475	1268	54	45	10	3798	1	30455
Bacteria(100);Proteobacteria(100);Gammaproteobacteria(100);Pseudomonadales(100);Pseudomonadaceae(100);Pseudomonas(100);	Otu00020	44318	6	52	6	2	8	7	1043	372	272	174	2841	1039	2882	7288	35	3041	1227	1545	1	3	4	6	5	2	5	16	2	1177	86	443	736	6692	1803	2	5167	0	407	1274	4581	20	15	31
Bacteria(100);Bacteroidetes(100);Bacteroidia(100);Chitinophagales(100);Saprospiraceae(100);Lewinella(100);	Otu00041	41724	3711	4398	2798	0	57	2680	415	36	6	14	3	6	10	47	352	117	31	40	81	3	24	5113	7919	9222	0	2	0	583	137	70	174	0	0	10	0	280	0	0	1	62	290	3032
Bacteria(100);Bacteroidetes(100);Rhodothermia(100);Rhodothermales(100);Rhodothermaceae(100);Rubrivirga(100);	Otu00037	39728	859	1627	1340	1	6724	6451	105	19	1	12	4361	84	46	628	1389	65	86	12	413	3487	3349	325	664	520	6	3	3	166	62	34	130	629	45	1010	116	970	42	105	230	451	1570	1588
Bacteria(100);Proteobacteria(100);Gammaproteobacteria(100);Vibrionales(100);Vibrionaceae(100);Vibrio(100);	Otu00005	37230	7	15	13	50	6	16	3216	2176	1551	714	14	51	2	1	1811	1251	641	435	2	1	1	54	42	122	748	1152	1060	120	1500	9938	5702	152	26	320	324	1447	1302	350	887	4	2	4
Bacteria(100);Cyanobacteria(100);Oxyphotobacteria(100);Nostocales(100);Xenococcaceae(100);Pleurocapsa_PCC-7319(100);	Otu00047	37149	1	0	0	0	23	0	3	1	3	1	7310	16065	10576	25	0	6	58	0	191	674	429	0	0	0	0	3	0	0	1	22	49	22	825	17	0	0	0	0	0	520	206	118
Bacteria(100);Bacteria_unclassified(100);Bacteria_unclassified(100);Bacteria_unclassified(100);Bacteria_unclassified(100);Bacteria_unclassified(100);	Otu00030	36664	1	0	0	0	0	0	235	639	556	637	23	620	679	7397	11	85	0	2	0	0	0	1	0	0	2	0	0	0	323	909	2488	1	1	8	69	25	1639	11818	8495	0	0	0
Bacteria(100);Bacteroidetes(100);Bacteroidia(100);Chitinophagales(100);Saprospiraceae(100);Lewinella(100);	Otu00048	35481	7	22	4	0	7	0	87	0	4	0	937	0	31	216	77	0	11	41	507	12546	20731	36	20	13	0	0	0	25	0	0	4	0	0	0	30	54	0	0	0	44	13	14
Bacteria(100);Cyanobacteria(100);Oxyphotobacteria(100);Phormidesmiales(100);Phormidesmiaceae(100);Phormidesmis_ANT.LACV5.1(100);	Otu00038	34879	1384	1350	2794	31	2968	4776	24	4	0	1	0	0	8	0	1925	440	358	55	127	32	16	15	41	18	10	12	18	0	0	4	7	11	23	5	1	1526	2182	519	13932	145	75	42
Bacteria(100);Proteobacteria(100);Alphaproteobacteria(100);Rhodobacterales(100);Rhodobacteraceae(100);Jannaschia(98);	Otu00034	33020	3172	2794	3957	29	1594	3875	270	553	90	147	506	40	501	415	2003	272	545	199	791	2457	1691	390	406	213	11	218	22	289	53	435	886	65	30	237	173	537	55	58	38	436	1493	1074
Bacteria(100);Proteobacteria(100);Alphaproteobacteria(100);Rhodobacterales(100);Rhodobacteraceae(100);Rhodobacteraceae_unclassified(66);	Otu00052	32438	2	16	25	4	133	167	4	0	1	2	296	147	576	822	681	150	889	75	15909	1363	2448	7	161	8	0	0	66	0	1	0	12	36	742	689	119	2426	170	403	233	2398	174	1083
Bacteria(100);Proteobacteria(100);Gammaproteobacteria(100);Thiohalorhabdales(97);Thiohalorhabdaceae(97);Granulosicoccus(97);	Otu00054	30398	1636	5201	2407	0	610	1471	257	32	3	5	410	6	72	249	522	72	51	2	516	335	845	1454	588	2056	2	6	0	185	11	34	171	0	20	80	4	713	6	37	0	770	7563	1996
Bacteria(100);Proteobacteria(100);Gammaproteobacteria(100);Thiohalorhabdales(100);Thiohalorhabdaceae(100);Granulosicoccus(100);	Otu00051	29063	5955	4942	2375	0	540	1192	689	103	2	14	1552	72	174	414	863	419	174	62	145	385	140	49	380	432	1	17	0	450	101	56	449	71	25	479	0	1065	103	267	56	163	4106	581
Bacteria(100);Tenericutes(96);Mollicutes(96);Mollicutes_unclassified(61);Mollicutes_unclassified(61);Mollicutes_unclassified(61);	Otu00062	27203	0	0	1	0	0	0	0	0	0	0	0	138	0	33	0	0	1265	3	0	0	0	0	0	0	0	0	0	644	2	620	23636	0	0	0	0	35	13	813	0	0	0	0
Bacteria(100);Bacteroidetes(100);Bacteroidia(100);Chitinophagales(100);Saprospiraceae(100);Rubidimonas(100);	Otu00063	27160	1	0	0	0	0	0	48	3	2	0	0	0	0	159	0	35	0	47	12826	8521	5285	0	0	0	0	0	0	35	0	0	3	30	0	0	41	122	0	0	0	0	2	0
Bacteria(100);Planctomycetes(100);Phycisphaerae(100);Phycisphaerales(100);Phycisphaeraceae(100);Phycisphaera(100);	Otu00050	26518	1593	2677	1200	0	1496	2201	63	82	3	14	52	9	7	24	107	23	47	0	358	970	348	68	2596	632	7	19	0	33	3	18	141	0	48	424	9	210	4	7	22	6406	341	4256
Bacteria(100);Bacteroidetes(100);Bacteroidia(100);Cytophagales(100);Cyclobacteriaceae(100);Tunicatimonas(100);	Otu00040	26020	0	0	0	0	6407	2789	26	0	1	0	0	0	0	0	84	0	1	0	157	5386	10633	0	2	0	0	0	0	4	0	0	0	0	0	23	0	241	25	31	30	1	165	14
Bacteria(100);Cyanobacteria(100);Oxyphotobacteria(100);Phormidesmiales(100);Phormidesmiaceae(100);Phormidesmis_ANT.LACV5.1(100);	Otu00069	25471	0	0	0	0	16	781	19	1	3	0	9	716	1268	174	58	6	3	1	14664	2049	5446	0	0	0	0	0	0	13	1	0	0	0	0	0	0	112	0	0	2	7	122	0
Bacteria(100);Proteobacteria(100);Gammaproteobacteria(100);Alteromonadales(100);Alteromonadaceae(100);Alteromonadaceae_unclassified(99);	Otu00075	24710	0	0	3	2	1	3	16	1	4	1	33	58	621	377	116	0	2172	1643	3349	848	7	1	0	0	0	67	16	0	9	3	7	0	1022	473	5197	2267	72	1208	65	4745	2	301
Bacteria(100);Proteobacteria(100);Alphaproteobacteria(100);Rhodobacterales(100);Rhodobacteraceae(100);Rhodobacteraceae_unclassified(100);	Otu00077	23643	24	0	1	0	0	13	1	0	4	2	0	0	0	26	126	0	135	0	138	2	22	13	0	4	0	0	0	26	13	60	41	28	4	3	72	316	1	25	0	7172	0	15371
Bacteria(100);Proteobacteria(100);Alphaproteobacteria(100);Rickettsiales(100);Rickettsiaceae(100);Candidatus_Megaira(100);	Otu00058	23306	0	0	2	152	0	0	11297	62	60	80	2719	27	60	328	3771	21	501	195	0	0	0	6	5	0	29	4	54	1420	103	135	284	0	0	14	0	1851	16	92	18	0	0	0
Bacteria(100);Proteobacteria(100);Alphaproteobacteria(100);Sphingomonadales(100);Sphingomonadaceae(100);Sphingomonadaceae_unclassified(97);	Otu00071	23026	15	7	5	2	916	382	67	7	3	4	55	747	1433	90	543	145	194	107	735	9764	7176	0	4	4	1	0	45	2	10	9	22	101	41	12	37	113	91	12	0	0	104	21
Bacteria(100);Actinobacteria(100);Rubrobacteria(100);Rubrobacterales(100);Rubrobacteriaceae(100);Rubrobacter(100);	Otu00082	22237	17	12	15	0	52	1380	10	81	7	16	8	22	1119	141	144	1100	577	3125	16	1	11	4	32	7	0	6	0	0	20	106	23	0	203	168	1730	334	68	1305	1492	4747	2480	1658
Bacteria(100);Proteobacteria(100);Alphaproteobacteria(100);Rhizobiales(100);Rhizobiaceae(100);Pseudahrensia(100);	Otu00059	21884	198	309	243	63	17	847	341	938	307	580	2289	72	937	705	817	190	3182	1766	24	9	2	63	33	60	916	863	72	323	170	294	1161	185	140	781	325	1270	166	206	515	72	11	422
Bacteria(100);Planctomycetes(100);Phycisphaerae(100);Phycisphaerales(100);Phycisphaeraceae(100);Algisphaera(76);	Otu00076	20743	60	50	4	0	0	38	5	0	22	16	0	0	0	0	151	0	0	13	4	2	9	1	0	10	8	6	0	15	0	2	20	0	0	37	0	612	110	6	16	5262	0	14264
Bacteria(100);Proteobacteria(100);Alphaproteobacteria(100);Rhodobacterales(100);Rhodobacteraceae(100);Rhodobacteraceae_unclassified(100);	Otu00049	20369	1667	438	2224	0	681	1343	185	17	4	217	8	20	70	85	263	0	13	13	2937	4090	2521	420	329	228	0	0	0	131	16	117	208	221	0	92	16	250	194	0	46	14	1123	168
Bacteria(100);Proteobacteria(100);Alphaproteobacteria(100);Rhodobacterales(100);Rhodobacteraceae(100);Rhodobacteraceae_unclassified(66);	Otu00032	20253	144	242	83	183	2	40	454	759	197	159	639	259	485	191	582	210	683	239	219	79	0	64	29	94	2982	923	748	633	397	1136	1494	517	466	1040	508	1039	40	557	32	1053	23	629
Bacteria(100);Proteobacteria(100);Alphaproteobacteria(100);Rhodobacterales(100);Rhodobacteraceae(100);Loktanella(65);	Otu00053	20233	110	205	24	65	1	19	81	35	21	20	995	34	451	984	357	45	1310	1599	1334	1695	1894	19	10	52	336	853	496	128	19	66	239	84	379	690	862	968	14	77	8	1781	1	1872
Bacteria(100);Bacteroidetes(100);Bacteroidia(100);Flavobacteriales(100);Flavobacteriaceae(100);Eudoraea(91);	Otu00088	19941	0	0	0	21	1	2	0	0	0	1	0	0	0	0	21	0	0	0	0	0	0	0	0	0	15609	4203	62	3	1	0	0	0	0	17	0	0	0	0	0	0	0	0
Bacteria(100);Proteobacteria(100);Gammaproteobacteria(100);Alteromonadales(100);Alteromonadaceae(100);Glaciecola(95);	Otu00094	18935	1	0	0	28	1	0	2	0	0	1	13	72	335	179	69	17	911	3495	2574	505	0	6	0	0	2	0	69	0	0	0	0	101	864	636	4787	581	30	325	0	3117	1	213
Bacteria(100);Bacteroidetes(100);Bacteroidia(100);Cytophagales(100);Cyclobacteriaceae(100);Cyclobacteriaceae_unclassified(90);	Otu00060	18855	102	322	242	3	8211	5494	97	56	2	10	39	3	11	0	984	135	35	37	1044	404	141	27	455	41	0	2	1	102	157	39	106	0	0	0	0	196	13	110	205	5	0	24
Bacteria(100);Cyanobacteria(100);Oxyphotobacteria(100);Nostocales(100);Xenococcaceae(100);Pleurocapsa_PCC-7319(100);	Otu00093	18827	411	892	408	0	2	3	44	40	3	10	2	0	38	25	58	33	16	34	46	3	56	2937	973	2253	0	0	0	445	42	65	327	0	273	578	0	553	72	634	56	1619	123	5753
Bacteria(100);Bacteria_unclassified(100);Bacteria_unclassified(100);Bacteria_unclassified(100);Bacteria_unclassified(100);Bacteria_unclassified(100);	Otu00095	17733	0	0	0	0	0	0	12	4	0	0	0	2	3	0	229	21	8	0	0	0	0	0	0	0	0	0	0	15858	2	0	1569	0	0	0	0	23	0	2	0	0	0	0
Bacteria(100);Bacteroidetes(100);Bacteroidia(100);Flavobacteriales(100);Flavobacteriaceae(100);Flavobacteriaceae_unclassified(100);	Otu00087	17375	0	0	0	0	0	0	79	0	0	1	124	76	526	25	108	0	38	0	0	0	0	0	0	0	0	0	0	2934	14	252	10301	372	1431	579	302	145	7	61	0	0	0	0
Bacteria(100);Bacteroidetes(100);Rhodothermia(100);Rhodothermales(100);Rhodothermaceae(100);Rubrivirga(100);	Otu00067	16875	25	76	30	0	3010	1408	21	1	0	0	79	514	18	38	513	0	13	20	549	4826	4543	11	38	46	0	0	0	5	2	0	0	0	0	17	0	100	0	3	0	17	702	250
Bacteria(100);Bacteroidetes(100);Bacteroidia(100);Flavobacteriales(100);Flavobacteriaceae(100);Pseudozobellia(100);	Otu00045	16593	0	79	4	2	7568	5867	6	0	0	0	0	0	25	0	140	0	0	41	22	1160	115	1	67	35	1	1	1	0	0	0	7	0	35	23	0	151	81	0	30	6	919	206
Bacteria(100);Bacteroidetes(100);Bacteroidia(100);Cytophagales(100);Cyclobacteriaceae(100);Tunicatimonas(90);	Otu00096	16192	0	0	0	0	73	466	29	12	1	4	0	1	0	66	32	131	1	0	343	11877	1990	3	0	0	0	0	0	2	0	2	0	34	0	0	33	22	0	0	0	2	980	88
Bacteria(100);Bacteroidetes(100);Bacteroidia(100);Bacteroidales(100);Marinilabiliaceae(100);Labilibacter(100);	Otu00068	16030	2	0	0	0	0	0	0	9	66	0	0	0	28	1	0	0	1918	0	0	0	0	1	0	0	8	0	2	0	24	591	23	0	23	1646	11291	47	0	350	0	0	0	0
Bacteria(100);Proteobacteria(100);Alphaproteobacteria(100);Sphingomonadales(100);Sphingomonadaceae(100);Sphingomonadaceae_unclassified(66);	Otu00081	15752	135	781	254	110	1	434	171	150	17	25	564	42	598	956	203	0	163	82	59	1	18	1247	2384	1414	5	247	222	175	142	161	909	236	344	1086	662	525	57	69	432	228	30	413
Bacteria(100);Proteobacteria(100);Gammaproteobacteria(100);Alteromonadales(100);Psychromonadaceae(100);Psychromonas(100);	Otu00002	15391	3	1	2	14	2	0	808	903	3337	488	0	2	1	1	1830	0	0	0	0	0	0	16	11	46	130	2523	6	22	683	1786	1514	0	0	338	19	862	39	0	1	1	0	2
Bacteria(100);Proteobacteria(100);Alphaproteobacteria(100);Rhodobacterales(100);Rhodobacteraceae(100);Rhodobacteraceae_unclassified(100);	Otu00055	15307	907	1276	1905	0	3978	5330	75	1	0	61	0	0	18	1	470	0	78	44	1	13	7	235	79	145	0	1	0	43	10	2	57	1	31	28	0	163	245	24	48	2	25	3
Bacteria(100);Chlamydiae(100);Chlamydiae(100);Chlamydiales(100);Simkaniaceae(100);Simkania(100);	Otu00111	14965	0	0	0	0	0	0	0	0	0	0	0	0	0	0	0	0	0	0	0	0	0	0	0	0	0	0	0	1092	5190	3377	5306	0	0	0	0	0	0	0	0	0	0	0
Bacteria(100);Proteobacteria(100);Alphaproteobacteria(100);Caulobacterales(100);Parvularculaceae(100);Parvularcula(100);	Otu00108	14710	0	0	0	0	144	233	4	0	0	0	0	31	0	0	33	45	17	15	3353	3146	7619	0	0	1	0	0	0	0	0	0	0	0	0	8	0	29	0	3	25	1	0	3
Bacteria(100);Cyanobacteria(100);Oxyphotobacteria(100);Phormidesmiales(100);Phormidesmiaceae(100);Phormidesmis_ANT.LACV5.1(100);	Otu00110	14608	0	0	0	0	189	72	11	23	3	1	30	89	82	270	71	19	25	30	2846	5713	3341	0	0	0	0	10	0	3	1	0	0	0	0	0	61	199	12	1	9	6	1448	43
Bacteria(100);Cyanobacteria(100);Oxyphotobacteria(100);Oxyphotobacteria_unclassified(100);Oxyphotobacteria_unclassified(100);Oxyphotobacteria_unclassified(100);	Otu00114	14245	2132	2013	6864	1	7	797	19	2	4	0	2	0	10	0	1928	65	194	75	2	0	0	5	5	5	1	12	1	23	0	0	0	0	14	4	0	43	11	6	0	0	0	0
Bacteria(100);Proteobacteria(100);Gammaproteobacteria(100);Vibrionales(100);Vibrionaceae(100);Vibrio(100);	Otu00033	14137	0	0	0	0	0	0	8	0	2	9	1	0	0	0	26	0	11	28	0	0	0	0	1	0	0	0	0	190	648	4110	9015	0	15	12	38	0	4	0	0	19	0	0
Bacteria(100);Proteobacteria(100);Gammaproteobacteria(100);Alteromonadales(100);Alteromonadaceae(100);Alteromonas(73);	Otu00101	14102	172	206	188	138	2	118	71	20	0	0	5	0	16	0	124	0	3	16	3148	154	27	449	147	510	2	600	4525	161	24	45	194	15	97	847	55	500	10	47	23	170	0	1273
Bacteria(100);Bacteroidetes(100);Rhodothermia(100);Rhodothermales(100);Rhodothermaceae(100);Rubrivirga(100);	Otu00079	14072	25	161	166	19	2876	2953	159	32	10	12	1357	15	29	128	890	123	33	6	101	253	256	6	30	7	12	28	52	235	110	31	74	0	66	57	21	1309	283	353	126	508	193	967
Bacteria(100);Cyanobacteria(100);Oxyphotobacteria(100);Nostocales(100);Nostocaceae(100);Richelia_HH01(74);	Otu00121	13895	0	0	0	0	0	1	0	0	0	0	0	0	0	0	0	0	0	0	0	0	0	0	0	0	0	0	13894	0	0	0	0	0	0	0	0	0	0	0	0	0	0	0
Bacteria(100);Cyanobacteria(100);Oxyphotobacteria(100);Phormidesmiales(100);Phormidesmiaceae(100);Phormidesmis_ANT.LACV5.1(100);	Otu00084	13852	818	2107	1408	0	45	392	40	15	18	13	95	1	316	15	362	0	37	37	1393	57	224	120	1331	29	23	28	3	12	23	7	405	85	41	21	2	38	24	4	49	335	1702	2177
Bacteria(100);Bacteroidetes(100);Bacteroidia(100);Bacteroidia_unclassified(100);Bacteroidia_unclassified(100);Bacteroidia_unclassified(100);	Otu00116	13752	0	2	0	0	0	0	3972	190	2225	1795	59	0	0	69	0	0	0	0	0	0	0	0	0	0	0	0	0	770	650	217	477	0	0	0	0	2216	632	9	469	0	0	0
Bacteria(100);Verrucomicrobia(100);Verrucomicrobiae(100);Verrucomicrobiales(100);Rubritaleaceae(100);Roseibacillus(100);	Otu00120	13742	115	127	73	62	55	121	22	11	11	3	0	0	0	0	53	10	17	15	1	2	3	2629	1973	7744	8	45	101	19	23	99	280	16	2	0	8	62	14	0	8	1	7	2
Bacteria(100);Bacteroidetes(100);Bacteroidia(100);Chitinophagales(100);Saprospiraceae(100);Lewinella(100);	Otu00086	13349	4999	4059	1919	5	0	576	203	18	0	18	45	0	0	0	248	54	55	16	19	1	0	54	91	80	254	137	0	88	146	29	21	16	0	1	0	167	12	7	1	1	6	3
Bacteria(100);Bacteria_unclassified(100);Bacteria_unclassified(100);Bacteria_unclassified(100);Bacteria_unclassified(100);Bacteria_unclassified(100);	Otu00044	13063	0	0	1	0	0	0	679	751	104	19	255	139	2732	341	970	1352	1591	1103	0	0	0	0	1	0	0	2	0	114	11	131	172	135	504	142	1152	484	7	26	145	0	0	0
Bacteria(100);Proteobacteria(100);Gammaproteobacteria(100);Enterobacteriales(100);Enterobacteriaceae(100);Enterobacteriaceae_unclassified(100);	Otu00074	13061	0	28	3	0	4	5	332	81	55	28	857	405	828	2039	0	1024	376	507	2	2	2	1	4	3	3	6	0	403	20	115	272	2367	605	0	1200	0	91	286	1085	9	5	8
Bacteria(100);Proteobacteria(100);Alphaproteobacteria(100);Rhodobacterales(100);Rhodobacteraceae(100);Jannaschia(53);	Otu00092	12819	18	62	13	0	1449	489	70	20	0	19	14	1221	1180	0	25	0	1	7	5259	1498	836	19	38	20	0	0	17	6	4	29	18	0	7	1	0	59	35	0	15	1	342	27
Bacteria(100);Proteobacteria(100);Gammaproteobacteria(100);Gammaproteobacteria_unclassified(100);Gammaproteobacteria_unclassified(100);Gammaproteobacteria_unclassified(100);	Otu00124	12620	0	0	0	0	0	0	6205	267	205	902	175	52	0	0	64	0	12	0	0	0	0	0	0	0	0	0	0	3294	95	1274	53	0	0	0	0	0	22	0	0	0	0	0
Bacteria(100);Actinobacteria(100);Rubrobacteria(100);Rubrobacterales(100);Rubrobacteriaceae(100);Rubrobacter(100);	Otu00145	12103	200	67	173	0	0	59	40	142	63	34	0	0	148	7	4	118	13	621	0	0	14	351	82	123	0	0	0	7	13	216	12	0	6	5	0	100	115	95	1618	678	6218	761
Bacteria(100);Proteobacteria(100);Alphaproteobacteria(100);Alphaproteobacteria_unclassified(100);Alphaproteobacteria_unclassified(100);Alphaproteobacteria_unclassified(100);	Otu00141	11889	0	0	0	0	0	0	10	32	1	13	3	0	70	0	138	10428	11	47	0	0	0	0	0	0	0	0	0	22	7	36	97	0	3	12	2	23	897	1	36	0	0	0
Bacteria(100);Cyanobacteria(100);Oxyphotobacteria(100);Nostocales(100);Xenococcaceae(100);Pleurocapsa_PCC-7319(100);	Otu00137	11766	2	5	1	0	89	213	30	1	2	0	109	1	601	21	22	0	0	0	414	993	1903	1	94	1	0	0	0	0	0	0	0	0	7	23	0	287	2489	2561	464	390	422	620
Bacteria(100);Bacteroidetes(100);Bacteroidia(100);Cytophagales(100);Cyclobacteriaceae(100);Tunicatimonas(100);	Otu00148	11719	0	0	0	0	0	0	0	0	0	0	0	86	7	0	0	0	16	0	1596	3207	6797	0	0	1	0	0	0	0	0	0	0	0	0	0	0	9	0	0	0	0	0	0
Bacteria(100);Proteobacteria(100);Alphaproteobacteria(100);Caulobacterales(100);Hyphomonadaceae(100);Litorimonas(100);	Otu00091	11712	2801	3464	4745	0	4	148	50	18	1	3	0	0	0	0	17	41	1	21	2	3	0	18	14	17	43	42	0	3	2	7	47	0	0	0	44	120	0	3	31	0	2	0
Bacteria(100);Planctomycetes(100);Planctomycetacia(100);Pirellulales(100);Pirellulaceae(100);Rhodopirellula(100);	Otu00151	11673	0	0	0	0	0	2	1	7	3	1	0	1	0	0	44	1	9650	1150	0	0	0	0	0	1	0	0	0	0	1	7	0	0	0	0	0	21	115	538	0	130	0	0
Bacteria(100);Bacteroidetes(100);Bacteroidia(100);Chitinophagales(100);Saprospiraceae(100);uncultured(100);	Otu00152	11581	2620	4757	3348	0	0	0	82	0	1	8	14	0	0	58	138	0	0	0	0	0	2	31	38	31	0	1	0	187	59	6	35	0	0	2	0	103	0	0	59	0	1	0
Bacteria(100);Bacteroidetes(100);Bacteroidia(100);Chitinophagales(100);Saprospiraceae(100);Lewinella(100);	Otu00156	11543	1616	3476	1978	0	26	174	58	7	0	0	15	0	0	0	127	22	2	0	0	3	16	61	20	96	0	0	0	6	6	0	0	0	0	11	0	174	0	0	0	3	0	3646
Bacteria(100);Verrucomicrobia(100);Verrucomicrobiae(100);Opitutales(100);Puniceicoccaceae(100);Lentimonas(100);	Otu00099	11502	10	2	1	34	5	7	0	13	7	4	0	0	552	55	48	0	1	1142	41	93	4	113	127	310	235	64	119	0	7	9	46	46	3486	2001	2542	103	9	200	0	25	0	41
Bacteria(100);Proteobacteria(100);Gammaproteobacteria(100);Oceanospirillales(100);Halomonadaceae(100);Halomonas(100);	Otu00157	11476	0	0	0	12	0	0	0	0	0	0	0	0	12	0	0	0	0	0	0	0	0	0	0	2	0	0	41	0	0	0	0	154	4953	5742	399	72	0	0	0	6	0	83
Bacteria(100);Bacteroidetes(100);Bacteroidia(100);Flavobacteriales(100);Flavobacteriaceae(100);Flavobacteriaceae_unclassified(100);	Otu00160	11413	0	0	1	0	0	67	7	0	0	0	0	0	0	0	0	0	2	107	0	0	0	0	0	0	0	0	0	0	0	0	0	46	344	199	7219	1069	15	0	0	2287	0	50
Bacteria(100);Proteobacteria(100);Alphaproteobacteria(100);Rhodobacterales(100);Rhodobacteraceae(100);Rhodobacteraceae_unclassified(100);	Otu00109	11327	0	0	0	0	229	169	25	0	0	0	0	0	0	179	0	0	0	0	3898	2068	4626	0	0	3	0	0	0	1	0	0	5	0	0	0	0	112	0	10	0	0	2	0
Bacteria(100);Proteobacteria(100);Gammaproteobacteria(100);Vibrionales(100);Vibrionaceae(100);Vibrionaceae_unclassified(73);	Otu00135	11130	1	0	0	0	0	8	15	53	63	23	15	1515	3	14	47	75	72	51	7	0	0	3	1	8	0	0	0	13	80	206	201	47	323	295	1078	128	355	67	52	21	0	6290
Bacteria(100);Bacteroidetes(100);Bacteroidia(100);Flavobacteriales(100);Flavobacteriaceae(100);Aquimarina(100);	Otu00165	10958	3448	3245	3728	0	0	232	28	8	8	5	1	0	0	0	34	0	1	10	0	0	0	67	43	16	0	0	0	9	0	0	0	0	0	0	0	18	0	0	1	56	0	0
Bacteria(100);Proteobacteria(100);Alphaproteobacteria(100);Alphaproteobacteria_unclassified(92);Alphaproteobacteria_unclassified(92);Alphaproteobacteria_unclassified(92);	Otu00106	10947	321	111	116	0	1773	638	73	70	128	29	5	12	14	40	99	6	5	33	66	10	87	124	782	237	0	0	0	2	10	10	16	13	75	80	55	592	280	650	3968	132	208	77
Bacteria(100);Proteobacteria(100);Alphaproteobacteria(100);Alphaproteobacteria_unclassified(100);Alphaproteobacteria_unclassified(100);Alphaproteobacteria_unclassified(100);	Otu00129	10867	134	132	40	0	5346	233	1	15	9	1	19	15	34	0	23	110	47	42	114	704	316	17	494	44	0	1	0	5	2	5	17	0	5	100	19	239	343	93	1015	36	687	410
Bacteria(100);Proteobacteria(100);Alphaproteobacteria(100);Alphaproteobacteria_unclassified(66);Alphaproteobacteria_unclassified(66);Alphaproteobacteria_unclassified(66);	Otu00162	10784	249	213	28	0	155	27	2	3	50	37	200	28	51	127	231	39	93	88	41	48	227	307	292	389	0	0	0	0	1	0	139	18	26	76	21	240	715	1338	1069	3	1363	2850
Bacteria(100);Proteobacteria(100);Alphaproteobacteria(100);Sphingomonadales(100);Sphingomonadaceae(100);Altererythrobacter(84);	Otu00163	10606	0	0	0	0	0	0	57	48	3	17	2373	290	1610	1278	190	2	7	11	0	0	0	0	0	26	0	0	0	287	52	259	809	1435	171	742	297	426	13	133	61	0	0	9
Bacteria(100);Actinobacteria(100);Actinobacteria(100);Kineosporiales(100);Kineosporiaceae(100);Kineosporiaceae_unclassified(76);	Otu00171	10562	0	2	0	0	0	0	0	0	0	0	246	16	422	0	0	0	0	0	0	0	0	46	313	93	0	0	0	0	0	0	0	7	41	7	0	13	0	0	0	4	9330	22
Bacteria(100);Bacteroidetes(100);Bacteroidia(100);Chitinophagales(100);Saprospiraceae(100);Rubidimonas(81);	Otu00140	10451	1	1	1	0	10	19	14	0	1	0	0	0	0	58	73	54	0	26	47	3119	6993	0	0	0	0	0	0	12	0	0	0	0	0	0	0	22	0	0	0	0	0	0
Bacteria(100);Cyanobacteria(100);Oxyphotobacteria(100);Nostocales(100);Nostocales_Incertae_Sedis(100);Nostocales_Incertae_Sedis_unclassified(100);	Otu00172	10314	0	0	0	0	0	1	0	0	0	0	0	0	0	0	0	0	0	0	0	0	0	0	0	0	0	0	10313	0	0	0	0	0	0	0	0	0	0	0	0	0	0	0
Bacteria(100);Proteobacteria(100);Gammaproteobacteria(100);Vibrionales(100);Vibrionaceae(100);Vibrionaceae_unclassified(96);	Otu00174	10271	0	0	0	0	0	3	6	7	4	20	145	2	79	1	0	9	7	8	5	0	0	0	0	1	0	0	0	0	14	7	145	5276	24	3033	923	149	35	34	97	4	0	233
Bacteria(100);Bacteroidetes(100);Rhodothermia(100);Rhodothermales(100);Rhodothermaceae(100);Rubrivirga(100);	Otu00112	9981	23	28	36	0	2423	895	23	0	0	0	1767	31	15	73	159	1	0	30	320	1681	1288	2	44	14	0	0	0	6	2	3	0	16	13	126	0	363	11	29	22	87	161	289
Bacteria(100);Proteobacteria(100);Alphaproteobacteria(100);Rhizobiales(100);Rhizobiaceae(100);Rhizobiaceae_unclassified(100);	Otu00134	9949	485	488	457	0	257	1024	208	743	409	413	0	0	31	0	329	53	1477	766	22	10	5	2	7	7	0	0	1	75	141	162	524	24	129	404	532	100	345	242	76	1	0	0
Bacteria(100);Bacteroidetes(100);Rhodothermia(100);Rhodothermales(100);Rhodothermaceae(100);uncultured(98);	Otu00131	9864	13	20	60	0	749	238	31	1	0	0	11	8	0	23	6	0	0	8	1767	2017	4468	3	17	6	0	0	7	4	0	0	0	0	0	19	0	80	4	0	17	8	153	126
Bacteria(100);Bacteroidetes(100);Rhodothermia(100);Rhodothermales(100);Rhodothermaceae(100);Rubrivirga(100);	Otu00170	9792	25	146	101	0	0	100	39	1	0	2	747	17	16	102	115	10	0	8	160	2020	2089	216	1072	200	0	0	0	46	2	0	1	68	0	22	0	197	0	0	18	406	180	1666
Bacteria(100);Bacteroidetes(100);Bacteroidia(100);Flavobacteriales(100);Flavobacteriaceae(100);Maribacter(100);	Otu00181	9612	3	0	0	0	0	0	0	0	0	0	0	0	0	0	0	0	0	0	0	0	0	0	0	0	9083	500	0	0	0	0	0	0	0	4	0	22	0	0	0	0	0	0
Bacteria(100);Proteobacteria(100);Proteobacteria_unclassified(99);Proteobacteria_unclassified(99);Proteobacteria_unclassified(99);Proteobacteria_unclassified(99);	Otu00185	9521	0	0	0	0	0	0	2	1	2	110	1	1	0	8	0	1334	7909	5	0	0	0	0	0	0	0	0	0	0	16	88	0	0	0	0	0	0	0	8	36	0	0	0
Bacteria(100);Bacteroidetes(100);Bacteroidia(100);Flavobacteriales(100);Flavobacteriaceae(100);Costertonia(88);	Otu00188	9334	3	44	0	0	11	54	32	21	0	1	453	0	0	74	15	171	1	0	0	6	20	0	30	28	0	0	9	0	1	2	8	17	231	132	755	720	55	30	117	4184	0	2109
Bacteria(100);Proteobacteria(100);Alphaproteobacteria(100);Caulobacterales(100);Parvularculaceae(100);Parvularcula(100);	Otu00107	9208	0	1	0	0	1499	382	16	1	1	0	0	54	11	67	12	0	12	13	825	2980	3114	0	0	1	3	0	0	0	0	0	1	0	6	0	0	60	91	0	0	0	39	19
Bacteria(100);Proteobacteria(100);Alphaproteobacteria(100);Sphingomonadales(100);Sphingomonadaceae(100);Erythrobacter(99);	Otu00168	9197	3	1	2	38	8	91	3	16	14	3	591	102	281	267	111	0	200	185	2933	713	219	5	1	8	3	0	520	49	169	282	288	94	82	285	165	233	31	0	20	275	4	902
Bacteria(100);Bacteroidetes(100);Bacteroidia(100);Flavobacteriales(100);Flavobacteriaceae(100);Dokdonia(100);	Otu00128	9195	81	4	8	0	0	7	383	805	62	24	75	19	386	90	587	236	1294	243	0	0	0	2	3	4	1	2	0	234	100	694	1313	33	70	130	0	1289	362	516	118	15	0	5
Bacteria(100);Cyanobacteria(100);Oxyphotobacteria(100);Nostocales(100);Xenococcaceae(100);Pleurocapsa_PCC-7319(100);	Otu00195	9087	0	0	0	0	0	0	0	2	0	1	1069	304	5920	90	0	0	0	1	121	4	6	1	0	0	0	0	37	0	3	1	0	0	117	0	0	0	0	3	0	35	1166	206
Bacteria(100);Firmicutes(100);Bacilli(100);Bacillales(100);Staphylococcaceae(100);Staphylococcus(100);	Otu00161	9032	0	0	0	0	4	3	905	9	15	6	428	7	216	349	2442	41	273	1453	0	0	0	0	0	5	0	0	0	432	9	71	327	372	67	46	250	1252	7	7	25	5	3	3
Bacteria(100);Bacteroidetes(100);Rhodothermia(100);Rhodothermales(100);Rhodothermaceae(100);Rubrivirga(100);	Otu00149	8887	0	0	0	0	749	142	7	0	0	1	13	4	0	89	0	0	26	6	824	5633	935	1	7	0	0	0	0	1	1	0	2	0	0	0	1	113	0	0	2	0	284	46
Bacteria(100);Bacteroidetes(100);Bacteroidia(100);Bacteroidia_unclassified(87);Bacteroidia_unclassified(87);Bacteroidia_unclassified(87);	Otu00100	8866	115	503	291	0	692	965	3	1	0	0	0	0	0	56	216	0	10	18	24	1490	860	150	1623	758	0	0	0	2	0	1	35	1	0	0	0	28	42	0	1	30	206	745
Bacteria(100);Proteobacteria(100);Alphaproteobacteria(100);Caulobacterales(100);Parvularculaceae(100);Parvularcula(100);	Otu00193	8844	0	0	0	0	45	15	24	0	0	0	0	0	0	0	0	0	0	0	6882	1432	421	0	0	0	0	0	0	0	0	0	0	0	0	0	0	25	0	0	0	0	0	0
Bacteria(100);Bacteroidetes(100);Rhodothermia(100);Rhodothermales(100);Rhodothermaceae(100);Rubrivirga(100);	Otu00173	8755	493	873	686	0	0	364	109	14	3	5	1664	29	7	395	168	13	34	0	31	12	97	140	401	242	18	7	25	91	52	14	27	0	8	359	0	394	258	43	10	256	8	1405
Bacteria(100);Bacteroidetes(100);Bacteroidia(100);Chitinophagales(100);Saprospiraceae(100);Saprospiraceae_unclassified(100);	Otu00070	8436	0	3	0	0	4153	374	14	0	0	1	0	0	0	91	156	43	7	0	6	2712	325	0	0	1	0	1	0	6	0	0	0	0	0	0	0	144	16	0	36	1	275	71
Bacteria(100);Proteobacteria(100);Alphaproteobacteria(100);Sphingomonadales(100);Sphingomonadaceae(100);Sphingomonadaceae_unclassified(100);	Otu00125	8400	1	13	0	0	2161	421	19	13	2	5	0	21	18	241	53	0	57	0	107	3426	826	2	15	0	2	0	0	51	69	39	154	0	45	13	0	80	526	2	12	0	6	0
Bacteria(100);Proteobacteria(100);Alphaproteobacteria(100);Rhodobacterales(100);Rhodobacteraceae(100);Roseobacter(66);	Otu00158	8363	7	2	0	125	0	3	25	70	18	10	401	0	0	84	91	4	692	821	69	9	0	8	12	16	1076	340	1009	26	94	47	203	128	90	117	729	395	9	73	38	359	0	1163
Bacteria(100);Proteobacteria(100);Gammaproteobacteria(100);Oceanospirillales(100);Marinomonadaceae(100);Marinomonas(100);	Otu00194	8337	1	2	1	0	1	0	50	0	0	0	0	0	0	0	0	0	0	0	0	0	0	13	0	6	106	8055	0	20	0	15	11	0	0	56	0	0	0	0	0	0	0	0
Bacteria(100);Proteobacteria(100);Alphaproteobacteria(100);Caulobacterales(100);Hyphomonadaceae(100);Hyphomonadaceae_unclassified(63);	Otu00183	8294	80	55	575	65	102	1228	5	27	1	5	0	0	0	46	42	0	17	2	5	16	3	4	3	5	0	0	113	8	6	8	65	0	28	8	13	216	95	4	6	963	0	4475
Bacteria(100);Actinobacteria(100);Actinobacteria(100);Corynebacteriales(99);Corynebacteriales_unclassified(99);Corynebacteriales_unclassified(99);	Otu00204	8220	0	56	99	0	0	0	0	161	1	0	0	0	99	0	1	0	0	0	0	6	37	43	264	149	0	0	0	0	0	1	47	0	0	35	0	19	0	10	38	65	6843	246
Bacteria(100);Actinobacteria(100);Rubrobacteria(100);Rubrobacterales(100);Rubrobacteriaceae(100);Rubrobacter(100);	Otu00211	8047	0	0	0	0	0	0	0	0	0	0	0	0	0	0	0	0	0	0	0	0	1	0	0	0	0	0	0	0	0	0	0	0	87	13	0	0	0	0	0	14	7895	37
Bacteria(100);Proteobacteria(100);Alphaproteobacteria(100);Sphingomonadales(100);Sphingomonadaceae(100);Sphingorhabdus(95);	Otu00102	7973	5	28	9	148	0	2	129	356	32	21	100	94	245	0	362	20	341	1134	0	0	0	4	1	7	37	495	1589	111	21	83	249	163	224	580	266	443	39	90	237	223	0	85
Bacteria(100);Proteobacteria(100);Alphaproteobacteria(100);Rhodobacterales(100);Rhodobacteraceae(100);Rhodobacteraceae_unclassified(65);	Otu00064	7930	30	41	33	92	0	60	89	198	2	8	33	0	58	113	2099	118	183	22	27	6	0	25	5	35	62	71	447	20	27	24	198	44	200	1214	523	1349	365	27	75	6	0	1
Bacteria(100);Cyanobacteria(100);Oxyphotobacteria(100);Phormidesmiales(100);Phormidesmiaceae(100);Phormidesmis_ANT.LACV5.1(100);	Otu00196	7914	0	0	0	0	288	51	0	0	0	0	0	0	0	0	0	0	0	0	3502	457	3406	1	1	0	3	0	0	0	0	0	0	0	0	0	0	116	0	0	19	1	67	2
Bacteria(100);Proteobacteria(100);Alphaproteobacteria(100);Sphingomonadales(100);Sphingomonadaceae(100);Sphingomonadaceae_unclassified(100);	Otu00166	7912	153	223	253	0	2	550	153	854	137	104	183	37	358	0	29	0	192	120	1	0	2	10	33	24	0	25	2	20	76	229	604	75	264	301	66	1617	377	117	417	208	10	86
Bacteria(100);Bacteroidetes(100);Bacteroidia(100);Chitinophagales(100);Saprospiraceae(100);Lewinella(100);	Otu00213	7864	3063	2352	1926	0	0	28	128	4	8	1	161	0	0	0	0	0	0	0	2	3	0	9	11	11	0	0	0	74	66	10	5	0	0	0	0	0	0	0	0	0	2	0
Bacteria(100);Bacteroidetes(100);Bacteroidia(100);Chitinophagales(100);Saprospiraceae(100);Lewinella(100);	Otu00179	7807	16	200	26	0	0	23	128	55	0	4	0	0	0	0	51	0	0	0	0	62	63	278	4684	556	4	0	0	135	12	61	117	0	9	0	0	79	0	8	0	30	1074	132
Bacteria(100);Bacteroidetes(100);Bacteroidia(100);Flavobacteriales(100);Flavobacteriaceae(100);Nonlabens(100);	Otu00202	7732	0	1	0	0	0	16	8	0	0	0	0	74	93	34	0	0	0	7	4100	225	21	2	7	4	5	26	0	10	0	13	22	0	753	331	89	84	0	0	0	269	0	1538
Bacteria(100);Proteobacteria(100);Alphaproteobacteria(100);Rhodobacterales(100);Rhodobacteraceae(100);Rhodobacteraceae_unclassified(100);	Otu00218	7510	0	0	2	0	37	12	17	0	0	0	533	818	1901	0	82	28	0	11	120	405	221	0	5	0	0	0	3	0	0	0	0	0	112	68	0	44	0	18	0	26	2937	110
Bacteria(100);Bacteroidetes(100);Bacteroidia(100);Chitinophagales(100);Saprospiraceae(100);Rubidimonas(100);	Otu00117	7449	11	8	3	0	1143	81	8	0	0	0	0	0	0	60	1	0	0	25	134	2631	3149	1	0	0	0	0	0	0	0	0	0	0	0	7	0	85	0	0	0	0	78	24
Bacteria(100);Bacteroidetes(100);Bacteroidia(100);Flavobacteriales(100);Flavobacteriaceae(100);Flavobacteriaceae_unclassified(63);	Otu00085	7231	11	22	6	21	1	18	67	356	35	20	15	12	151	36	0	234	127	223	4	0	0	23	12	47	180	1615	189	111	53	415	567	0	1554	611	194	81	74	26	30	70	0	20
Bacteria(100);Proteobacteria(100);Alphaproteobacteria(100);Rhodobacterales(100);Rhodobacteraceae(100);Rhodobacteraceae_unclassified(100);	Otu00155	7216	19	19	6	0	0	0	0	6	0	3	3	2	48	39	0	0	217	13	2765	27	104	0	3	12	0	0	22	0	6	12	1	36	179	244	180	71	5	0	14	676	0	2484
Bacteria(100);Proteobacteria(100);Gammaproteobacteria(100);Pseudomonadales(100);Pseudomonadaceae(100);Pseudomonas(100);	Otu00123	7146	0	12	0	0	1	0	137	67	28	21	432	219	245	1304	24	450	147	189	1	1	0	1	4	0	0	0	2	241	4	74	130	1260	237	0	868	36	67	208	728	0	4	4
Bacteria(100);Bacteroidetes(100);Bacteroidia(100);Flavobacteriales(100);Flavobacteriaceae(100);Gramella(100);	Otu00230	7109	0	0	0	0	0	0	0	0	0	0	0	0	0	0	0	0	0	0	0	0	0	0	0	0	0	0	17	0	8	9	40	38	6803	193	0	0	0	0	1	0	0	0
Bacteria(100);Proteobacteria(100);Alphaproteobacteria(100);Caulobacterales(100);Hyphomonadaceae(100);Hyphomonadaceae_unclassified(80);	Otu00229	7077	45	56	71	0	92	1566	3	0	0	0	29	0	24	0	1129	0	49	46	2831	80	961	3	2	9	0	0	0	17	0	0	0	0	0	2	0	31	13	1	0	2	0	15
Bacteria(100);Cyanobacteria(100);Oxyphotobacteria(100);Nostocales(100);Xenococcaceae(100);Pleurocapsa_PCC-7319(100);	Otu00235	6911	19	3466	3	0	0	0	96	0	2	2	0	0	0	0	56	0	0	8	14	1	33	807	237	209	0	0	0	0	3	0	3	0	0	0	0	53	45	0	72	641	0	1141
Bacteria(100);Proteobacteria(100);Alphaproteobacteria(100);Rhodobacterales(100);Rhodobacteraceae(100);Octadecabacter(99);	Otu00057	6784	290	660	408	8	18	22	275	81	24	37	14	0	67	0	224	0	212	103	15	3	1	733	148	396	720	254	0	217	24	180	430	64	239	505	111	184	5	36	11	15	44	6
Bacteria(100);Proteobacteria(100);Alphaproteobacteria(100);Rhizobiales(100);Rhizobiaceae(100);Ahrensia(99);	Otu00126	6716	4	2	2	73	0	1	15	95	16	24	2	0	0	32	28	36	4009	632	0	0	0	1	0	3	337	584	214	7	6	1	63	0	1	39	77	113	0	297	0	0	0	2
Bacteria(100);Tenericutes(100);Mollicutes(100);Mycoplasmatales(100);Mycoplasmataceae(100);Mycoplasma(100);	Otu00237	6568	0	0	0	0	0	0	0	759	5799	1	0	0	0	0	0	0	0	0	0	0	0	0	0	0	0	0	0	0	0	0	0	0	0	0	0	0	9	0	0	0	0	0
Bacteria(100);Bacteroidetes(100);Bacteroidia(100);Chitinophagales(100);Saprospiraceae(100);Lewinella(97);	Otu00219	6525	1051	752	809	23	20	354	111	17	8	7	118	0	0	90	824	65	42	36	91	2	4	44	18	64	86	0	2	122	38	10	108	1	0	0	0	615	332	490	92	20	0	59
Bacteria(100);Bacteroidetes(100);Bacteroidia(100);Cytophagales(100);Cyclobacteriaceae(100);Tunicatimonas(75);	Otu00233	6520	1	0	0	0	93	18	0	0	0	0	1374	28	113	1986	115	0	4	0	1	1	57	0	0	0	0	0	0	0	0	0	1	0	238	137	0	1323	301	567	125	2	7	28
Bacteria(100);Proteobacteria(100);Deltaproteobacteria(96);Deltaproteobacteria_unclassified(94);Deltaproteobacteria_unclassified(94);Deltaproteobacteria_unclassified(94);	Otu00227	6516	0	0	0	0	0	0	91	6	523	58	10	7	84	29	150	403	3945	363	0	0	0	0	0	0	0	0	0	0	11	38	40	0	0	0	0	0	22	625	111	0	0	0
Bacteria(100);Proteobacteria(100);Gammaproteobacteria(100);Alteromonadales(100);Pseudoalteromonadaceae(100);Pseudoalteromonas(100);	Otu00241	6355	0	0	0	0	0	16	2	0	0	0	12	137	0	47	49	0	38	0	23	0	0	2	0	8	0	0	0	0	1	0	0	42	263	153	194	93	0	11	10	423	0	4831
Bacteria(100);Bacteroidetes(100);Bacteroidia(100);Flavobacteriales(100);Flavobacteriaceae(100);Flavobacteriaceae_unclassified(63);	Otu00207	6282	0	2	4	0	0	0	100	106	5	9	23	77	861	170	103	1	38	13	0	0	0	8	5	11	15	7	2	90	17	129	2131	64	30	491	12	1345	74	154	91	50	0	44
Bacteria(100);Cyanobacteria(100);Oxyphotobacteria(100);Nostocales(100);Xenococcaceae(100);Pleurocapsa_PCC-7319(100);	Otu00245	6224	0	0	0	0	3	69	0	0	0	0	0	0	254	273	0	0	0	0	440	55	38	0	0	0	0	0	0	0	0	0	0	0	3	1	0	4109	0	3	0	788	0	188
Bacteria(100);Deinococcus-Thermus(100);Deinococci(100);Deinococcales(100);Trueperaceae(100);Truepera(100);	Otu00243	6050	5	0	0	0	112	63	1	1	0	0	324	21	507	0	29	0	0	0	144	465	436	7	94	1	0	0	0	0	0	0	5	0	221	70	0	202	29	118	59	166	1788	1182
Bacteria(100);Bacteroidetes(100);Bacteroidia(100);Chitinophagales(100);Saprospiraceae(100);Rubidimonas(100);	Otu00190	6008	0	0	0	0	2283	348	8	0	0	0	0	0	0	0	19	0	0	0	259	1165	324	5	2	1	0	0	0	0	0	0	0	0	0	25	0	49	0	0	0	1	1239	280
Bacteria(100);Proteobacteria(100);Alphaproteobacteria(100);Alphaproteobacteria_unclassified(95);Alphaproteobacteria_unclassified(95);Alphaproteobacteria_unclassified(95);	Otu00143	5947	76	97	258	0	1079	671	21	149	83	45	95	38	82	29	106	401	15	108	121	410	130	6	99	10	0	6	0	19	17	69	27	49	24	58	4	67	664	33	371	20	287	103
Bacteria(100);Bacteroidetes(100);Bacteroidia(100);Flavobacteriales(100);Flavobacteriaceae(100);Winogradskyella(100);	Otu00104	5921	6	0	6	41	0	0	6	46	17	13	19	0	0	0	155	137	60	32	0	0	0	7	0	6	3094	1857	389	0	4	8	18	0	0	0	0	0	0	0	0	0	0	0
Bacteria(100);Bacteroidetes(100);Bacteroidia(100);Flavobacteriales(100);Flavobacteriaceae(100);Flavobacteriaceae_unclassified(73);	Otu00119	5856	4	6	9	5	0	18	59	48	3	54	20	9	96	0	96	12	30	21	5	0	0	8	11	36	1829	653	18	54	13	65	413	41	60	737	8	1232	41	25	40	73	0	4
Bacteria(100);Actinobacteria(100);Actinobacteria(100);Propionibacteriales(100);Propionibacteriaceae(100);Cutibacterium(100);	Otu00206	5792	2	0	0	0	0	0	858	9	7	1	118	421	159	258	427	53	140	241	0	0	0	0	1	2	0	1	1	73	0	9	109	948	56	50	193	1406	53	46	127	1	20	2
Bacteria(100);Bacteroidetes(100);Bacteroidia(100);Chitinophagales(100);Saprospiraceae(100);Lewinella(100);	Otu00205	5723	0	0	0	0	1427	878	0	0	0	0	0	0	0	0	0	0	0	0	284	449	70	0	0	0	0	0	6	17	0	0	0	0	0	0	0	22	0	0	0	4	2133	433
Bacteria(100);Bacteroidetes(100);Rhodothermia(100);Rhodothermales(100);Rhodothermaceae(100);Rubrivirga(100);	Otu00251	5684	0	0	0	0	0	3	1	1	1	0	13	0	0	84	0	0	2	0	277	3532	1666	0	0	0	0	0	0	0	0	0	2	0	0	0	0	82	0	0	0	0	18	2
Bacteria(100);Bacteroidetes(100);Bacteroidia(100);Chitinophagales(100);Saprospiraceae(100);Lewinella(100);	Otu00105	5682	614	1832	1344	34	261	227	27	1	0	3	0	0	0	0	105	0	0	0	139	71	36	47	32	62	115	0	271	24	16	22	1	0	0	0	0	93	0	0	0	0	243	62
Bacteria(100);Cyanobacteria(100);Oxyphotobacteria(100);Nostocales(100);Oscillatoriaceae(100);Planktothricoides_SR001(100);	Otu00250	5652	0	0	0	1135	0	0	0	0	0	0	0	0	0	0	0	0	0	0	0	0	0	0	0	0	0	0	4517	0	0	0	0	0	0	0	0	0	0	0	0	0	0	0
Bacteria(100);Bacteroidetes(100);Bacteroidia(100);Flavobacteriales(100);Flavobacteriaceae(100);Winogradskyella(96);	Otu00127	5468	11	9	7	21	0	15	86	194	45	31	10	0	3	4	178	22	16	791	0	2	0	15	7	20	1278	185	564	24	18	22	832	0	286	219	94	99	28	94	0	215	0	23
Bacteria(100);Planctomycetes(100);Planctomycetacia(100);Pirellulales(100);Pirellulaceae(100);Rubripirellula(100);	Otu00252	5379	0	0	0	0	0	0	0	0	1	0	0	0	0	0	0	0	0	0	0	0	0	0	0	0	0	5	0	0	0	0	0	0	0	0	0	15	4	0	0	925	0	4429
Bacteria(100);Bacteroidetes(100);Bacteroidia(100);Chitinophagales(100);Saprospiraceae(100);Saprospiraceae_unclassified(100);	Otu00266	5240	0	0	0	0	0	0	9	0	0	0	0	0	0	34	36	0	0	0	1188	1632	2341	0	0	0	0	0	0	0	0	0	0	0	0	0	0	0	0	0	0	0	0	0
Bacteria(100);Bacteroidetes(100);Bacteroidia(100);Cytophagales(100);Cyclobacteriaceae(100);Tunicatimonas(100);	Otu00201	5236	0	0	0	0	1119	1117	22	0	0	0	0	0	0	86	36	0	2	0	22	2532	146	0	0	0	0	0	1	0	0	0	1	0	0	0	0	20	92	0	26	0	12	2
Bacteria(100);Proteobacteria(100);Alphaproteobacteria(100);Rhodobacterales(100);Rhodobacteraceae(100);Rhodobacteraceae_unclassified(100);	Otu00267	5195	0	0	0	21	17	26	0	0	3	4	0	0	21	22	0	110	11	0	242	2508	920	0	0	0	0	0	415	17	0	0	3	0	0	0	0	96	0	5	0	0	754	0
Bacteria(100);Bacteroidetes(100);Bacteroidia(100);Flavobacteriales(100);Flavobacteriaceae(100);Psychroserpens(80);	Otu00186	5170	15	10	10	44	4	5	59	145	17	38	0	0	17	0	99	0	254	535	0	0	1	10	7	13	262	203	98	20	31	372	1345	0	77	632	0	261	39	45	77	92	0	333
Bacteria(100);Proteobacteria(99);Proteobacteria_unclassified(99);Proteobacteria_unclassified(99);Proteobacteria_unclassified(99);Proteobacteria_unclassified(99);	Otu00256	5155	0	0	0	0	0	0	95	0	6	0	439	722	1329	93	522	1	13	1	0	0	0	0	0	0	0	0	0	129	8	0	194	1100	207	14	0	239	0	43	0	0	0	0
Bacteria(100);Tenericutes(100);Mollicutes(100);Mycoplasmatales(100);Mycoplasmataceae(100);Mycoplasma(100);	Otu00265	5149	0	0	0	0	0	0	0	0	0	0	0	0	0	4997	0	0	0	0	0	0	0	0	0	0	0	0	0	0	0	0	0	0	0	0	152	0	0	0	0	0	0	0
Bacteria(100);Planctomycetes(100);Planctomycetacia(100);Pirellulales(100);Pirellulaceae(100);Pir4_lineage(100);	Otu00269	5129	0	0	1	5	0	2	0	0	0	0	0	0	0	0	0	0	810	221	0	0	0	0	0	0	0	0	1	0	0	0	0	47	447	796	2398	43	7	335	0	12	0	4
Bacteria(100);Planctomycetes(100);Phycisphaerae(100);Phycisphaerales(100);Phycisphaeraceae(100);Phycisphaeraceae_unclassified(100);	Otu00236	4967	0	0	2	0	1353	800	0	0	0	0	0	0	0	54	61	0	27	0	678	1341	223	0	0	1	0	0	0	0	0	0	0	0	0	18	0	127	0	11	0	25	147	99
Bacteria(100);Bacteroidetes(100);Bacteroidia(100);Chitinophagales(100);Saprospiraceae(100);Saprospiraceae_unclassified(94);	Otu00253	4920	1626	2410	217	0	0	0	114	5	0	3	39	0	0	0	26	0	0	0	0	0	0	90	11	178	0	0	0	94	33	2	4	0	0	0	0	62	0	0	0	0	0	6
Bacteria(100);Bacteroidetes(100);Bacteroidia(100);Chitinophagales(100);Saprospiraceae(100);Saprospiraceae_unclassified(100);	Otu00142	4864	1629	704	731	0	221	849	42	3	3	6	38	1	0	0	82	0	0	0	2	24	7	14	14	19	67	4	0	92	39	22	19	37	0	3	0	109	32	0	0	0	50	1
Bacteria(100);Proteobacteria(100);Alphaproteobacteria(100);Sphingomonadales(100);Sphingomonadaceae(100);Sphingomonadaceae_unclassified(74);	Otu00239	4678	3	0	2	0	0	6	154	46	17	10	533	95	344	194	21	0	1	10	69	8	95	1	10	9	3	164	0	181	53	277	339	22	270	340	22	540	20	147	87	56	117	412
Bacteria(100);Verrucomicrobia(100);Verrucomicrobiae(100);Verrucomicrobiales(100);Rubritaleaceae(100);Rubritalea(100);	Otu00288	4588	0	0	0	4542	0	0	0	0	0	0	0	0	0	0	43	0	0	0	0	0	0	0	0	0	0	0	3	0	0	0	0	0	0	0	0	0	0	0	0	0	0	0
Bacteria(100);Bacteroidetes(100);Bacteroidia(100);Flavobacteriales(100);Flavobacteriaceae(100);Dokdonia(100);	Otu00133	4586	128	310	83	0	3	129	53	321	7	13	4	2	0	0	1464	149	260	179	0	0	0	72	36	94	150	89	0	56	13	395	463	63	0	6	0	26	12	0	3	1	2	0
Bacteria(100);Proteobacteria(100);Gammaproteobacteria(100);Gammaproteobacteria_unclassified(96);Gammaproteobacteria_unclassified(96);Gammaproteobacteria_unclassified(96);	Otu00268	4452	0	0	0	87	0	0	3	0	10	0	0	0	0	0	0	0	0	0	0	0	0	0	0	0	2347	1373	619	0	0	0	13	0	0	0	0	0	0	0	0	0	0	0
Bacteria(100);Deinococcus-Thermus(100);Deinococci(100);Deinococcales(100);Trueperaceae(100);Truepera(100);	Otu00294	4445	0	47	2103	0	13	86	25	0	0	0	0	0	24	84	32	27	0	10	153	55	136	36	98	105	0	0	0	0	0	0	0	0	0	0	0	616	0	33	0	180	272	310
Bacteria(100);Proteobacteria(100);Alphaproteobacteria(100);Rhodobacterales(100);Rhodobacteraceae(100);Rhodobacteraceae_unclassified(100);	Otu00249	4423	4	0	0	0	655	337	5	0	0	0	4	176	381	0	0	1	0	0	188	654	680	1	14	0	0	0	0	0	0	9	5	0	20	44	28	187	143	39	52	25	668	103
Bacteria(100);Proteobacteria(100);Gammaproteobacteria(100);Alteromonadales(100);Marinobacteraceae(100);Marinobacter(100);	Otu00296	4423	0	2	0	0	0	0	0	0	0	0	0	0	0	0	0	0	0	0	368	7	0	2	0	0	0	0	378	0	0	0	0	42	719	1385	400	0	0	0	0	103	0	1017
Bacteria(100);Proteobacteria(100);Gammaproteobacteria(100);Pseudomonadales(100);Pseudomonadaceae(100);Pseudomonas(100);	Otu00234	4291	1	1	0	0	2	0	61	19	6	8	110	41	202	324	0	237	107	118	0	0	0	0	0	0	0	3	23	60	3	11	62	382	88	0	2001	17	15	97	286	0	5	1
Bacteria(100);Proteobacteria(100);Gammaproteobacteria(100);Oceanospirillales(100);Endozoicomonadaceae(100);Kistimonas(100);	Otu00242	4289	0	0	0	0	0	0	2	3	0	0	41	0	12	0	948	1437	2	3	0	0	0	0	0	0	0	0	0	143	2	24	661	29	13	80	62	516	79	0	232	0	0	0
Bacteria(100);Bacteroidetes(100);Bacteroidia(100);Bacteroidia_unclassified(89);Bacteroidia_unclassified(89);Bacteroidia_unclassified(89);	Otu00238	4273	155	313	349	0	165	444	1	0	0	1	0	0	0	0	73	0	0	0	16	43	92	105	1734	298	0	0	0	49	0	1	49	10	0	5	0	21	26	0	1	76	152	94
Bacteria(100);Proteobacteria(100);Alphaproteobacteria(100);Rhizobiales(100);Rhizobiaceae(100);Rhizobiaceae_unclassified(84);	Otu00182	4268	4	8	0	7	90	207	18	144	45	76	30	0	89	18	78	29	136	132	323	126	804	2	0	1	121	539	311	4	10	34	58	18	71	137	9	143	39	127	28	44	13	195
Bacteria(100);Proteobacteria(100);Gammaproteobacteria(100);Oceanospirillales(100);Halomonadaceae(100);Halomonas(100);	Otu00300	4189	0	0	0	0	0	0	0	0	0	0	0	0	0	0	0	0	0	0	7	0	0	0	0	0	0	0	55	0	0	0	0	0	439	3552	100	18	3	0	0	2	0	13
Bacteria(100);Actinobacteria(100);Acidimicrobiia(100);Microtrichales(100);Ilumatobacteraceae(100);Ilumatobacter(100);	Otu00167	4177	29	78	19	26	23	20	103	46	6	10	87	0	10	71	64	0	21	16	22	1	4	3	5	3	935	317	119	58	16	17	119	34	40	64	0	432	72	64	53	188	855	127
Bacteria(100);Proteobacteria(100);Alphaproteobacteria(100);Rhodobacterales(100);Rhodobacteraceae(100);Ruegeria(89);	Otu00232	4156	1	4	0	46	0	2	5	13	16	13	0	421	34	0	0	39	103	35	61	3	0	5	3	12	0	0	590	3	3	6	69	0	168	227	2114	86	12	8	0	10	0	44
Bacteria(100);Proteobacteria(100);Alphaproteobacteria(100);Rhodobacterales(100);Rhodobacteraceae(100);Rhodobacteraceae_unclassified(100);	Otu00284	4151	2	9	1	1	0	0	14	76	31	8	0	0	1889	156	80	51	7	731	429	73	0	4	4	5	1	1	50	23	72	18	73	4	86	64	148	0	0	0	0	38	0	2
Bacteria(100);Bacteroidetes(100);Bacteroidia(100);Cytophagales(100);Cyclobacteriaceae(100);Tunicatimonas(100);	Otu00220	4148	4	17	4	0	814	991	5	0	0	0	0	0	10	0	22	0	0	39	157	352	110	0	47	5	0	0	1	0	0	0	0	0	0	0	0	164	27	57	359	46	695	222
Bacteria(100);Proteobacteria(100);Gammaproteobacteria(100);Oceanospirillales(100);Halomonadaceae(100);Cobetia(100);	Otu00118	4140	20	100	24	118	0	1	285	70	49	95	0	21	0	7	20	0	0	0	0	0	0	95	49	217	403	89	1759	51	1	125	381	0	22	87	21	7	7	0	0	13	1	2
Bacteria(100);Bacteroidetes(100);Bacteroidia(100);Chitinophagales(100);Saprospiraceae(100);Lewinella(100);	Otu00314	4125	0	0	0	0	2	3	0	0	0	0	0	0	0	0	0	0	4	0	2485	428	41	0	0	0	0	0	0	0	0	0	0	40	0	0	0	27	0	0	0	134	0	961
Bacteria(100);Planctomycetes(100);Planctomycetacia(100);Pirellulales(100);Pirellulaceae(100);Blastopirellula(100);	Otu00042	4077	21	27	33	40	0	3	139	671	391	115	27	0	0	0	51	87	176	141	0	0	0	25	22	83	266	394	12	0	32	74	17	43	323	195	487	105	21	14	39	3	0	0
Bacteria(100);Proteobacteria(100);Gammaproteobacteria(100);Vibrionales(100);Vibrionaceae(100);Vibrio(100);	Otu00316	4024	0	0	0	0	0	0	47	0	1	84	0	0	0	0	0	0	0	0	0	0	0	0	0	0	0	0	0	0	3	10	4	0	933	390	2143	70	22	0	0	160	42	115
Bacteria(100);Proteobacteria(100);Gammaproteobacteria(100);Alteromonadales(100);Psychromonadaceae(100);Psychromonas(100);	Otu00078	4012	0	0	0	0	0	0	0	0	0	0	0	0	0	0	17	0	0	0	0	0	0	0	1	1	424	3456	0	0	0	0	8	0	0	5	0	100	0	0	0	0	0	0
Bacteria(100);Proteobacteria(100);Alphaproteobacteria(100);Rhodobacterales(100);Rhodobacteraceae(100);Rhodobacteraceae_unclassified(100);	Otu00317	3997	0	7	0	54	0	5	4	0	0	0	20	9	28	20	5	58	0	0	2793	565	362	0	0	0	0	3	0	0	0	0	0	0	0	0	15	37	5	0	0	0	7	0
Bacteria(100);Proteobacteria(100);Gammaproteobacteria(100);Pseudomonadales(100);Moraxellaceae(100);Acinetobacter(100);	Otu00209	3933	0	6	0	0	2	2	110	34	19	24	226	134	303	360	0	180	51	148	0	0	1	1	0	0	2	0	0	133	6	57	92	616	202	0	458	22	45	174	510	7	6	2
Bacteria(100);Bacteria_unclassified(97);Bacteria_unclassified(97);Bacteria_unclassified(97);Bacteria_unclassified(97);Bacteria_unclassified(97);	Otu00150	3932	0	0	0	0	0	0	19	245	14	78	0	0	0	0	0	433	389	2318	0	0	0	0	0	0	0	0	0	2	10	60	356	0	0	8	0	0	0	0	0	0	0	0
Bacteria(100);Bacteroidetes(100);Bacteroidia(100);Flavobacteriales(100);Flavobacteriaceae(100);Flavobacteriaceae_unclassified(60);	Otu00326	3872	0	0	0	0	0	0	0	0	0	0	0	0	0	0	0	0	0	0	3728	83	2	0	0	0	0	0	0	0	0	0	0	0	0	0	0	0	0	0	0	59	0	0
Bacteria(100);Proteobacteria(100);Gammaproteobacteria(100);Enterobacteriales(100);Enterobacteriaceae(100);Serratia(100);	Otu00221	3856	0	0	0	0	0	1	84	44	27	13	202	141	248	469	0	307	73	151	0	0	1	0	0	1	0	0	0	66	7	25	69	713	197	0	394	0	37	119	463	0	1	3
Bacteria(100);Deinococcus-Thermus(100);Deinococci(100);Deinococcales(100);Trueperaceae(100);Truepera(100);	Otu00323	3854	10	3	14	0	0	16	8	12	5	8	0	0	50	0	0	19	27	0	0	0	0	9	3	22	0	0	0	0	2	7	0	0	48	0	0	0	35	2	95	21	3418	20
Bacteria(100);Proteobacteria(100);Alphaproteobacteria(100);Rhodobacterales(100);Rhodobacteraceae(100);Maribius(52);	Otu00308	3840	2	0	0	7	0	4	108	555	60	199	489	0	262	144	193	127	38	24	130	5	2	0	4	1	0	0	0	0	47	0	13	0	330	0	0	640	13	139	216	23	57	8
Bacteria(100);Proteobacteria(100);Alphaproteobacteria(100);Rhodobacterales(100);Rhodobacteraceae(100);Rhodobacteraceae_unclassified(100);	Otu00286	3831	649	316	138	0	2	9	438	695	87	774	15	0	7	1	88	3	7	9	0	9	0	70	17	29	0	0	0	96	48	49	211	0	0	7	0	0	39	0	0	0	18	0
Bacteria(100);Cyanobacteria(100);Oxyphotobacteria(100);Phormidesmiales(100);Phormidesmiaceae(100);Phormidesmis_ANT.LACV5.1(100);	Otu00226	3763	0	1	1	0	23	128	0	0	4	0	0	0	10	0	0	0	0	0	3254	94	94	6	4	0	0	0	0	0	0	0	0	0	0	0	0	0	1	0	25	0	115	3
Bacteria(100);Bacteroidetes(100);Bacteroidia(100);Flavobacteriales(100);Flavobacteriaceae(100);Lutimonas(93);	Otu00187	3706	0	1	1	25	0	0	11	28	93	34	0	0	0	0	92	0	11	20	0	0	0	3	4	2	3047	37	34	0	49	133	77	0	0	0	0	0	2	0	0	2	0	0
Bacteria(100);Bacteroidetes(100);Bacteroidia(100);Chitinophagales(99);Saprospiraceae(97);Saprospiraceae_unclassified(97);	Otu00335	3642	1521	1597	44	0	0	0	227	0	0	2	0	0	0	0	24	0	0	0	0	0	0	0	38	140	0	0	0	32	0	0	0	0	0	0	0	17	0	0	0	0	0	0
Bacteria(100);Proteobacteria(100);Alphaproteobacteria(100);Alphaproteobacteria_unclassified(100);Alphaproteobacteria_unclassified(100);Alphaproteobacteria_unclassified(100);	Otu00130	3624	1	7	5	0	0	1	4	15	14	23	0	0	0	0	10	0	37	0	0	0	0	2	1	1	1603	76	6	0	0	0	0	0	33	0	1229	9	113	0	10	349	0	75
Bacteria(100);Cyanobacteria(100);Oxyphotobacteria(100);Phormidesmiales(100);Phormidesmiaceae(100);Phormidesmis_ANT.LACV5.1(100);	Otu00283	3616	98	31	31	0	16	20	6	0	0	1	0	0	0	0	14	0	2	0	1	1	0	0	2	0	3	2	0	0	0	0	0	0	0	4	0	39	264	91	2982	2	0	6
Bacteria(100);Proteobacteria(95);Proteobacteria_unclassified(95);Proteobacteria_unclassified(95);Proteobacteria_unclassified(95);Proteobacteria_unclassified(95);	Otu00257	3610	0	0	0	0	0	0	0	1	0	3	1	2725	121	245	0	3	25	9	0	0	0	0	0	0	0	0	0	0	0	23	195	0	26	66	83	0	27	54	3	0	0	0
Bacteria(100);Proteobacteria(100);Alphaproteobacteria(100);Rhodobacterales(100);Rhodobacteraceae(100);Rhodobacteraceae_unclassified(100);	Otu00302	3607	693	894	924	0	2	95	170	74	36	242	0	0	0	0	37	0	10	5	0	0	0	0	1	1	0	0	0	0	26	27	324	45	0	0	0	0	0	1	0	0	0	0
Bacteria(100);Deinococcus-Thermus(100);Deinococci(100);Deinococcales(100);Trueperaceae(100);Truepera(100);	Otu00328	3601	52	25	147	0	11	149	198	27	6	5	1485	0	40	30	443	188	118	52	0	0	2	1	0	12	0	0	0	28	13	17	174	0	16	43	19	219	10	41	30	0	0	0
Bacteria(100);Proteobacteria(100);Alphaproteobacteria(100);Rhodobacterales(100);Rhodobacteraceae(100);Nereida(100);	Otu00340	3562	0	0	0	9	0	0	0	0	0	0	0	0	0	0	0	0	0	0	97	34	0	0	1	0	3	0	11	0	0	0	0	43	1048	984	891	9	0	1	0	390	2	39
Bacteria(100);Bacteroidetes(100);Bacteroidia(100);Cytophagales(100);Cyclobacteriaceae(100);Tunicatimonas(100);	Otu00333	3557	0	0	1	0	84	104	11	0	0	0	0	0	0	34	0	0	0	0	131	473	259	1	270	16	0	0	0	5	0	0	8	0	1	0	0	7	0	2	0	0	2009	141
Bacteria(100);Proteobacteria(100);Gammaproteobacteria(100);Alteromonadales(100);Idiomarinaceae(100);Idiomarina(100);	Otu00342	3523	0	0	0	2	0	0	0	0	0	0	0	0	0	0	0	0	0	0	0	0	0	0	0	0	0	0	14	0	0	0	0	44	36	3101	50	0	0	0	0	0	0	276
Bacteria(100);Bacteroidetes(100);Bacteroidia(100);Cytophagales(100);Cyclobacteriaceae(100);uncultured(100);	Otu00291	3507	0	0	0	2	0	0	1	0	14	0	0	0	0	0	0	0	0	0	0	0	0	0	0	0	3140	280	6	0	1	10	13	0	0	0	0	40	0	0	0	0	0	0
Bacteria(100);Bacteroidetes(100);Rhodothermia(100);Rhodothermales(100);Rhodothermaceae(100);Rhodothermaceae_unclassified(100);	Otu00347	3489	0	0	0	0	0	0	0	0	0	0	0	0	0	0	0	0	0	0	3473	14	0	0	0	0	0	0	0	0	0	0	0	0	0	0	0	0	0	0	0	0	2	0
Bacteria(100);Planctomycetes(100);Planctomycetacia(100);Pirellulales(100);Pirellulaceae(100);Rhodopirellula(100);	Otu00331	3480	0	0	2	0	0	0	11	15	15	1	119	0	68	21	16	0	69	548	3	0	0	0	0	2	12	0	5	27	10	11	46	22	270	304	992	334	12	104	428	1	0	12
Bacteria(100);Proteobacteria(100);Alphaproteobacteria(100);Rhodobacterales(100);Rhodobacteraceae(100);Rhodobacteraceae_unclassified(51);	Otu00164	3458	196	73	27	274	0	8	61	33	16	0	104	0	0	3	185	35	336	9	26	0	0	30	27	23	409	301	207	4	5	30	77	0	40	138	36	300	14	27	0	390	1	13
Bacteria(100);Proteobacteria(100);Alphaproteobacteria(100);Rhodobacterales(100);Rhodobacteraceae(100);Rhodobacteraceae_unclassified(100);	Otu00355	3384	0	0	0	0	4	0	0	0	0	0	0	0	0	0	0	0	0	0	10	0	0	0	0	0	0	0	5	0	0	0	0	0	0	0	0	23	3	2	0	0	0	3337
Bacteria(100);Planctomycetes(100);Phycisphaerae(100);Tepidisphaerales(100);Tepidisphaeraceae(100);Tepidisphaeraceae_unclassified(97);	Otu00324	3378	1	0	5	0	139	209	12	0	2	2	0	19	17	10	0	0	25	20	1538	1021	234	0	0	1	0	0	5	20	0	4	11	0	0	11	0	0	57	10	0	2	0	3
Bacteria(100);Verrucomicrobia(100);Verrucomicrobiae(100);Verrucomicrobiales(100);Rubritaleaceae(100);Rubritalea(100);	Otu00248	3348	0	0	0	2776	0	0	31	2	0	2	0	0	0	0	4	19	97	28	0	0	0	6	0	2	3	8	228	0	2	16	41	0	9	0	13	55	2	0	0	2	0	2
Bacteria(100);Proteobacteria(100);Gammaproteobacteria(100);Alteromonadales(100);Alteromonadaceae(100);Catenovulum(100);	Otu00358	3337	0	0	0	0	0	0	0	0	0	0	0	0	0	0	0	0	0	0	0	0	0	0	0	0	0	0	0	0	0	0	0	0	0	4	0	14	0	0	0	128	0	3191
Bacteria(100);Bacteroidetes(100);Bacteroidia(100);Chitinophagales(100);Saprospiraceae(100);Lewinella(100);	Otu00362	3296	1645	682	822	0	16	15	14	0	0	0	0	0	0	0	12	0	0	0	41	0	0	9	9	2	0	0	0	0	0	0	0	0	0	2	0	23	0	0	0	0	0	4
Bacteria(100);Epsilonbacteraeota(100);Campylobacteria(100);Campylobacterales(100);Arcobacteraceae(100);Arcobacter(100);	Otu00354	3255	0	0	0	3	0	0	17	9	0	5	0	0	0	2	0	0	20	0	0	0	0	27	17	46	0	0	15	87	129	427	2424	0	8	12	0	1	3	0	0	3	0	0
Bacteria(100);Proteobacteria(100);Gammaproteobacteria(100);BD7-8(87);BD7-8_fa(87);BD7-8_ge(87);	Otu00334	3250	0	0	0	312	0	0	0	0	0	3	0	0	0	0	0	0	0	0	0	0	0	0	0	3	1837	772	311	0	0	12	0	0	0	0	0	0	0	0	0	0	0	0
Bacteria(100);Proteobacteria(100);Gammaproteobacteria(100);Vibrionales(100);Vibrionaceae(100);Photobacterium(100);	Otu00191	3241	0	2	2	0	0	0	14	42	66	51	0	7	0	0	0	146	101	153	0	0	0	0	1	5	0	0	0	10	232	678	622	0	0	0	0	0	1109	0	0	0	0	0
Bacteria(100);Planctomycetes(100);Planctomycetacia(100);Pirellulales(100);Pirellulaceae(100);Rubripirellula(85);	Otu00289	3231	24	25	0	0	53	27	28	133	42	75	0	0	0	0	0	49	24	18	0	11	1	0	0	2	0	0	0	0	0	0	0	0	0	0	0	0	2379	18	322	0	0	0
Bacteria(100);Proteobacteria(100);Alphaproteobacteria(100);Rhizobiales(100);Rhizobiales_unclassified(57);Rhizobiales_unclassified(57);	Otu00338	3200	0	0	0	0	0	0	0	1	0	1	20	13	129	1649	21	22	1165	37	0	0	0	0	0	0	0	0	0	0	4	9	34	0	0	4	22	0	0	0	69	0	0	0
Bacteria(100);Bacteria_unclassified(100);Bacteria_unclassified(100);Bacteria_unclassified(100);Bacteria_unclassified(100);Bacteria_unclassified(100);	Otu00262	3149	0	0	0	0	0	0	96	215	33	240	0	99	524	34	7	1274	0	230	0	0	0	0	0	0	0	0	0	3	2	263	20	0	0	2	26	0	2	3	76	0	0	0
Bacteria(100);Bacteroidetes(100);Bacteroidia(100);Chitinophagales(100);Saprospiraceae(100);Lewinella(100);	Otu00363	3144	320	434	1751	6	17	35	6	0	2	0	2	0	0	0	17	1	0	0	0	0	0	76	5	337	7	0	73	15	16	6	18	0	0	0	0	0	0	0	0	0	0	0
Bacteria(100);Proteobacteria(100);Gammaproteobacteria(100);Alteromonadales(100);Pseudoalteromonadaceae(100);Pseudoalteromonas(100);	Otu00056	3130	15	14	1	10	3	0	37	4	0	7	0	0	0	0	130	0	0	0	0	0	1	77	1	68	103	1444	122	204	46	151	646	0	0	7	0	39	0	0	0	0	0	0
Bacteria(100);Proteobacteria(100);Alphaproteobacteria(100);Rhodobacterales(100);Rhodobacteraceae(100);Rhodobacteraceae_unclassified(75);	Otu00115	3109	10	26	3	46	2	12	71	70	19	18	1	2	0	57	153	63	139	29	0	0	0	19	13	36	1384	320	175	0	20	34	129	0	30	63	9	123	14	14	0	4	0	1
Bacteria(100);Actinobacteria(100);Rubrobacteria(100);Rubrobacterales(100);Rubrobacteriaceae(100);Rubrobacter(100);	Otu00372	3102	0	0	0	0	0	0	0	1	0	0	3	12	8	0	0	0	0	0	1	0	0	0	0	0	0	0	0	0	0	0	0	0	20	1	3	0	0	0	15	13	2866	159
Bacteria(100);Bacteroidetes(100);Bacteroidia(100);Flavobacteriales(100);Flavobacteriaceae(100);Jejuia(100);	Otu00376	3096	0	0	0	0	0	0	0	0	0	0	0	0	0	0	0	0	0	0	0	1	0	2	0	0	0	0	0	0	0	0	0	0	1802	454	673	29	0	0	0	37	0	98
Bacteria(100);Bacteroidetes(100);Bacteroidia(100);Flavobacteriales(100);Flavobacteriaceae(100);Flavobacteriaceae_unclassified(59);	Otu00277	3090	0	0	0	35	0	2	0	0	0	0	0	0	0	0	0	0	0	0	0	0	0	0	0	2	1274	1611	160	0	0	0	0	0	0	6	0	0	0	0	0	0	0	0
Bacteria(100);Cyanobacteria(100);Oxyphotobacteria(100);Phormidesmiales(100);Phormidesmiaceae(100);Phormidesmis_ANT.LACV5.1(100);	Otu00359	3082	0	0	0	0	770	384	11	18	0	2	0	0	0	0	0	0	0	0	144	1208	218	0	0	0	0	48	7	5	1	0	0	0	0	0	53	164	10	4	12	5	7	11
Bacteria(100);Proteobacteria(100);Alphaproteobacteria(100);Sphingomonadales(100);Sphingomonadaceae(100);Erythrobacter(98);	Otu00169	3049	85	243	169	125	0	13	32	20	0	2	98	57	85	0	26	0	47	24	0	0	0	147	75	148	31	1	11	101	338	224	624	0	55	35	0	143	0	54	25	1	0	10
Bacteria(100);Proteobacteria(100);Alphaproteobacteria(100);Rhodobacterales(100);Rhodobacteraceae(100);Marivita(96);	Otu00147	3028	35	24	15	9	0	3	52	83	55	86	32	0	11	0	108	0	463	194	124	16	0	9	8	25	568	64	120	14	18	56	145	34	117	59	162	124	10	16	0	28	0	141
Bacteria(100);Bacteroidetes(100);Bacteroidia(100);Flavobacteriales(100);Flavobacteriaceae(100);Flavobacteriaceae_unclassified(100);	Otu00380	3019	0	0	0	0	0	0	0	0	0	0	15	0	200	44	0	0	349	0	1	0	0	1	0	0	0	0	0	0	0	0	0	0	35	143	0	1441	22	744	10	0	0	14
Bacteria(100);Cyanobacteria(100);Oxyphotobacteria(100);Oxyphotobacteria_unclassified(95);Oxyphotobacteria_unclassified(95);Oxyphotobacteria_unclassified(95);	Otu00369	3008	274	306	1756	0	6	49	13	0	0	0	0	0	0	0	407	80	0	1	0	0	0	7	12	15	6	0	0	1	0	0	0	0	18	0	22	35	0	0	0	0	0	0
Bacteria(100);Planctomycetes(100);Planctomycetacia(99);Planctomycetacia_unclassified(98);Planctomycetacia_unclassified(98);Planctomycetacia_unclassified(98);	Otu00382	3008	0	0	0	0	0	7	0	2	0	0	394	2	181	73	0	0	29	2	3	0	3	0	0	0	0	0	0	0	7	35	0	0	0	0	69	19	26	8	283	0	0	1865
Bacteria(100);Bacteroidetes(100);Bacteroidia(100);Flavobacteriales(100);Flavobacteriaceae(100);Nonlabens(100);	Otu00260	2995	34	38	13	0	0	13	31	25	0	2	21	2	0	0	0	59	29	0	69	47	0	34	16	49	17	36	0	75	28	560	701	0	226	125	71	57	0	30	0	570	2	15
Bacteria(100);Epsilonbacteraeota(100);Campylobacteria(100);Campylobacterales(100);Arcobacteraceae(100);Arcobacter(100);	Otu00198	2994	0	7	0	0	0	0	62	18	1	6	0	0	0	0	51	0	0	0	0	0	0	101	19	117	38	60	9	187	315	491	1426	0	0	24	0	40	9	8	0	1	0	4
Bacteria(100);Bacteroidetes(100);Bacteroidia(100);Flavobacteriales(100);Flavobacteriaceae(100);Maribacter(83);	Otu00146	2958	50	135	42	4	2	6	40	200	6	13	0	7	0	8	0	0	8	25	0	0	0	59	10	40	266	71	427	76	5	264	223	0	102	658	13	39	0	0	0	159	0	0
Bacteria(100);Proteobacteria(100);Alphaproteobacteria(100);Alphaproteobacteria_unclassified(100);Alphaproteobacteria_unclassified(100);Alphaproteobacteria_unclassified(100);	Otu00391	2955	0	0	0	0	0	0	10	0	0	0	4	0	0	0	2810	0	2	0	0	0	0	0	0	0	0	0	0	0	0	0	0	0	0	0	0	129	0	0	0	0	0	0
Bacteria(100);Bacteroidetes(100);Bacteroidia(100);Flavobacteriales(100);Flavobacteriaceae(100);Flavobacteriaceae_unclassified(64);	Otu00176	2899	0	17	0	0	0	0	281	348	18	54	25	0	0	72	54	0	0	4	0	0	0	0	0	0	15	33	0	279	30	125	1338	0	0	51	0	82	20	0	0	53	0	0
Bacteria(100);Proteobacteria(100);Alphaproteobacteria(100);Micavibrionales(100);Micavibrionaceae(100);uncultured(100);	Otu00244	2898	42	39	5	1	35	57	29	72	50	40	0	5	28	0	121	29	112	83	712	14	24	1	17	0	10	27	17	24	72	160	525	32	43	115	276	56	0	20	0	5	0	0
Bacteria(100);Bacteroidetes(100);Bacteroidia(100);Chitinophagales(100);Saprospiraceae(100);Lewinella(100);	Otu00377	2897	1040	1059	179	0	0	0	78	7	2	6	75	10	8	74	0	0	0	39	0	0	0	4	1	6	0	0	0	44	29	7	16	0	26	62	0	105	0	0	0	0	0	20
Bacteria(100);Verrucomicrobia(100);Verrucomicrobiae(100);Verrucomicrobiales(100);Rubritaleaceae(100);Rubritalea(80);	Otu00392	2874	0	0	0	0	0	0	0	11	13	1	0	0	0	0	19	0	3	0	0	0	0	0	0	0	0	0	0	0	0	0	0	0	1172	539	268	60	0	0	0	265	0	523
Bacteria(100);Tenericutes(69);Mollicutes(69);Mycoplasmatales(65);Mycoplasmataceae(65);Mycoplasma(65);	Otu00383	2839	0	0	0	0	0	0	0	0	0	0	0	9	0	0	0	0	115	0	0	0	0	0	0	0	0	0	0	72	4	46	2183	0	0	3	0	5	1	401	0	0	0	0
Bacteria(100);Bacteroidetes(100);Bacteroidia(100);Flavobacteriales(100);Flavobacteriaceae(100);Flavobacteriaceae_unclassified(100);	Otu00406	2829	0	0	0	0	0	0	0	0	0	0	0	10	0	0	24	0	0	0	0	0	0	0	0	0	0	0	0	0	0	0	0	0	1361	1274	0	65	14	81	0	0	0	0
Bacteria(100);Proteobacteria(100);Alphaproteobacteria(96);Alphaproteobacteria_unclassified(96);Alphaproteobacteria_unclassified(96);Alphaproteobacteria_unclassified(96);	Otu00393	2810	0	0	0	0	0	0	23	23	10	13	0	0	39	0	482	2039	15	5	0	0	0	0	0	0	0	0	0	27	34	7	0	0	0	5	0	27	13	21	27	0	0	0
Bacteria(100);Proteobacteria(100);Alphaproteobacteria(100);Rhizobiales(100);Rhizobiales_unclassified(100);Rhizobiales_unclassified(100);	Otu00399	2808	0	0	0	0	0	0	0	0	0	0	0	0	155	0	0	0	2199	179	0	0	0	0	0	0	0	0	0	0	0	0	0	9	0	0	261	0	5	0	0	0	0	0
Bacteria(100);Bacteroidetes(100);Bacteroidia(100);Flavobacteriales(100);Flavobacteriaceae(100);Nonlabens(100);	Otu00336	2806	5	21	8	0	1	20	2	10	0	6	9	0	0	97	85	42	28	15	1094	204	0	4	5	4	26	86	0	39	6	138	181	0	205	190	11	178	0	0	0	30	0	56
Bacteria(100);Bacteroidetes(100);Bacteroidia(100);Cytophagales(100);Bernardetiaceae(100);Bernardetia(100);	Otu00395	2774	0	0	0	0	0	0	0	0	0	0	0	0	0	0	0	0	0	0	12	2	0	0	2	7	2	5	2744	0	0	0	0	0	0	0	0	0	0	0	0	0	0	0
Bacteria(100);Bacteroidetes(100);Bacteroidia(100);Flavobacteriales(100);Crocinitomicaceae(100);uncultured(100);	Otu00275	2767	0	0	0	0	1	0	1	0	40	0	0	0	0	0	0	0	0	0	1	0	1	0	0	0	2611	86	0	0	0	0	0	0	0	0	0	26	0	0	0	0	0	0
Bacteria(100);Bacteroidetes(100);Bacteroidia(100);Flavobacteriales(100);Crocinitomicaceae(100);Crocinitomix(100);	Otu00398	2757	0	2	0	2532	3	0	35	0	0	0	0	0	0	0	0	0	0	0	0	0	0	2	0	3	17	6	147	0	0	0	10	0	0	0	0	0	0	0	0	0	0	0
Bacteria(100);Bacteroidetes(100);Bacteroidia(100);Chitinophagales(100);Saprospiraceae(100);Rubidimonas(100);	Otu00400	2755	118	193	34	0	0	1	5	11	0	0	30	0	0	0	2021	0	25	22	0	0	0	7	33	1	0	0	0	87	46	22	0	0	0	0	0	39	0	0	60	0	0	0
Bacteria(100);Proteobacteria(100);Deltaproteobacteria(100);Oligoflexales(100);Oligoflexaceae(100);uncultured(100);	Otu00411	2747	0	0	0	2733	0	0	0	0	0	0	0	0	0	0	0	0	0	0	0	0	0	0	0	0	0	0	14	0	0	0	0	0	0	0	0	0	0	0	0	0	0	0
Bacteria(100);Actinobacteria(100);Acidimicrobiia(100);Microtrichales(100);Ilumatobacteraceae(100);Ilumatobacter(100);	Otu00287	2728	3	13	2	4	2	0	50	8	5	8	24	0	0	15	158	0	0	15	18	0	0	3	1	4	1656	513	27	29	2	4	38	40	10	33	0	28	0	8	0	5	1	1
Bacteria(100);Planctomycetes(100);Planctomycetacia(99);Planctomycetacia_unclassified(99);Planctomycetacia_unclassified(99);Planctomycetacia_unclassified(99);	Otu00408	2698	0	2	1	0	0	0	1	97	30	17	8	0	57	62	72	5	31	0	0	0	0	0	0	1	0	0	0	0	13	26	26	39	271	942	760	35	74	11	31	12	0	74
Bacteria(100);Verrucomicrobia(100);Verrucomicrobiae(100);Verrucomicrobiales(100);Rubritaleaceae(100);Rubritalea(100);	Otu00370	2664	48	93	6	0	6	34	185	32	141	218	0	0	0	0	9	0	5	10	0	0	0	1	0	1	0	0	0	0	50	13	400	0	6	0	0	387	8	17	285	6	0	703
Bacteria(100);Bacteroidetes(100);Bacteroidia(100);Chitinophagales(100);Saprospiraceae(100);Lewinella(100);	Otu00425	2656	116	60	974	0	0	1392	16	0	0	3	0	0	0	0	0	0	0	0	0	0	0	7	78	2	0	0	0	8	0	0	0	0	0	0	0	0	0	0	0	0	0	0
Bacteria(100);Proteobacteria(100);Alphaproteobacteria(100);Rhodobacterales(100);Rhodobacteraceae(100);Rhodobacteraceae_unclassified(100);	Otu00319	2618	29	318	178	15	14	199	70	51	7	32	0	48	7	4	15	0	139	15	113	141	87	46	36	20	15	43	374	117	17	81	227	0	20	0	39	21	0	5	0	3	67	5
Bacteria(100);Bacteroidetes(100);Bacteroidia(100);Chitinophagales(100);Saprospiraceae(100);Aureispira(100);	Otu00327	2592	0	0	0	0	1469	872	0	0	0	0	0	0	0	0	0	0	0	0	0	80	171	0	0	0	0	0	0	0	0	0	0	0	0	0	0	0	0	0	0	0	0	0
Bacteria(100);Proteobacteria(100);Gammaproteobacteria(100);Vibrionales(100);Vibrionaceae(100);Vibrio(96);	Otu00433	2582	0	0	0	0	0	0	0	0	0	0	0	0	0	0	0	0	0	0	0	0	0	0	0	0	0	0	0	30	174	590	1788	0	0	0	0	0	0	0	0	0	0	0
Bacteria(100);Bacteroidetes(100);Bacteroidia(100);Chitinophagales(100);Saprospiraceae(100);Saprospiraceae_unclassified(99);	Otu00434	2570	61	126	355	0	0	0	44	0	0	0	0	0	0	0	0	0	13	0	0	0	0	561	558	823	0	0	0	0	0	1	8	0	0	0	0	20	0	0	0	0	0	0
Bacteria(100);Proteobacteria(100);Alphaproteobacteria(100);Sphingomonadales(100);Sphingomonadaceae(100);Sphingomonadaceae_unclassified(98);	Otu00280	2567	15	26	67	0	23	151	33	37	16	5	97	289	438	0	112	79	46	10	12	0	2	112	258	31	5	0	11	50	36	71	266	0	6	0	0	46	10	5	0	11	188	3
Bacteria(100);Bacteroidetes(100);Bacteroidia(100);Chitinophagales(100);Saprospiraceae(100);Aureispira(100);	Otu00311	2565	0	0	0	0	809	380	0	0	0	0	0	0	0	23	0	34	0	0	3	707	543	0	0	0	0	0	0	0	0	0	0	0	0	0	0	66	0	0	0	0	0	0
Bacteria(100);Proteobacteria(100);Alphaproteobacteria(100);Rhodobacterales(100);Rhodobacteraceae(100);Roseovarius(95);	Otu00437	2530	0	0	0	0	0	0	0	0	0	0	27	0	14	22	0	0	0	13	4	0	0	0	0	0	0	0	52	0	0	0	0	43	77	234	274	64	0	52	0	798	0	856
Bacteria(100);Bacteroidetes(100);Bacteroidia(100);Cytophagales(100);Cyclobacteriaceae(100);Tunicatimonas(100);	Otu00351	2522	0	0	0	0	1896	598	0	0	0	0	0	0	0	0	0	0	0	0	25	0	2	0	0	0	0	0	1	0	0	0	0	0	0	0	0	0	0	0	0	0	0	0
Bacteria(100);Bacteroidetes(100);Bacteroidia(100);Chitinophagales(100);Saprospiraceae(100);Saprospiraceae_unclassified(100);	Otu00445	2518	0	0	0	0	0	0	0	0	0	0	0	0	0	0	0	0	0	0	46	28	0	0	0	0	0	0	0	0	0	0	0	0	0	0	0	14	0	0	0	2426	0	4
Bacteria(100);Verrucomicrobia(100);Verrucomicrobiae(100);Verrucomicrobiales(100);Rubritaleaceae(100);Rubritaleaceae_unclassified(62);	Otu00443	2495	14	253	8	0	1	5	18	8	29	31	0	0	0	0	74	0	81	23	0	0	0	563	12	205	0	0	0	2	42	20	128	1	0	0	0	75	63	236	600	3	0	0
Bacteria(100);Bacteroidetes(100);Bacteroidia(100);Flavobacteriales(100);Flavobacteriaceae(100);Flavobacteriaceae_unclassified(100);	Otu00447	2494	0	0	0	0	0	7	0	0	0	0	0	0	0	0	0	0	57	390	0	0	0	0	0	0	0	0	9	0	0	0	0	0	1	6	0	1328	91	555	15	35	0	0
Bacteria(100);Proteobacteria(100);Gammaproteobacteria(100);HOC36(96);HOC36_fa(96);HOC36_ge(96);	Otu00396	2482	0	0	0	0	0	1	0	2	2	0	0	0	0	0	0	0	0	3	0	0	0	0	0	0	2234	193	2	0	0	0	0	0	0	7	0	38	0	0	0	0	0	0
Bacteria(100);Actinobacteria(100);Actinobacteria(100);Micrococcales(100);Intrasporangiaceae(100);Intrasporangiaceae_unclassified(100);	Otu00454	2448	0	0	0	0	0	0	0	0	0	0	0	0	0	0	0	0	0	0	0	0	0	0	0	0	0	0	0	0	0	0	0	0	2	0	0	0	0	0	0	4	2436	6
Bacteria(100);Cyanobacteria(100);Oxyphotobacteria(100);Nostocales(100);Xenococcaceae(100);Chroococcidiopsis_PCC-6712(100);	Otu00451	2442	0	0	0	0	0	0	0	18	0	3	0	0	0	0	0	2	0	10	363	249	1783	0	0	0	0	0	0	0	0	0	0	0	0	0	0	0	10	0	0	4	0	0
Bacteria(100);Proteobacteria(100);Gammaproteobacteria(100);Cellvibrionales(100);Halieaceae(100);Congregibacter(97);	Otu00348	2440	4	0	3	1	0	1	1	0	4	6	0	0	0	0	0	34	10	206	51	3	0	24	20	81	395	7	44	0	9	0	21	0	331	170	946	28	0	29	0	7	0	4
Bacteria(100);Bacteroidetes(100);Bacteroidia(100);Cytophagales(100);Cyclobacteriaceae(100);Tunicatimonas(87);	Otu00122	2424	0	0	0	1	807	483	5	0	0	0	0	0	0	0	0	0	0	0	22	57	21	0	156	0	0	0	0	0	0	0	0	0	0	0	0	69	718	13	18	0	47	7
Bacteria(100);Bacteroidetes(100);Bacteroidia(100);Chitinophagales(100);Saprospiraceae(100);Lewinella(100);	Otu00431	2418	0	0	0	0	3	19	6	0	1	0	0	0	0	0	33	0	0	0	3	2298	44	0	5	1	0	0	0	0	0	0	4	0	0	0	0	0	0	0	0	0	0	1
Bacteria(100);Deinococcus-Thermus(100);Deinococci(100);Deinococcales(89);Trueperaceae(64);Truepera(64);	Otu00403	2410	1	0	0	0	209	63	0	1	0	0	0	112	196	141	31	20	0	0	78	597	242	0	0	0	0	0	0	0	0	0	47	1	9	73	0	0	236	0	101	17	46	189
Bacteria(100);Proteobacteria(100);Gammaproteobacteria(100);MBAE14(100);MBAE14_fa(100);MBAE14_ge(100);	Otu00402	2395	0	0	0	0	0	1	0	0	0	0	0	0	0	0	0	0	0	0	0	0	0	0	0	0	14	2380	0	0	0	0	0	0	0	0	0	0	0	0	0	0	0	0
Bacteria(100);Bacteroidetes(100);Bacteroidia(100);Cytophagales(100);Cyclobacteriaceae(100);Tunicatimonas(100);	Otu00463	2382	0	0	0	0	3	273	0	0	0	0	0	0	0	0	0	0	0	0	446	662	973	0	0	0	0	0	0	0	0	0	0	0	0	0	0	0	0	0	0	17	0	8
Bacteria(100);Proteobacteria(100);Alphaproteobacteria(100);Caulobacterales(100);Hyphomonadaceae(100);Hyphomonadaceae_unclassified(94);	Otu00381	2381	2	6	5	18	0	4	1	15	0	0	0	0	0	0	99	32	60	90	2	0	0	6	3	9	16	104	17	6	3	52	306	41	127	243	57	911	11	24	38	30	0	43
Bacteria(100);Bacteroidetes(100);Bacteroidia(100);Chitinophagales(100);Saprospiraceae(100);Saprospiraceae_unclassified(100);	Otu00455	2378	905	913	20	0	0	0	118	41	5	9	53	0	0	0	8	0	0	18	0	0	0	123	11	59	0	0	0	19	26	11	0	0	0	0	1	38	0	0	0	0	0	0
Bacteria(100);Proteobacteria(100);Gammaproteobacteria(100);Gammaproteobacteria_Incertae_Sedis(100);Unknown_Family(100);uncultured(100);	Otu00416	2361	0	0	0	0	0	0	0	3	1	3	0	0	0	0	0	0	0	0	0	0	0	0	0	0	2332	16	1	0	0	0	5	0	0	0	0	0	0	0	0	0	0	0
Bacteria(100);Proteobacteria(100);Gammaproteobacteria(100);Thiohalorhabdales(97);Thiohalorhabdaceae(97);Granulosicoccus(97);	Otu00423	2344	56	193	25	0	0	10	30	5	0	0	113	10	0	0	129	0	8	0	60	0	11	2	0	5	2	0	0	9	0	2	0	18	0	19	0	93	0	0	0	420	174	950
Bacteria(100);Verrucomicrobia(100);Verrucomicrobiae(100);Verrucomicrobiales(100);Rubritaleaceae(100);Rubritalea(100);	Otu00089	2327	84	87	44	2	0	5	147	63	10	1	0	0	0	0	67	45	2	23	0	0	0	42	42	102	701	289	3	101	8	23	306	0	0	19	8	81	2	13	0	6	1	0
Bacteria(100);Bacteroidetes(100);Bacteroidia(100);Chitinophagales(100);Saprospiraceae(100);Lewinella(100);	Otu00039	2306	0	1	0	0	942	271	12	1	0	0	0	0	0	60	168	0	0	0	17	265	6	0	0	0	0	0	0	0	0	0	0	0	0	9	0	226	4	39	43	0	145	97
Bacteria(100);Proteobacteria(100);Gammaproteobacteria(100);Betaproteobacteriales(100);Methylophilaceae(100);OM43_clade(100);	Otu00480	2289	0	0	0	0	2	2	0	0	1	0	0	1	0	0	0	2	6	0	3	0	0	0	0	0	0	0	0	0	0	0	0	27	473	374	1363	32	3	0	0	0	0	0
Bacteria(100);Cyanobacteria(100);Oxyphotobacteria(100);Phormidesmiales(100);Phormidesmiaceae(100);Phormidesmis_ANT.LACV5.1(100);	Otu00472	2279	37	3	17	0	7	67	0	0	0	0	0	3	22	14	1280	202	119	36	0	0	0	0	0	0	1	0	36	0	0	0	5	4	4	1	15	123	158	42	83	0	0	0
Bacteria(100);Proteobacteria(100);Gammaproteobacteria(100);Alteromonadales(100);Psychromonadaceae(100);Psychromonas(100);	Otu00073	2277	0	0	0	0	0	0	0	0	0	0	0	0	0	0	48	0	0	0	0	0	0	0	6	0	87	2136	0	0	0	0	0	0	0	0	0	0	0	0	0	0	0	0
Bacteria(100);Proteobacteria(100);Gammaproteobacteria(100);Gammaproteobacteria_unclassified(100);Gammaproteobacteria_unclassified(100);Gammaproteobacteria_unclassified(100);	Otu00462	2241	0	0	0	0	0	0	2	8	2	11	0	0	0	0	0	121	863	0	0	0	0	0	0	0	0	0	0	0	212	456	344	0	0	0	0	0	73	149	0	0	0	0
Bacteria(100);Proteobacteria(100);Gammaproteobacteria(100);Cellvibrionales(100);Halieaceae(100);Halieaceae_unclassified(95);	Otu00315	2230	1	0	1	0	0	0	0	0	1	0	0	0	0	0	0	0	0	0	0	0	0	0	0	0	2003	80	4	0	3	5	0	0	80	31	20	0	0	0	0	1	0	0
Bacteria(100);Bacteroidetes(100);Bacteroidia(100);Cytophagales(100);Amoebophilaceae(100);Candidatus_Amoebophilus(100);	Otu00426	2230	0	0	0	2087	0	0	0	0	0	0	0	0	0	0	0	0	0	0	0	0	0	0	0	0	12	31	100	0	0	0	0	0	0	0	0	0	0	0	0	0	0	0
Bacteria(100);Planctomycetes(100);OM190(100);OM190_or(100);OM190_fa(100);OM190_ge(100);	Otu00485	2223	16	22	14	0	36	21	6	0	0	0	0	0	0	0	0	44	21	0	0	0	1	338	262	1434	0	0	0	6	0	2	0	0	0	0	0	0	0	0	0	0	0	0
Bacteria(100);Proteobacteria(100);Alphaproteobacteria(100);Rhodobacterales(100);Rhodobacteraceae(100);Rhodobacteraceae_unclassified(100);	Otu00484	2217	0	0	2	0	0	0	0	0	0	0	0	0	0	0	0	0	0	0	0	0	0	0	0	0	1849	366	0	0	0	0	0	0	0	0	0	0	0	0	0	0	0	0
Bacteria(100);Actinobacteria(100);Actinobacteria(100);Actinobacteria_unclassified(100);Actinobacteria_unclassified(100);Actinobacteria_unclassified(100);	Otu00487	2208	0	0	0	0	28	5	0	0	0	0	136	34	253	0	0	0	0	0	49	22	15	0	1	0	0	0	0	0	0	0	0	0	18	30	0	4	0	0	7	7	1430	169
Bacteria(100);Proteobacteria(100);Gammaproteobacteria(100);Oceanospirillales(100);Endozoicomonadaceae(100);Endozoicomonas(100);	Otu00471	2206	0	0	0	0	0	0	48	61	8	2	8	0	6	0	495	283	76	80	0	0	0	0	2	4	0	0	0	0	7	2	29	0	8	0	88	652	36	127	184	0	0	0
Bacteria(100);Bacteroidetes(100);Bacteroidia(100);Chitinophagales(100);Saprospiraceae(100);Lewinella(100);	Otu00491	2201	1312	242	441	0	0	134	0	0	0	0	0	0	0	0	2	0	0	0	0	41	15	0	0	4	0	0	0	0	0	0	0	0	0	0	0	0	0	10	0	0	0	0
Bacteria(100);Bacteroidetes(100);Bacteroidia(100);Chitinophagales(100);Saprospiraceae(100);Lewinella(100);	Otu00492	2199	494	92	573	0	12	240	63	0	1	0	0	0	0	0	14	0	9	0	0	0	0	394	3	115	0	0	0	38	0	0	0	0	0	0	0	151	0	0	0	0	0	0
Bacteria(100);Proteobacteria(100);Gammaproteobacteria(100);Vibrionales(100);Vibrionaceae(100);Vibrio(100);	Otu00460	2197	1	1	0	0	0	0	76	19	18	111	0	0	0	0	0	0	0	0	1	0	0	0	1	1	0	0	0	0	24	8	12	0	578	703	293	211	5	48	0	52	2	32
Bacteria(100);Bacteroidetes(100);Bacteroidia(100);Flavobacteriales(100);Flavobacteriaceae(100);Winogradskyella(96);	Otu00444	2191	2	3	0	0	0	0	177	644	19	258	13	0	0	0	0	0	1	9	0	0	0	0	0	0	0	0	2	59	11	44	933	0	0	0	0	10	6	0	0	0	0	0
Bacteria(100);Proteobacteria(100);Alphaproteobacteria(100);Rhodobacterales(95);Rhodobacteraceae(95);Rhodobacteraceae_unclassified(95);	Otu00349	2184	76	241	94	0	0	18	41	2	0	3	491	0	0	116	69	0	69	26	0	0	0	9	3	6	28	5	0	107	7	18	100	0	0	93	0	176	5	0	5	134	0	242
Bacteria(100);Proteobacteria(100);Gammaproteobacteria(100);Alteromonadales(100);Psychromonadaceae(100);Psychromonas(100);	Otu00097	2181	3	8	0	0	0	0	27	2	0	0	0	0	0	0	0	0	0	0	0	0	0	10	0	7	629	1491	0	0	0	4	0	0	0	0	0	0	0	0	0	0	0	0
Bacteria(100);Cyanobacteria(100);Oxyphotobacteria(100);Phormidesmiales(100);Phormidesmiaceae(100);Phormidesmis_ANT.LACV5.1(100);	Otu00306	2179	7	0	0	0	0	2	15	1	41	0	93	0	6	0	556	207	422	0	0	0	0	0	0	1	0	0	0	14	7	0	0	36	0	0	0	296	404	12	56	3	0	0
Bacteria(100);Proteobacteria(100);Alphaproteobacteria(100);Micavibrionales(100);Micavibrionaceae(100);uncultured(100);	Otu00494	2179	0	0	0	0	0	0	12	29	7	0	0	0	6	0	87	0	69	0	0	0	0	0	0	0	0	0	0	0	1	1	0	3	706	870	37	305	2	40	0	0	0	4
Bacteria(100);Proteobacteria(100);Gammaproteobacteria(100);Gammaproteobacteria_Incertae_Sedis(100);Unknown_Family(100);uncultured(100);	Otu00401	2177	0	0	0	8	0	1	0	0	1	0	0	0	0	0	0	0	0	0	0	0	0	0	0	0	2103	62	2	0	0	0	0	0	0	0	0	0	0	0	0	0	0	0
Bacteria(100);Verrucomicrobia(100);Verrucomicrobiae(100);Verrucomicrobiales(100);Rubritaleaceae(100);Rubritalea(100);	Otu00428	2176	375	173	30	0	1	47	71	87	47	103	0	0	22	0	0	0	27	30	0	0	0	17	2	19	0	0	0	0	60	10	160	0	0	0	0	55	8	13	802	2	0	15
Bacteria(100);Verrucomicrobia(100);Verrucomicrobiae(100);Verrucomicrobiales(100);Rubritaleaceae(100);Rubritalea(100);	Otu00200	2164	0	0	0	4	0	0	37	132	15	5	25	18	220	30	92	0	134	24	0	0	0	1	0	4	11	66	24	24	32	50	69	46	86	472	49	275	51	27	141	0	0	0
Bacteria(100);Bacteroidetes(100);Bacteroidia(100);Chitinophagales(100);Saprospiraceae(100);Lewinella(100);	Otu00500	2155	242	498	47	0	2	15	35	6	0	0	0	0	0	134	0	0	0	14	0	0	0	463	85	530	0	0	0	20	1	0	11	1	0	0	1	50	0	0	0	0	0	0
Bacteria(100);Bacteroidetes(100);Bacteroidia(100);Chitinophagales(100);Saprospiraceae(99);Saprospiraceae_unclassified(88);	Otu00490	2153	0	0	0	0	4	3	0	0	0	0	0	0	0	0	50	0	12	0	196	918	557	0	0	0	0	0	0	0	0	0	4	0	0	0	0	44	0	0	0	0	291	74
Bacteria(100);Proteobacteria(100);Gammaproteobacteria(100);Gammaproteobacteria_unclassified(100);Gammaproteobacteria_unclassified(100);Gammaproteobacteria_unclassified(100);	Otu00504	2149	0	0	0	0	0	0	0	0	0	0	0	0	0	864	21	0	1229	29	0	0	0	0	0	0	0	0	0	0	0	0	0	0	0	0	0	0	0	0	6	0	0	0
Bacteria(100);Proteobacteria(100);Gammaproteobacteria(100);Francisellales(100);Francisellaceae(100);Francisellaceae_ge(100);	Otu00468	2145	0	0	0	0	0	0	900	26	327	148	0	0	0	0	0	35	0	0	0	0	0	0	0	0	0	0	0	22	82	119	335	0	0	0	0	65	86	0	0	0	0	0
Bacteria(100);Proteobacteria(100);Alphaproteobacteria(100);Rhodobacterales(100);Rhodobacteraceae(100);Xuhuaishuia(57);	Otu00415	2137	1	2	0	0	0	35	37	46	12	12	329	305	100	34	20	25	5	3	36	10	0	0	0	0	12	6	8	97	17	47	64	75	38	330	84	107	18	23	22	87	0	90
Bacteria(100);Bacteroidetes(100);Bacteroidia(100);Flavobacteriales(100);Flavobacteriaceae(100);Flavobacteriaceae_unclassified(76);	Otu00274	2135	4	4	0	599	0	5	0	0	16	0	0	0	0	0	14	46	165	542	0	0	0	5	7	11	2	22	322	0	0	0	1	0	27	69	6	259	9	0	0	0	0	0
Bacteria(100);Proteobacteria(100);Alphaproteobacteria(100);Caulobacterales(100);Hyphomonadaceae(100);uncultured(87);	Otu00450	2127	3	3	4	235	2	15	0	0	0	0	0	0	18	0	76	0	136	90	37	2	0	9	13	23	11	21	1146	0	2	2	11	0	33	67	60	85	6	0	14	3	0	0
Bacteria(100);Verrucomicrobia(100);Verrucomicrobiae(100);Opitutales(100);Puniceicoccaceae(100);Lentimonas(100);	Otu00138	2092	1	0	1	20	0	0	1	17	2	19	0	0	0	0	47	0	13	0	0	0	1	5	6	11	1274	439	131	0	26	28	38	0	0	3	0	0	0	7	0	0	0	2
Bacteria(100);Proteobacteria(100);Gammaproteobacteria(100);Cellvibrionales(100);Halieaceae(100);Halieaceae_unclassified(82);	Otu00215	2092	0	3	1	4	0	0	2	11	13	2	0	0	0	0	40	0	0	0	0	0	0	4	6	14	1602	66	293	0	7	9	15	0	0	0	0	0	0	0	0	0	0	0
Bacteria(100);Proteobacteria(100);Gammaproteobacteria(100);Cellvibrionales(100);Halieaceae(100);Halioglobus(98);	Otu00298	2091	0	0	0	0	0	0	0	1	11	1	0	0	0	0	0	0	0	0	0	0	0	0	0	0	1697	309	37	0	0	8	7	0	0	12	0	0	6	0	0	2	0	0
Bacteria(100);Bacteroidetes(100);Bacteroidia(100);Flavobacteriales(100);Flavobacteriaceae(100);Flavobacteriaceae_unclassified(88);	Otu00259	2088	14	24	2	35	77	26	75	95	1	9	0	70	84	0	2	0	40	283	0	3	0	2	7	14	48	220	20	75	16	163	596	0	22	38	0	12	3	7	3	2	0	0
Bacteria(100);Bacteroidetes(100);Bacteroidia(100);Chitinophagales(84);Saprospiraceae(83);Saprospiraceae_unclassified(83);	Otu00516	2081	0	0	0	0	0	0	0	0	0	0	0	0	0	0	19	0	0	0	6	0	8	0	0	0	0	0	0	0	0	0	0	0	0	0	0	89	0	0	0	217	0	1742
Bacteria(100);Proteobacteria(100);Alphaproteobacteria(100);Rhodobacterales(100);Rhodobacteraceae(100);Loktanella(72);	Otu00180	2073	26	91	38	7	1	2	91	60	6	1	179	10	0	55	37	0	45	18	0	0	0	27	1	29	91	59	42	3	3	44	30	156	6	8	14	87	0	10	0	69	0	727
Bacteria(100);Proteobacteria(100);Alphaproteobacteria(100);Micavibrionales(100);uncultured(100);uncultured_ge(100);	Otu00321	2072	158	68	92	3	120	118	40	135	38	3	0	0	48	9	91	34	36	0	2	2	8	3	2	9	20	13	10	27	20	199	350	0	120	160	6	60	16	19	32	1	0	0
Bacteria(100);Firmicutes(100);Bacilli(100);Lactobacillales(100);Streptococcaceae(100);Streptococcus(100);	Otu00271	2048	0	0	0	0	0	0	268	0	2	1	25	1	24	55	215	0	118	272	0	0	0	1	0	0	0	0	0	453	0	4	14	93	4	23	63	377	12	4	19	0	0	0
Bacteria(100);Bacteroidetes(100);Bacteroidia(100);Chitinophagales(100);Chitinophagales_unclassified(58);Chitinophagales_unclassified(58);	Otu00518	2032	0	0	0	0	0	0	0	2	0	0	0	0	0	0	0	0	33	0	174	1342	481	0	0	0	0	0	0	0	0	0	0	0	0	0	0	0	0	0	0	0	0	0
Bacteria(100);Planctomycetes(100);Planctomycetacia(100);Pirellulales(100);Pirellulaceae(100);Rubripirellula(100);	Otu00509	2019	0	0	0	0	16	11	0	0	0	0	0	0	83	0	0	0	3	0	12	63	33	0	0	0	0	0	0	0	0	0	0	0	0	1	50	22	177	15	117	12	49	1355
Bacteria(100);Bacteroidetes(100);Bacteroidia(100);Chitinophagales(100);Saprospiraceae(100);Lewinella(100);	Otu00525	2011	3	0	0	0	0	4	4	0	0	1	0	0	0	0	1910	0	20	0	0	0	0	0	0	0	0	0	0	0	0	0	0	0	0	0	0	48	0	0	0	21	0	0
Bacteria(100);Proteobacteria(100);Alphaproteobacteria(100);Rhizobiales(100);Rhizobiaceae(92);Rhizobiaceae_unclassified(58);	Otu00379	2010	209	120	223	0	0	7	132	344	156	284	12	0	4	0	13	0	25	55	0	0	0	2	2	2	4	2	0	3	117	39	155	0	0	0	0	0	6	0	92	0	0	2
Bacteria(100);Proteobacteria(100);Gammaproteobacteria(100);Vibrionales(100);Vibrionaceae(100);Vibrionaceae_unclassified(51);	Otu00375	1981	1	7	1	0	0	0	5	13	36	33	1	58	10	0	0	7	45	55	3	2	0	3	6	9	0	0	25	1	131	22	287	0	44	87	84	13	193	42	162	2	0	593
Bacteria(100);Bacteroidetes(100);Bacteroidia(100);Cytophagales(100);Cyclobacteriaceae(100);uncultured(100);	Otu00346	1976	0	0	0	0	0	0	7	3	16	8	0	0	0	0	40	0	0	0	0	0	0	0	0	0	1800	57	6	0	2	6	12	0	0	5	0	0	0	14	0	0	0	0
Bacteria(100);Proteobacteria(100);Gammaproteobacteria(100);Gammaproteobacteria_Incertae_Sedis(100);Unknown_Family(100);uncultured(100);	Otu00420	1976	0	0	0	3	0	0	0	2	0	0	0	0	0	0	52	0	0	0	0	0	0	0	0	0	1849	70	0	0	0	0	0	0	0	0	0	0	0	0	0	0	0	0
Bacteria(100);Bacteroidetes(100);Bacteroidia(100);Flavobacteriales(100);Flavobacteriaceae(100);Pseudozobellia(87);	Otu00312	1962	0	0	1	0	0	0	126	190	2	65	34	3	0	0	0	14	24	12	0	0	0	0	0	0	24	24	0	12	14	101	762	0	2	420	0	89	30	0	13	0	0	0
Bacteria(100);Proteobacteria(100);Alphaproteobacteria(100);Rhizobiales(100);Rhizobiaceae(100);Rhizobiaceae_unclassified(80);	Otu00299	1937	0	0	0	96	0	0	0	0	0	0	0	0	0	0	0	0	1295	350	0	0	0	0	2	0	65	21	108	0	0	0	0	0	0	0	0	0	0	0	0	0	0	0
Bacteria(100);Epsilonbacteraeota(100);Campylobacteria(100);Campylobacterales(100);Arcobacteraceae(100);Arcobacter(100);	Otu00350	1936	0	0	0	0	0	0	1	0	0	5	0	0	0	0	30	0	0	0	0	0	0	0	2	1	35	1707	0	0	0	10	0	0	0	0	0	143	0	0	0	0	0	2
Bacteria(100);Bacteroidetes(100);Bacteroidia(100);Chitinophagales(100);uncultured(98);uncultured_ge(98);	Otu00495	1919	1	10	2	40	2	7	0	0	0	0	0	0	0	0	34	0	0	0	0	0	0	210	103	585	550	330	42	0	0	0	0	0	0	0	0	0	0	0	0	0	0	3
Bacteria(100);Verrucomicrobia(100);Verrucomicrobiae(100);Verrucomicrobiales(100);Rubritaleaceae(100);Roseibacillus(100);	Otu00544	1919	444	337	296	0	4	581	14	0	0	5	0	0	0	0	0	0	1	10	0	0	0	76	3	128	0	0	0	0	0	0	17	0	0	3	0	0	0	0	0	0	0	0
Bacteria(100);Planctomycetes(100);Phycisphaerae(100);Tepidisphaerales(100);Tepidisphaeraceae(100);Tepidisphaera(96);	Otu00175	1917	0	1	0	0	1040	471	0	0	0	0	0	4	32	0	0	0	0	0	87	127	59	0	3	0	0	0	0	0	1	0	0	0	0	0	0	37	40	9	0	3	1	2
Bacteria(100);Proteobacteria(100);Gammaproteobacteria(100);Cellvibrionales(100);Cellvibrionaceae(100);Cellvibrionaceae_unclassified(67);	Otu00531	1912	0	0	0	0	0	0	0	0	0	0	0	0	0	0	0	0	0	0	0	0	0	1	0	0	0	0	0	0	4	7	0	172	599	713	369	33	0	0	0	0	0	14
Bacteria(100);Proteobacteria(100);Gammaproteobacteria(100);Betaproteobacteriales(100);Burkholderiaceae(100);Delftia(100);	Otu00360	1910	0	0	2	0	3	1	37	13	12	3	26	50	81	228	62	363	35	76	0	0	0	0	0	0	0	0	0	45	6	3	20	315	67	0	143	25	30	105	157	0	2	0
Bacteria(100);Proteobacteria(100);Gammaproteobacteria(100);Alteromonadales(100);Marinobacteraceae(100);Marinobacter(100);	Otu00540	1906	0	0	0	0	0	0	0	0	0	0	0	0	0	0	0	0	0	0	1	0	0	0	0	0	0	0	56	0	0	0	0	0	1366	277	70	0	0	0	0	105	0	31
Bacteria(100);Proteobacteria(100);Alphaproteobacteria(100);Rhodobacterales(100);Rhodobacteraceae(100);Roseobacter(71);	Otu00278	1904	0	7	1	36	2	0	33	38	19	27	20	0	0	33	90	19	36	317	2	5	0	6	3	14	85	6	269	0	23	26	15	27	83	201	100	207	4	18	0	98	0	34
Bacteria(100);Proteobacteria(100);Alphaproteobacteria(100);Caulobacterales(100);Hyphomonadaceae(100);Litorimonas(100);	Otu00154	1902	78	124	129	31	0	57	8	4	0	1	0	0	0	0	923	60	50	65	0	0	0	33	27	38	78	100	1	0	0	0	0	0	0	1	12	59	3	1	16	1	0	2
Bacteria(100);Bacteroidetes(100);Bacteroidia(100);Flavobacteriales(100);Flavobacteriaceae(100);Tamlana(85);	Otu00546	1897	0	0	0	0	0	0	0	0	0	0	8	0	0	0	0	0	0	24	0	0	1	0	0	0	0	0	0	0	0	0	0	0	31	8	214	47	0	0	0	322	0	1242
Bacteria(100);Bacteroidetes(100);Bacteroidia(100);Bacteroidia_unclassified(100);Bacteroidia_unclassified(100);Bacteroidia_unclassified(100);	Otu00551	1896	0	0	0	0	0	0	0	0	0	0	0	0	0	91	0	75	0	0	230	303	1192	0	0	0	0	0	0	0	0	0	0	0	0	0	0	0	0	0	0	5	0	0
Bacteria(100);Proteobacteria(100);Gammaproteobacteria(100);Enterobacteriales(100);Enterobacteriaceae(100);Klebsiella(63);	Otu00353	1895	2	2	0	0	1	0	53	5	5	0	50	80	78	398	0	149	71	83	0	0	0	0	2	0	0	4	0	26	0	20	8	326	82	0	176	0	6	59	207	2	0	0
Bacteria(100);Proteobacteria(100);Gammaproteobacteria(100);Alteromonadales(100);Alteromonadaceae(100);Alteromonadaceae_unclassified(76);	Otu00549	1887	0	1	0	0	0	2	2	0	0	0	0	0	0	0	0	0	0	3	323	7	0	6	2	0	0	0	9	0	2	7	0	0	31	96	25	582	11	0	0	578	0	200
Bacteria(100);Bacteria_unclassified(72);Bacteria_unclassified(72);Bacteria_unclassified(72);Bacteria_unclassified(72);Bacteria_unclassified(72);	Otu00440	1878	0	0	1	0	0	0	0	0	0	0	4	82	51	742	0	1	8	3	0	0	0	0	0	0	0	0	0	0	0	3	66	0	14	198	688	0	0	17	0	0	0	0
Bacteria(100);Bacteroidetes(100);Bacteroidia(100);Flavobacteriales(100);Flavobacteriaceae(100);Ulvibacter(100);	Otu00341	1871	0	0	0	0	0	0	0	16	0	0	0	0	0	0	0	0	0	0	0	0	0	0	2	0	1537	309	0	0	0	7	0	0	0	0	0	0	0	0	0	0	0	0
Bacteria(100);Proteobacteria(100);Alphaproteobacteria(100);Rhodobacterales(100);Rhodobacteraceae(100);Rhodobacteraceae_unclassified(84);	Otu00343	1861	0	0	0	0	0	0	6	8	1	1	0	0	0	0	0	0	31	0	1	0	0	0	5	1	1531	202	0	30	0	7	25	0	0	0	0	5	0	0	0	0	7	0
Bacteria(100);Proteobacteria(100);Gammaproteobacteria(100);Pasteurellales(100);Pasteurellaceae(100);Pasteurella(100);	Otu00418	1846	0	0	0	0	0	0	0	0	0	0	0	0	0	0	1118	0	0	0	0	0	0	0	0	0	0	0	0	0	0	0	0	0	0	212	0	516	0	0	0	0	0	0
Bacteria(100);Proteobacteria(100);Alphaproteobacteria(100);Rhodospirillales(100);Rhodopirillaceae(100);Defluviicoccus(100);	Otu00474	1846	0	0	0	0	0	0	12	12	12	8	0	0	0	0	0	0	0	0	0	0	0	0	0	0	1493	182	0	0	4	1	0	0	2	0	0	0	0	0	0	114	0	6
Bacteria(100);Cyanobacteria(100);Oxyphotobacteria(100);Nostocales(100);Oscillatoriaceae(100);uncultured(100);	Otu00488	1828	0	0	0	440	0	0	0	0	0	0	0	0	0	0	0	0	0	0	0	0	0	0	0	0	0	0	1388	0	0	0	0	0	0	0	0	0	0	0	0	0	0	0
Bacteria(100);Actinobacteria(100);Acidimicrobiia(100);Microtrichales(100);Ilumatobacteraceae(100);Ilumatobacter(100);	Otu00565	1814	0	0	0	2	0	0	0	0	0	0	0	0	0	0	0	0	0	0	0	0	0	0	0	0	1136	623	41	5	0	0	0	6	0	0	0	0	0	0	0	1	0	0
Bacteria(100);Planctomycetes(100);Planctomycetacia(100);Planctomycetales(100);Planctomycetales_unclassified(100);Planctomycetales_unclassified(100);	Otu00555	1806	5	12	7	2	0	0	26	216	29	103	352	5	182	0	40	0	5	22	0	0	0	0	0	3	0	0	0	3	124	191	99	0	0	28	18	12	1	108	174	0	0	39
Bacteria(100);Planctomycetes(100);Planctomycetacia(100);Pirellulales(100);Pirellulaceae(100);Rhodopirellula(100);	Otu00560	1805	0	0	0	0	0	0	0	2	4	0	0	0	0	0	0	0	0	0	0	0	0	0	0	0	0	14	0	0	0	0	0	0	94	666	23	34	0	0	0	142	0	826
Bacteria(100);Proteobacteria(100);Gammaproteobacteria(100);Cellvibrionales(100);Halieaceae(100);Halioglobus(98);	Otu00225	1802	0	0	0	12	0	0	7	26	36	12	0	0	0	0	28	0	0	6	0	0	0	2	1	1	1394	160	37	0	4	32	37	0	0	7	0	0	0	0	0	0	0	0
Bacteria(100);Cyanobacteria(100);Oxyphotobacteria(100);Nostocales(100);Xenococcaceae(100);Pleurocapsa_PCC-7319(100);	Otu00569	1799	486	1006	223	0	0	4	3	2	0	0	15	0	3	0	20	0	0	4	0	0	2	6	0	0	0	0	0	2	0	6	0	0	5	0	0	0	0	0	0	12	0	0
Bacteria(100);Actinobacteria(100);Actinobacteria(100);Corynebacteriales(100);Corynebacteriaceae(100);Corynebacterium_1(84);	Otu00503	1797	0	0	0	0	0	0	93	0	0	0	146	0	85	91	399	17	49	66	1	0	0	0	0	0	0	0	0	78	0	9	44	115	0	0	46	519	2	0	37	0	0	0
Bacteria(100);Bacteroidetes(100);Bacteroidia(100);Flavobacteriales(100);Flavobacteriaceae(100);Flavobacteriaceae_unclassified(73);	Otu00519	1783	0	0	2	0	0	0	21	6	0	1	0	0	12	5	0	0	96	93	0	0	0	2	0	5	15	11	0	7	29	68	968	0	1	149	0	242	20	30	0	0	0	0
Bacteria(100);Proteobacteria(100);Alphaproteobacteria(100);Rhodobacterales(100);Rhodobacteraceae(100);Jannaschia(85);	Otu00570	1780	0	5	0	0	0	2	0	0	0	0	446	79	337	49	0	0	0	0	93	1	0	56	6	12	0	0	0	0	2	0	8	0	30	3	0	4	5	0	0	15	508	119
Bacteria(100);Bacteroidetes(100);Bacteroidia(100);Flavobacteriales(100);Flavobacteriaceae(100);Flavobacteriaceae_unclassified(100);	Otu00486	1772	0	0	0	0	0	0	0	0	2	0	0	0	0	0	0	0	0	0	0	0	0	0	2	0	1385	381	2	0	0	0	0	0	0	0	0	0	0	0	0	0	0	0
Bacteria(100);Proteobacteria(100);Alphaproteobacteria(100);Sphingomonadales(100);Sphingomonadaceae(100);Sphingorhabdus(98);	Otu00564	1767	0	0	3	0	0	2	0	0	0	0	0	0	14	0	29	44	77	3	0	0	0	0	0	0	2	27	0	3	0	0	0	0	121	360	479	341	31	222	9	0	0	0
Bacteria(100);Cyanobacteria(100);Oxyphotobacteria(100);Nostocales(100);Xenococcaceae(100);Pleurocapsa_PCC-7319(100);	Otu00571	1763	0	0	0	0	358	465	2	4	0	0	0	0	0	0	149	0	0	0	19	54	528	1	1	1	0	0	0	0	0	5	0	0	0	0	0	3	1	32	0	2	0	138
Bacteria(100);Verrucomicrobia(100);Verrucomicrobiae(100);Verrucomicrobiales(100);Rubritaleaceae(100);Roseibacillus(100);	Otu00065	1745	79	96	36	45	5	8	66	99	156	114	39	0	0	0	0	0	21	7	0	0	0	45	38	127	163	99	73	28	20	35	76	20	2	6	18	74	0	5	139	5	1	0
Bacteria(100);Proteobacteria(100);Gammaproteobacteria(100);Oceanospirillales(100);Marinomonadaceae(100);Marinomonas(100);	Otu00534	1745	0	0	0	0	0	0	7	0	0	3	0	0	0	0	0	0	0	0	0	0	0	0	0	10	36	1640	10	13	0	0	0	0	0	0	0	26	0	0	0	0	0	0
Bacteria(100);Proteobacteria(100);Deltaproteobacteria(100);Desulfobacterales(100);Desulfobacteraceae(100);Desulfosarcina(100);	Otu00528	1742	0	0	0	0	0	0	0	0	0	0	0	0	0	0	0	0	0	0	0	0	0	1	0	0	1726	12	0	0	0	0	0	0	0	0	0	0	0	0	0	3	0	0
Bacteria(100);Proteobacteria(100);Alphaproteobacteria(100);Rhodobacterales(100);Rhodobacteraceae(100);Rhodobacteraceae_unclassified(100);	Otu00527	1731	7	0	1	1210	0	3	5	0	0	0	0	0	0	0	0	0	0	0	0	0	0	6	3	11	28	0	81	0	0	5	3	42	85	183	58	0	0	0	0	0	0	0
Bacteria(100);Bacteroidetes(100);Bacteroidia(100);Chitinophagales(100);Saprospiraceae(100);Saprospiraceae_unclassified(76);	Otu00580	1726	133	952	623	0	0	1	0	0	1	0	0	0	0	0	0	0	0	0	0	0	0	0	0	1	0	0	0	15	0	0	0	0	0	0	0	0	0	0	0	0	0	0
Bacteria(100);Proteobacteria(100);Alphaproteobacteria(100);Rhodobacterales(100);Rhodobacteraceae(100);Rhodobacteraceae_unclassified(85);	Otu00394	1717	0	6	0	0	0	0	52	25	2	0	69	2	0	34	0	45	2	71	0	0	0	0	0	0	10	154	0	76	8	32	708	22	102	141	0	26	1	5	0	110	0	14
Bacteria(100);Bacteroidetes(100);Bacteroidia(100);Chitinophagales(97);Saprospiraceae(97);Rubidimonas(94);	Otu00576	1717	1	92	67	0	2	0	5	0	0	0	0	0	0	0	0	0	9	0	0	4	24	246	160	392	0	0	0	0	0	6	0	0	0	0	0	0	0	0	0	15	611	83
Bacteria(100);Proteobacteria(100);Alphaproteobacteria(100);Rhodobacterales(100);Rhodobacteraceae(100);Rhodobacteraceae_unclassified(100);	Otu00297	1702	0	0	0	0	0	0	0	6	3	9	0	19	27	0	0	0	0	57	0	0	0	0	1	0	1187	89	10	0	19	33	0	0	45	101	46	0	12	0	0	22	0	16
Bacteria(100);Bacteroidetes(100);Bacteroidia(100);Flavobacteriales(100);Flavobacteriaceae(100);Pseudozobellia(87);	Otu00594	1700	0	0	0	0	0	0	0	0	0	0	0	0	0	0	0	0	0	0	0	0	0	0	0	0	0	0	0	0	0	0	0	0	0	0	0	1685	9	6	0	0	0	0
Bacteria(100);Bacteroidetes(100);Bacteroidia(100);Flavobacteriales(100);Flavobacteriaceae(100);Maribacter(93);	Otu00483	1696	1	0	1	2	40	5	47	59	5	9	0	0	0	3	26	0	90	28	3	0	0	0	0	0	6	364	90	0	6	4	88	0	60	371	22	269	18	3	0	52	3	21
Bacteria(100);Bacteroidetes(100);Bacteroidia(100);Chitinophagales(100);Saprospiraceae(100);Aureispira(100);	Otu00438	1695	0	2	3	0	1174	439	0	0	0	0	0	0	0	0	0	0	0	0	0	65	8	0	0	0	0	4	0	0	0	0	0	0	0	0	0	0	0	0	0	0	0	0
Bacteria(100);Proteobacteria(76);Proteobacteria_unclassified(76);Proteobacteria_unclassified(76);Proteobacteria_unclassified(76);Proteobacteria_unclassified(76);	Otu00464	1690	0	0	0	0	0	0	0	0	7	0	150	14	109	0	187	0	0	0	0	0	0	0	0	0	0	0	0	279	2	0	29	0	0	0	0	895	12	6	0	0	0	0
Bacteria(100);Bacteroidetes(100);Bacteroidia(100);Chitinophagales(100);Saprospiraceae(100);Lewinella(100);	Otu00595	1688	0	0	0	0	0	0	10	0	0	5	0	5	0	23	44	0	0	37	0	0	0	0	0	0	6	0	0	0	0	0	0	0	0	112	0	528	19	132	10	0	0	757
Bacteria(100);Bacteroidetes(100);Bacteroidia(100);Flavobacteriales(100);Cryomorphaceae(100);uncultured(100);	Otu00566	1687	0	0	0	0	0	0	0	0	0	0	0	0	0	0	0	0	0	25	1117	113	3	0	0	0	2	6	3	0	0	0	0	0	0	63	0	9	0	0	0	336	0	10
Bacteria(100);Planctomycetes(100);Planctomycetacia(100);Pirellulales(100);Pirellulaceae(100);Rhodopirellula(100);	Otu00536	1679	2	0	1	0	0	0	5	9	0	0	0	0	0	0	0	0	0	83	0	0	0	0	0	1	0	3	0	0	12	0	0	5	319	268	271	157	33	499	0	11	0	0
Bacteria(100);Cyanobacteria(100);Oxyphotobacteria(100);Phormidesmiales(100);Phormidesmiaceae(100);Phormidesmis_ANT.LACV5.1(100);	Otu00452	1678	29	111	31	0	0	1	1	0	0	0	0	210	370	0	338	87	43	9	205	12	48	3	9	6	0	0	0	0	0	0	0	3	1	0	0	77	1	0	45	34	0	4
Bacteria(100);Proteobacteria(100);Alphaproteobacteria(100);Micavibrionales(100);uncultured(100);uncultured_ge(100);	Otu00301	1670	0	1	0	43	0	0	13	121	7	0	0	0	0	0	45	44	111	125	0	0	0	3	5	5	3	35	108	10	7	102	144	0	220	218	196	74	2	0	28	0	0	0
Bacteria(100);Proteobacteria(100);Alphaproteobacteria(100);Sphingomonadales(100);Sphingomonadaceae(100);Sphingomonadaceae_unclassified(75);	Otu00479	1666	0	0	0	7	145	141	23	10	0	0	48	26	61	0	0	0	0	0	69	395	51	5	2	0	0	6	30	66	16	49	118	0	0	0	0	0	0	0	0	5	319	74
Bacteria(100);Planctomycetes(100);Planctomycetacia(100);Pirellulales(100);Pirellulaceae(100);Rhodopirellula(100);	Otu00192	1662	0	0	0	0	0	0	3	8	8	0	2	0	0	0	0	0	50	614	0	0	0	0	0	0	6	15	2	0	0	0	2	0	6	8	88	9	11	278	0	479	0	73
Bacteria(100);Proteobacteria(100);Gammaproteobacteria(100);Oceanospirillales(100);Halomonadaceae(100);Halomonas(84);	Otu00603	1645	0	0	0	2	0	0	0	0	0	0	0	0	0	0	0	0	0	0	0	0	0	0	0	0	0	0	9	0	0	0	0	0	214	1322	28	53	0	0	0	10	0	7
Bacteria(100);Actinobacteria(100);Acidimicrobiia(100);Microtrichales(100);Microtrichaceae(100);uncultured(100);	Otu00285	1642	4	4	16	53	2	2	1	0	1	0	12	0	0	0	0	3	2	7	0	7	3	1	0	8	705	366	9	0	3	0	0	0	2	11	21	120	7	22	0	3	245	2
Bacteria(100);Bacteroidetes(100);Bacteroidia(100);Chitinophagales(100);Saprospiraceae(100);Lewinella(100);	Otu00592	1637	0	0	0	0	0	2	0	0	0	0	0	0	0	0	0	0	0	0	0	27	143	6	154	12	0	0	0	0	0	0	0	0	0	5	0	0	0	0	0	93	278	917
Bacteria(100);Bacteroidetes(100);Bacteroidia(100);Chitinophagales(100);Saprospiraceae(100);Rubidimonas(100);	Otu00600	1636	379	362	146	0	0	0	16	0	0	0	0	0	0	0	0	0	0	0	0	0	0	17	174	186	0	0	0	4	0	0	0	25	0	0	0	22	0	0	0	8	41	256
Bacteria(100);Bacteroidetes(100);Bacteroidia(100);Flavobacteriales(100);Flavobacteriaceae(100);NS4_marine_group(100);	Otu00608	1636	11	6	0	0	3	4	1	0	0	0	0	0	0	0	0	19	0	0	0	0	0	279	184	1070	0	0	0	0	0	0	1	0	0	2	0	52	0	0	0	0	2	2
Bacteria(100);Bacteroidetes(100);Bacteroidia(100);Flavobacteriales(100);Flavobacteriaceae(100);Flavobacteriaceae_unclassified(72);	Otu00607	1624	0	2	0	5	0	0	0	0	0	0	0	0	0	0	0	0	21	0	0	0	0	0	0	0	222	1374	0	0	0	0	0	0	0	0	0	0	0	0	0	0	0	0
Bacteria(100);Bacteroidetes(100);Rhodothermia(100);Rhodothermales(100);Rhodothermaceae(100);Rubrivirga(100);	Otu00352	1618	1	14	8	0	778	156	1	0	0	0	0	0	0	0	0	0	0	0	51	130	29	2	116	5	0	0	0	0	0	1	2	0	0	0	0	0	0	0	0	4	268	52
Bacteria(100);Proteobacteria(100);Alphaproteobacteria(100);Rhodobacterales(100);Rhodobacteraceae(100);Rhodobacteraceae_unclassified(100);	Otu00421	1611	0	0	0	0	1500	0	0	0	0	0	0	0	0	0	0	0	0	0	13	58	8	0	0	0	0	0	0	0	0	0	0	0	9	0	0	0	16	0	0	5	2	0
Bacteria(100);Proteobacteria(100);Gammaproteobacteria(100);Cellvibrionales(100);Cellvibrionaceae(100);Gilvimarinus(100);	Otu00613	1607	0	0	0	0	0	0	0	0	0	0	0	0	0	0	0	0	0	0	0	0	0	0	0	0	0	0	1	0	0	0	0	0	1512	28	0	0	0	0	0	27	0	39
Bacteria(100);Bacteroidetes(100);Bacteroidia(100);Cytophagales(100);Cyclobacteriaceae(100);Fabibacter(100);	Otu00552	1606	0	0	1	437	0	2	0	0	0	0	0	0	0	0	0	0	11	0	22	0	0	0	3	7	21	67	690	0	0	2	12	0	51	209	44	25	0	2	0	0	0	0
Bacteria(100);Proteobacteria(100);Deltaproteobacteria(100);Desulfobacterales(100);Desulfobulbaceae(100);Desulfobulbaceae_unclassified(100);	Otu00478	1599	0	0	0	0	0	0	0	1	0	0	0	0	0	0	0	0	0	0	0	0	0	0	0	0	1560	36	0	0	0	0	2	0	0	0	0	0	0	0	0	0	0	0
Bacteria(100);Planctomycetes(100);Phycisphaerae(100);Tepidisphaerales(99);Tepidisphaeraceae(93);Tepidisphaeraceae_unclassified(62);	Otu00482	1594	7	0	2	0	452	147	0	0	0	0	0	0	0	23	0	0	0	26	604	240	28	0	0	0	0	0	0	0	0	0	0	0	0	0	0	0	65	0	0	0	0	0
Bacteria(100);Proteobacteria(100);Gammaproteobacteria(100);Thiohalorhabdales(82);Thiohalorhabdaceae(82);Granulosicoccus(82);	Otu00601	1590	31	8	45	0	1	16	6	0	0	0	0	0	48	22	0	0	0	0	7	7	31	0	2	35	0	0	0	0	0	0	0	0	0	0	0	0	0	0	0	88	1125	118
Bacteria(100);Planctomycetes(100);Planctomycetacia(100);Pirellulales(100);Pirellulaceae(100);Rhodopirellula(100);	Otu00604	1563	0	0	0	0	0	0	0	0	0	0	0	0	0	0	0	0	0	9	0	0	0	0	0	0	0	0	0	0	0	0	0	14	376	391	633	43	0	97	0	0	0	0
Bacteria(100);Proteobacteria(100);Alphaproteobacteria(100);Sphingomonadales(100);Sphingomonadaceae(100);Erythrobacter(97);	Otu00606	1554	0	0	3	0	0	1	0	0	0	0	0	0	0	0	0	0	0	0	0	0	0	0	5	0	0	0	1527	0	0	0	10	0	0	6	0	0	2	0	0	0	0	0
Bacteria(100);Bacteroidetes(100);Bacteroidia(100);Flavobacteriales(100);Flavobacteriaceae(100);Lutibacter(100);	Otu00282	1552	0	0	0	0	1	1	0	0	0	0	0	0	0	0	0	0	0	0	0	0	0	2	2	0	1478	68	0	0	0	0	0	0	0	0	0	0	0	0	0	0	0	0
Bacteria(100);Bacteroidetes(100);Rhodothermia(100);Rhodothermales(100);Rhodothermaceae(100);uncultured(85);	Otu00325	1552	21	7	39	0	61	132	9	0	0	0	0	0	0	0	1	0	0	0	1223	19	22	0	1	1	0	0	6	0	0	0	0	0	0	0	0	0	0	8	0	0	2	0
Bacteria(100);Proteobacteria(100);Gammaproteobacteria(100);Vibrionales(100);Vibrionaceae(100);Vibrio(100);	Otu00246	1549	0	0	0	0	0	0	634	107	109	12	0	0	0	0	36	0	0	0	0	0	0	0	0	1	0	0	1	2	121	397	129	0	0	0	0	0	0	0	0	0	0	0
Bacteria(100);Proteobacteria(100);Gammaproteobacteria(100);Alteromonadales(100);Alteromonadaceae(100);Paraglaciecola(100);	Otu00270	1547	2	10	1	73	0	0	0	0	0	0	0	0	0	0	0	0	0	0	0	0	0	0	3	1	53	71	1330	0	2	0	0	0	0	0	0	0	0	0	0	1	0	0
Bacteria(100);Proteobacteria(100);Gammaproteobacteria(100);Francisellales(100);Francisellaceae(100);Francisella(100);	Otu00633	1543	0	0	0	0	0	0	3	0	0	2	508	571	166	152	0	0	0	0	0	0	0	0	0	0	0	0	0	0	2	9	7	0	21	24	56	22	0	0	0	0	0	0
Bacteria(100);Proteobacteria(100);Alphaproteobacteria(100);Rhodobacterales(100);Rhodobacteraceae(100);Rhodobacteraceae_unclassified(85);	Otu00599	1542	1	5	2	0	0	4	22	4	1	0	22	0	18	0	0	0	60	19	195	181	0	0	1	7	0	0	14	0	1	36	86	0	171	517	119	40	2	7	0	7	0	0
Bacteria(100);Bacteroidetes(100);Bacteroidia(100);Chitinophagales(100);Saprospiraceae(100);Rubidimonas(100);	Otu00638	1532	2	20	7	0	5	15	0	0	0	0	0	0	0	0	0	0	0	0	2	10	74	1	1336	17	0	0	0	0	0	0	0	0	0	0	0	16	0	0	0	0	0	27
Bacteria(100);Planctomycetes(70);Planctomycetacia(68);Planctomycetacia_unclassified(68);Planctomycetacia_unclassified(68);Planctomycetacia_unclassified(68);	Otu00547	1529	0	0	0	0	38	6	2	0	0	0	0	0	0	12	0	0	0	0	5	824	480	0	0	0	0	0	0	0	0	0	0	0	0	0	0	24	44	94	0	0	0	0
Bacteria(100);Bacteroidetes(100);Bacteroidia(100);Chitinophagales(100);Saprospiraceae(100);Lewinella(100);	Otu00598	1519	3	144	437	8	4	16	0	0	0	0	0	0	0	0	0	0	0	0	11	2	1	0	0	0	71	10	36	0	0	0	0	38	0	0	0	0	0	0	0	0	713	25
Bacteria(100);Bacteroidetes(100);Bacteroidia(100);Chitinophagales(100);Saprospiraceae(100);Aureispira(100);	Otu00066	1496	1	0	0	0	740	427	3	0	0	0	0	0	0	0	19	0	0	0	0	146	41	0	0	0	1	0	0	16	0	0	0	0	0	0	0	84	1	0	11	0	4	2
Bacteria(100);Proteobacteria(100);Gammaproteobacteria(100);Cellvibrionales(100);Halieaceae(100);Halieaceae_unclassified(75);	Otu00617	1494	0	0	0	387	0	0	0	0	0	0	0	0	0	0	0	0	0	0	0	0	0	2	2	1	0	0	1102	0	0	0	0	0	0	0	0	0	0	0	0	0	0	0
Bacteria(100);Bacteroidetes(100);Bacteroidia(100);Chitinophagales(100);Saprospiraceae(100);Saprospiraceae_unclassified(98);	Otu00625	1470	549	396	434	0	0	1	5	3	0	0	0	0	0	0	0	0	9	0	0	0	0	0	0	0	1	0	0	5	0	0	2	0	0	0	0	63	0	0	0	2	0	0
Bacteria(100);Proteobacteria(100);Gammaproteobacteria(100);Enterobacteriales(100);Enterobacteriaceae(100);Pantoea(86);	Otu00414	1469	0	0	0	0	0	0	22	9	1	5	115	37	98	215	0	161	34	54	0	1	0	0	0	0	0	0	0	35	4	15	24	229	47	0	129	0	2	28	199	3	2	0
Bacteria(100);Proteobacteria(100);Alphaproteobacteria(100);Caulobacterales(100);Hyphomonadaceae(100);uncultured(98);	Otu00652	1468	0	0	1	0	0	1	0	0	0	0	0	0	0	0	104	0	273	53	1	0	0	0	0	0	0	0	0	0	0	0	0	48	326	373	85	162	0	41	0	0	0	0
Bacteria(100);Proteobacteria(100);Gammaproteobacteria(100);Alteromonadales(100);Alteromonadaceae(100);Glaciecola(95);	Otu00634	1467	0	0	0	135	0	3	0	0	0	0	0	0	0	0	0	0	0	0	56	0	0	2	0	5	206	10	30	0	0	0	0	28	14	83	26	73	0	5	0	784	0	7
Bacteria(100);Verrucomicrobia(100);Verrucomicrobiae(100);Chthoniobacterales(100);Chthoniobacterales_unclassified(100);Chthoniobacterales_unclassified(100);	Otu00622	1457	0	0	0	0	0	0	0	0	0	0	0	0	0	0	0	0	0	0	0	0	0	0	0	0	1445	3	0	0	0	0	0	0	0	0	0	0	0	9	0	0	0	0
Bacteria(100);Planctomycetes(100);Phycisphaerae(100);Phycisphaerales(100);Phycisphaeraceae(100);Phycisphaeraceae_unclassified(100);	Otu00373	1443	0	1	0	0	559	275	0	0	0	0	0	0	26	0	0	0	0	0	6	111	3	0	0	0	0	0	0	0	0	0	0	0	10	5	0	25	263	97	0	0	52	10
Bacteria(100);Proteobacteria(100);Deltaproteobacteria(100);Desulfobacterales(100);Desulfobulbaceae(100);Desulfobulbaceae_unclassified(100);	Otu00545	1435	0	0	0	0	0	0	0	0	0	0	0	0	0	0	0	0	0	0	0	0	0	0	0	0	1404	31	0	0	0	0	0	0	0	0	0	0	0	0	0	0	0	0
Bacteria(100);Proteobacteria(100);Alphaproteobacteria(100);Paracaedibacterales(100);Paracaedibacteraceae(100);uncultured(100);	Otu00650	1429	0	0	0	0	0	0	3	0	0	0	0	0	0	0	0	0	0	0	0	0	0	0	0	0	0	0	0	1424	1	0	1	0	0	0	0	0	0	0	0	0	0	0
Bacteria(100);Bacteroidetes(100);Bacteroidia(100);Flavobacteriales(100);Flavobacteriaceae(100);Flavobacteriaceae_unclassified(99);	Otu00539	1427	1	8	3	37	0	0	0	0	0	0	0	0	0	0	0	0	0	0	0	0	0	6	4	10	5	11	1342	0	0	0	0	0	0	0	0	0	0	0	0	0	0	0
Bacteria(100);Bacteroidetes(100);Bacteroidia(100);Flavobacteriales(100);Flavobacteriaceae(100);Flavobacteriaceae_unclassified(100);	Otu00646	1427	0	0	0	14	0	0	0	0	2	0	0	0	0	0	0	0	0	0	0	0	0	0	0	0	1	1410	0	0	0	0	0	0	0	0	0	0	0	0	0	0	0	0
Bacteria(100);Actinobacteria(100);Acidimicrobiia(100);Microtrichales(100);Microtrichaceae(100);Sva0996_marine_group(100);	Otu00357	1425	5	7	2	84	1	1	1	0	0	0	0	0	0	0	30	0	0	0	0	0	0	9	7	8	194	911	123	0	0	0	0	0	6	0	11	25	0	0	0	0	0	0
Bacteria(100);Verrucomicrobia(100);Verrucomicrobiae(100);Verrucomicrobiales(100);Rubritaleaceae(100);Roseibacillus(100);	Otu00663	1422	496	289	227	0	3	218	4	0	0	4	0	0	0	0	0	0	2	5	0	0	0	70	1	96	0	0	0	0	0	0	6	0	0	0	1	0	0	0	0	0	0	0
Bacteria(100);Bacteroidetes(100);Bacteroidia(100);Bacteroidia_unclassified(100);Bacteroidia_unclassified(100);Bacteroidia_unclassified(100);	Otu00657	1407	0	0	0	0	0	1	0	0	0	0	0	0	0	0	0	0	0	0	26	11	32	0	0	0	0	0	0	0	0	0	0	0	0	0	0	0	0	0	0	0	817	520
Bacteria(100);Bacteroidetes(100);Bacteroidia(100);Chitinophagales(100);Saprospiraceae(100);Lewinella(100);	Otu00676	1407	0	0	0	0	0	0	0	0	0	0	0	0	0	0	0	0	0	0	1382	9	16	0	0	0	0	0	0	0	0	0	0	0	0	0	0	0	0	0	0	0	0	0
Bacteria(100);Bacteroidetes(100);Rhodothermia(100);Rhodothermales(100);Rhodothermaceae(100);Rubrivirga(100);	Otu00659	1405	0	0	0	0	0	0	0	0	0	0	187	2	0	0	0	0	0	0	2	0	4	0	5	11	0	0	0	0	3	0	0	0	0	37	0	29	0	0	0	47	1005	73
Bacteria(100);Bacteroidetes(100);Bacteroidia(100);Flavobacteriales(100);Flavobacteriaceae(100);Flavobacteriaceae_unclassified(100);	Otu00673	1402	0	0	0	0	15	240	1	0	0	0	0	0	42	44	4	0	0	0	345	227	162	0	0	0	0	0	0	0	0	0	0	0	0	2	0	67	0	7	0	190	0	56
Bacteria(100);Firmicutes(100);Bacilli(100);Lactobacillales(100);Enterococcaceae(99);Enterococcus(70);	Otu00680	1394	0	0	0	0	0	0	0	0	0	0	0	1377	0	0	0	0	0	0	0	0	0	0	0	0	0	0	0	0	0	0	5	0	0	0	0	0	0	0	12	0	0	0
Bacteria(100);Proteobacteria(100);Gammaproteobacteria(100);Alteromonadales(100);Alteromonadaceae(100);Glaciecola(95);	Otu00578	1392	3	0	2	0	6	11	0	0	0	0	0	0	0	0	0	0	0	0	30	0	2	2	1	0	0	0	10	0	0	0	0	0	0	24	43	621	0	15	0	621	0	1
Bacteria(100);Proteobacteria(100);Gammaproteobacteria(100);Alteromonadales(100);Psychromonadaceae(100);Psychromonas(100);	Otu00611	1388	0	0	0	0	0	0	0	0	0	0	0	0	0	0	0	0	0	0	0	0	0	10	2	8	0	1365	0	0	0	0	3	0	0	0	0	0	0	0	0	0	0	0
Bacteria(100);Bacteroidetes(100);Bacteroidia(100);Flavobacteriales(100);Flavobacteriaceae(100);Pseudozobellia(84);	Otu00313	1386	0	0	0	0	0	0	4	1	0	19	246	2	20	20	99	0	0	0	0	0	0	0	0	0	20	171	13	0	0	6	12	0	21	634	0	58	14	6	20	0	0	0
Bacteria(100);Proteobacteria(100);Alphaproteobacteria(100);Rhodobacterales(100);Rhodobacteraceae(100);Rhodobacteraceae_unclassified(100);	Otu00535	1378	0	2	1	0	0	4	0	2	6	2	0	6	0	0	293	88	134	16	19	10	0	1	0	3	43	19	0	14	3	7	16	45	8	0	0	375	219	42	0	0	0	0
Bacteria(100);Bacteroidetes(100);Bacteroidia(100);Flavobacteriales(100);Flavobacteriaceae(100);Flavobacteriaceae_unclassified(60);	Otu00660	1377	0	0	0	1349	0	0	0	0	0	0	0	0	0	0	0	0	0	0	0	0	0	0	0	0	0	0	28	0	0	0	0	0	0	0	0	0	0	0	0	0	0	0
Bacteria(100);Bacteroidetes(100);Bacteroidia(100);Flavobacteriales(100);Flavobacteriaceae(100);Maribacter(95);	Otu00568	1362	4	3	0	0	0	2	171	403	54	175	9	0	0	0	59	29	12	0	0	24	5	0	0	3	2	200	103	0	0	3	18	0	0	7	0	33	6	0	37	0	0	0
Bacteria(100);Bacteroidetes(100);Bacteroidia(100);Flavobacteriales(100);Flavobacteriaceae(100);Ulvibacter(100);	Otu00677	1360	0	0	0	3	0	0	0	0	0	0	0	0	0	0	0	0	11	6	0	0	0	0	0	0	0	0	211	0	0	0	0	0	12	0	0	1117	0	0	0	0	0	0
Bacteria(100);Bacteroidetes(100);Bacteroidia(100);Flavobacteriales(100);Flavobacteriaceae(100);Kordia(100);	Otu00367	1352	6	0	1	6	0	22	31	33	19	48	0	1	0	0	0	0	55	44	1	0	0	13	11	29	18	17	31	62	36	199	462	0	0	0	0	120	67	9	11	0	0	0
Bacteria(100);Bacteroidetes(100);Bacteroidia(100);Flavobacteriales(100);Flavobacteriaceae(100);Tenacibaculum(99);	Otu00621	1347	0	0	0	3	4	4	0	0	0	0	0	21	0	0	45	193	0	5	2	0	0	21	9	32	2	5	17	0	1	0	15	0	19	22	916	0	11	0	0	0	0	0
Bacteria(100);Patescibacteria(100);Parcubacteria(100);Candidatus_Campbellbacteria(100);Candidatus_Campbellbacteria_fa(100);Candidatus_Campbellbacteria_ge(100);	Otu00441	1341	11	3	9	0	823	161	6	1	0	0	29	0	3	0	33	0	7	1	2	23	114	1	2	0	0	0	0	7	3	0	6	0	0	0	0	64	0	0	0	3	8	21
Bacteria(100);Spirochaetes(100);Spirochaetia(100);Spirochaetales(100);Spirochaetaceae(100);Spirochaeta_2(100);	Otu00649	1329	0	0	0	0	0	0	0	0	0	0	0	0	0	0	0	0	0	0	0	0	0	0	0	2	1326	1	0	0	0	0	0	0	0	0	0	0	0	0	0	0	0	0
Bacteria(100);Proteobacteria(100);Alphaproteobacteria(100);Rhodobacterales(100);Rhodobacteraceae(100);Rhodobacteraceae_unclassified(100);	Otu00665	1328	3	5	1	0	0	3	31	7	0	3	42	9	273	37	7	21	33	1	8	0	0	9	1	9	0	0	0	66	2	3	22	133	227	100	99	122	8	9	0	5	0	29
Bacteria(100);Bacteroidetes(100);Bacteroidia(100);Flavobacteriales(100);Flavobacteriaceae(100);Flavobacteriaceae_unclassified(75);	Otu00272	1324	0	0	2	3	0	0	45	14	13	7	0	0	0	0	0	0	0	0	0	0	0	2	3	11	490	566	118	2	0	0	22	0	18	8	0	0	0	0	0	0	0	0
Bacteria(100);Bacteroidetes(100);Bacteroidia(100);Chitinophagales(100);Chitinophagales_unclassified(67);Chitinophagales_unclassified(67);	Otu00699	1318	4	2	3	0	13	15	6	0	0	0	0	0	0	0	0	0	1	0	0	0	1	255	192	650	0	0	26	0	0	15	0	44	0	0	63	27	0	0	0	0	1	0
Bacteria(100);Bacteroidetes(100);Bacteroidia(100);Chitinophagales(100);Saprospiraceae(100);Lewinella(100);	Otu00144	1317	162	428	254	0	1	4	49	0	5	2	5	0	0	0	40	67	6	1	0	0	0	26	25	57	51	4	0	15	47	19	1	0	12	0	0	12	2	3	0	10	0	9
Bacteria(100);Planctomycetes(100);Planctomycetacia(100);Pirellulales(100);Pirellulaceae(100);Rhodopirellula(100);	Otu00597	1309	0	0	1	0	0	8	14	38	6	24	159	0	83	29	0	1	29	15	5	0	0	1	0	0	25	11	0	0	16	58	45	36	0	152	355	0	0	72	27	13	0	86
Bacteria(100);Proteobacteria(100);Alphaproteobacteria(100);Rhodobacterales(100);Rhodobacteraceae(100);Rhodobacteraceae_unclassified(99);	Otu00541	1308	0	0	0	2	9	5	2	0	0	0	0	406	587	0	0	0	0	0	3	98	79	0	9	0	5	42	21	0	0	0	0	0	0	0	0	0	10	0	0	12	16	2
Bacteria(100);Bacteroidetes(100);Bacteroidia(100);Flavobacteriales(100);Flavobacteriaceae(100);Aquimarina(100);	Otu00691	1308	0	0	0	0	0	0	0	0	0	0	17	24	20	0	0	0	0	27	0	0	0	0	0	0	0	0	0	0	18	14	18	0	16	16	0	681	150	0	307	0	0	0
Bacteria(100);Proteobacteria(100);Alphaproteobacteria(100);Rhodobacterales(100);Rhodobacteraceae(100);Rhodobacteraceae_unclassified(100);	Otu00136	1305	0	0	1	0	66	89	0	0	0	0	0	0	0	0	22	0	0	0	6	6	7	0	1	0	0	0	0	0	0	0	0	0	0	56	0	155	662	37	189	0	6	2
Bacteria(100);Proteobacteria(100);Gammaproteobacteria(100);Xanthomonadales(100);Xanthomonadaceae(100);Stenotrophomonas(100);	Otu00417	1305	0	1	0	0	0	0	53	4	10	1	114	25	73	88	33	234	83	48	0	0	0	0	0	0	0	8	0	3	1	21	20	172	13	0	46	0	42	63	147	1	1	0
Bacteria(100);Proteobacteria(100);Alphaproteobacteria(100);Alphaproteobacteria_unclassified(100);Alphaproteobacteria_unclassified(100);Alphaproteobacteria_unclassified(100);	Otu00427	1297	19	6	36	0	336	493	0	0	0	0	0	0	35	0	0	18	17	0	43	282	9	0	2	0	0	0	0	0	0	0	0	0	0	0	0	0	1	0	0	0	0	0
Bacteria(100);Proteobacteria(100);Alphaproteobacteria(100);Rhizobiales(100);Rhizobiales_Incertae_Sedis(100);Anderseniella(100);	Otu00404	1290	0	0	0	17	0	0	0	1	1	0	0	0	0	0	0	0	232	0	0	0	0	0	0	0	528	348	157	0	4	2	0	0	0	0	0	0	0	0	0	0	0	0
Bacteria(100);Proteobacteria(100);Gammaproteobacteria(100);Vibrionales(100);Vibrionaceae(100);Vibrio(100);	Otu00563	1287	0	0	0	0	0	3	0	1	1	0	0	0	2	0	0	180	0	0	0	0	0	27	32	76	0	0	744	0	2	3	2	0	5	13	196	0	0	0	0	0	0	0
Bacteria(100);Proteobacteria(100);Gammaproteobacteria(100);Alteromonadales(100);Shewanellaceae(100);Shewanella(100);	Otu00208	1281	0	0	0	117	0	0	0	0	0	0	0	0	0	0	0	0	0	0	0	0	0	0	0	0	38	1084	42	0	0	0	0	0	0	0	0	0	0	0	0	0	0	0
Bacteria(100);Proteobacteria(100);Alphaproteobacteria(100);Sphingomonadales(100);Sphingomonadaceae(100);Sphingomonadaceae_unclassified(72);	Otu00623	1268	1	1	0	18	0	2	0	2	0	0	52	0	117	0	3	0	0	0	20	4	21	0	0	1	0	0	56	0	0	0	12	0	14	24	0	121	2	0	21	76	249	451
Bacteria(100);Bacteroidetes(100);Bacteroidia(100);Flavobacteriales(100);Flavobacteriaceae(100);Formosa(100);	Otu00710	1249	9	3	5	0	18	8	8	0	0	0	0	0	0	0	33	0	0	0	0	0	3	216	138	714	0	0	0	0	0	0	11	0	0	0	0	83	0	0	0	0	0	0
Bacteria(100);Proteobacteria(100);Gammaproteobacteria(100);Alteromonadales(100);Marinobacteraceae(100);Marinobacter(100);	Otu00704	1244	0	0	0	63	0	0	0	0	0	0	5	0	0	0	19	0	0	0	0	0	0	0	0	1	0	0	436	0	0	0	0	0	140	128	9	0	0	0	0	70	0	373
Bacteria(100);Proteobacteria(100);Gammaproteobacteria(100);Gammaproteobacteria_unclassified(100);Gammaproteobacteria_unclassified(100);Gammaproteobacteria_unclassified(100);	Otu00716	1240	0	0	0	0	0	0	0	0	0	0	338	77	234	0	0	0	0	0	0	0	0	0	0	0	0	0	0	0	0	0	0	0	0	0	0	0	0	0	0	0	591	0
Bacteria(100);Proteobacteria(100);Gammaproteobacteria(100);Arenicellales(100);Arenicellaceae(100);Arenicella(100);	Otu00412	1234	3	6	1	5	0	3	2	0	0	0	0	0	0	0	0	0	0	0	0	0	0	35	40	64	325	670	0	0	0	0	0	80	0	0	0	0	0	0	0	0	0	0
Bacteria(100);Actinobacteria(100);Actinobacteria(100);Micrococcales(100);Intrasporangiaceae(100);Intrasporangiaceae_unclassified(100);	Otu00630	1232	4	89	11	0	0	0	66	29	15	26	66	22	15	33	99	0	0	0	0	0	0	12	2	9	0	1	0	47	10	59	232	0	138	44	17	12	0	0	0	109	0	65
Bacteria(100);Planctomycetes(100);Planctomycetacia(100);Planctomycetales(100);Planctomycetales_unclassified(100);Planctomycetales_unclassified(100);	Otu00662	1227	73	159	124	0	0	337	51	170	14	55	0	0	1	0	0	15	41	0	2	0	0	3	2	2	0	0	0	0	8	11	17	0	0	5	0	0	8	126	3	0	0	0
Bacteria(100);Bacteroidetes(100);Bacteroidia(100);Chitinophagales(100);Saprospiraceae(100);uncultured(100);	Otu00624	1222	62	47	7	50	4	3	38	3	0	0	22	0	0	0	104	0	0	37	0	0	0	5	0	7	31	8	18	212	3	6	101	0	0	0	0	123	0	43	105	50	0	133
Bacteria(100);Proteobacteria(100);Gammaproteobacteria(100);Gammaproteobacteria_Incertae_Sedis(100);Unknown_Family(100);Marinicella(100);	Otu00439	1221	1	2	1	84	0	0	0	0	0	2	0	0	0	0	0	0	0	1	0	0	0	0	5	5	87	54	277	0	0	4	1	0	252	207	221	0	0	0	14	3	0	0
Bacteria(100);Proteobacteria(100);Gammaproteobacteria(100);Alteromonadales(100);Psychromonadaceae(100);Psychromonas(100);	Otu00043	1220	0	0	0	0	0	0	1	0	0	4	0	0	0	0	2	0	0	0	0	0	0	0	50	1	129	992	0	0	0	24	3	0	0	0	0	14	0	0	0	0	0	0
Bacteria(100);Verrucomicrobia(100);Verrucomicrobiae(100);Verrucomicrobiales(100);Rubritaleaceae(100);Luteolibacter(100);	Otu00083	1220	6	5	2	0	5	0	23	63	24	20	0	0	0	2	168	0	10	19	0	0	0	17	2	7	472	192	0	8	15	23	60	0	1	0	0	61	13	0	0	0	2	0
Bacteria(100);Cyanobacteria(100);Oxyphotobacteria(100);Nostocales(100);Xenococcaceae(100);Pleurocapsa_PCC-7319(100);	Otu00668	1220	9	7	0	0	0	12	10	2	0	1	6	0	0	0	103	7	10	2	189	17	1	0	0	0	1	0	0	10	2	2	4	0	0	3	0	599	7	5	2	199	0	10
Bacteria(100);Proteobacteria(100);Deltaproteobacteria(100);Desulfobacterales(100);Desulfobulbaceae(100);Desulfobulbaceae_unclassified(99);	Otu00709	1217	0	0	0	0	0	0	0	0	0	0	0	0	0	0	0	0	0	0	0	0	0	0	0	0	1204	13	0	0	0	0	0	0	0	0	0	0	0	0	0	0	0	0
Bacteria(100);Proteobacteria(100);Alphaproteobacteria(100);Rhodobacterales(100);Rhodobacteraceae(100);Rhodobacteraceae_unclassified(100);	Otu00702	1213	0	0	0	3	0	2	0	0	0	0	0	0	0	0	0	0	0	0	0	0	0	0	0	0	1207	0	1	0	0	0	0	0	0	0	0	0	0	0	0	0	0	0
Bacteria(100);Proteobacteria(100);Deltaproteobacteria(100);Myxococcales(100);Sandaracinaceae(100);uncultured(100);	Otu00442	1208	0	0	1	9	0	0	2	10	19	2	0	0	0	0	0	0	1	0	0	0	0	0	0	0	496	333	305	0	0	18	12	0	0	0	0	0	0	0	0	0	0	0
Bacteria(100);Verrucomicrobia(100);Verrucomicrobiae(100);Verrucomicrobiales(100);Rubritaleaceae(100);Roseibacillus(100);	Otu00712	1208	31	17	16	0	5	14	15	0	0	2	0	0	0	0	0	0	9	0	0	1	0	263	148	668	0	0	0	0	0	9	6	0	0	0	0	2	1	0	0	0	0	1
Bacteria(100);Proteobacteria(100);Gammaproteobacteria(100);Alteromonadales(100);Alteromonadaceae(100);Alteromonadaceae_unclassified(98);	Otu00733	1201	0	0	0	0	0	0	0	0	0	0	0	0	0	0	0	0	0	0	592	104	4	0	0	0	0	0	0	0	0	0	0	0	6	7	0	26	0	6	0	272	4	180
Bacteria(100);Firmicutes(100);Bacilli(100);Lactobacillales(100);Streptococcaceae(100);Streptococcus(100);	Otu00620	1196	0	0	0	0	0	0	96	0	1	2	19	0	2	0	229	12	15	61	0	0	0	0	0	0	0	0	0	193	0	0	16	159	16	13	17	276	5	0	64	0	0	0
Bacteria(100);Bacteroidetes(100);Rhodothermia(100);Rhodothermales(100);Rhodothermaceae(100);uncultured(100);	Otu00469	1193	0	0	1	0	558	365	0	0	0	0	0	0	0	0	40	0	0	0	2	195	19	0	5	0	0	0	0	0	0	0	0	0	0	0	0	0	0	0	0	0	5	3
Bacteria(100);Bacteroidetes(100);Bacteroidia(100);Flavobacteriales(100);Flavobacteriaceae(100);Dokdonia(100);	Otu00506	1191	3	13	3	625	0	11	0	0	0	0	0	0	0	0	21	41	7	223	0	0	0	1	15	14	5	0	209	0	0	0	0	0	0	0	0	0	0	0	0	0	0	0
Bacteria(100);Bacteroidetes(100);Bacteroidia(100);Flavobacteriales(100);Flavobacteriaceae(100);Flavobacteriaceae_unclassified(71);	Otu00449	1190	0	1	0	0	0	0	6	0	0	1	0	0	0	0	0	0	0	0	0	0	0	3	1	1	771	404	0	0	0	0	2	0	0	0	0	0	0	0	0	0	0	0
Bacteria(100);Bacteroidetes(100);Bacteroidia(100);Chitinophagales(100);Saprospiraceae(100);Lewinella(100);	Otu00741	1183	21	363	110	0	0	0	13	5	0	0	0	0	0	0	0	0	0	0	0	0	0	202	107	342	0	0	0	10	0	0	1	0	0	0	0	5	0	0	0	0	4	0
Bacteria(100);Proteobacteria(100);Gammaproteobacteria(100);Alteromonadales(100);Pseudoalteromonadaceae(100);Pseudoalteromonas(100);	Otu00231	1174	0	0	0	0	0	0	0	0	0	0	0	1	0	0	9	0	0	46	5	0	0	13	1	12	2	826	6	0	0	0	2	0	8	10	0	31	0	0	0	11	0	191
Bacteria(100);Actinobacteria(100);Acidimicrobiia(100);Actinomarinales(100);uncultured(100);uncultured_ge(100);	Otu00738	1172	0	2	0	0	0	0	0	0	0	0	0	0	0	0	0	0	0	0	0	0	0	0	0	0	1099	68	3	0	0	0	0	0	0	0	0	0	0	0	0	0	0	0
Bacteria(100);Planctomycetes(100);Planctomycetacia(100);Pirellulales(100);Pirellulaceae(100);Rubripirellula(90);	Otu00466	1166	0	0	0	0	0	0	0	0	0	0	0	0	0	0	0	0	101	0	5	0	0	0	0	0	33	12	0	0	4	1	1	0	43	133	348	37	2	235	0	199	0	12
Bacteria(100);Proteobacteria(100);Deltaproteobacteria(100);Desulfobacterales(100);Desulfobulbaceae(100);Desulfobulbaceae_unclassified(100);	Otu00520	1166	0	0	0	0	0	0	0	0	0	0	0	0	0	0	0	0	0	0	0	0	0	0	0	0	1133	20	0	0	0	0	0	0	0	0	0	13	0	0	0	0	0	0
Bacteria(100);Cyanobacteria(100);Oxyphotobacteria(100);Nostocales(100);Nostocales_unclassified(100);Nostocales_unclassified(100);	Otu00618	1158	0	0	0	770	0	0	0	0	0	0	0	0	0	0	0	0	0	0	0	0	0	0	0	0	0	0	388	0	0	0	0	0	0	0	0	0	0	0	0	0	0	0
Bacteria(100);Bacteroidetes(100);Bacteroidia(100);Flavobacteriales(100);NS9_marine_group(100);NS9_marine_group_ge(100);	Otu00743	1155	0	0	0	0	0	0	7	0	0	2	0	0	0	0	0	0	0	0	33	7	0	0	0	2	6	0	3	65	11	0	0	0	0	7	0	101	0	23	37	851	0	0
Bacteria(100);Proteobacteria(100);Alphaproteobacteria(100);Sphingomonadales(100);Sphingomonadaceae(100);Sphingomonadaceae_unclassified(100);	Otu00747	1150	0	0	0	0	0	2	0	0	0	0	144	14	456	0	0	0	0	0	5	0	3	0	0	0	0	0	0	0	0	0	0	0	0	0	0	0	0	0	0	2	519	5
Bacteria(100);Bacteroidetes(100);Bacteroidia(100);Flavobacteriales(100);Weeksellaceae(100);Chryseobacterium(100);	Otu00456	1139	0	2	0	0	0	0	46	5	10	10	104	14	82	109	0	150	67	25	0	0	0	0	0	0	0	0	0	29	2	1	20	139	75	0	69	0	9	38	132	1	0	0
Bacteria(100);Proteobacteria(100);Gammaproteobacteria(100);Thiotrichales(100);Thiotrichaceae(100);Thiothrix(99);	Otu00579	1133	47	15	21	0	0	0	114	27	6	11	1	0	0	0	62	0	0	0	0	0	0	6	0	20	20	0	0	497	76	40	160	0	5	0	5	0	0	0	0	0	0	0
Bacteria(100);Cyanobacteria(100);Oxyphotobacteria(100);Limnotrichales(100);Limnotrichaceae(100);Limnothrix(100);	Otu00705	1132	0	0	0	583	0	0	0	0	0	0	0	0	0	0	0	0	0	0	0	0	0	0	0	0	0	0	549	0	0	0	0	0	0	0	0	0	0	0	0	0	0	0
Bacteria(100);Proteobacteria(100);Gammaproteobacteria(100);Gammaproteobacteria_unclassified(100);Gammaproteobacteria_unclassified(100);Gammaproteobacteria_unclassified(100);	Otu00711	1132	0	0	0	0	3	0	0	0	0	0	0	0	0	0	69	0	0	0	0	0	0	0	0	0	203	855	2	0	0	0	0	0	0	0	0	0	0	0	0	0	0	0
Bacteria(100);Bacteroidetes(100);Bacteroidia(100);Cytophagales(100);Flammeovirgaceae(100);uncultured(100);	Otu00553	1126	0	9	0	0	586	485	0	0	0	0	0	0	0	0	0	0	0	0	0	38	8	0	0	0	0	0	0	0	0	0	0	0	0	0	0	0	0	0	0	0	0	0
Bacteria(100);Bacteria_unclassified(100);Bacteria_unclassified(100);Bacteria_unclassified(100);Bacteria_unclassified(100);Bacteria_unclassified(100);	Otu00537	1121	0	0	0	0	0	0	37	82	9	87	0	29	192	15	0	478	2	57	0	0	0	0	0	0	0	0	0	0	0	86	5	0	0	6	3	0	2	7	24	0	0	0
Bacteria(100);Verrucomicrobia(100);Verrucomicrobiae(100);Verrucomicrobiales(100);Rubritaleaceae(100);Haloferula(100);	Otu00189	1116	25	9	13	30	4	20	38	163	124	55	0	0	16	0	11	0	7	22	0	0	0	14	9	80	272	43	56	0	30	36	39	0	0	0	0	0	0	0	0	0	0	0
Bacteria(100);Proteobacteria(100);Gammaproteobacteria(100);Alteromonadales(100);Alteromonadaceae(100);Paraglaciecola(85);	Otu00501	1116	0	2	4	169	0	2	0	0	0	0	0	0	0	0	0	0	0	0	0	0	0	0	0	2	143	542	249	0	0	0	0	0	0	0	0	0	0	0	0	3	0	0
Bacteria(100);Proteobacteria(100);Gammaproteobacteria(100);Gammaproteobacteria_unclassified(71);Gammaproteobacteria_unclassified(71);Gammaproteobacteria_unclassified(71);	Otu00734	1114	0	0	0	122	0	0	0	0	0	0	0	0	0	0	0	0	0	0	0	0	0	0	0	0	198	298	489	0	0	0	7	0	0	0	0	0	0	0	0	0	0	0
Bacteria(100);Proteobacteria(100);Alphaproteobacteria(100);Rhizobiales(100);Rhizobiaceae(92);Rhizobiaceae_unclassified(92);	Otu00761	1114	0	0	0	0	0	3	0	0	0	0	0	0	78	0	0	0	0	0	5	0	0	0	0	0	0	0	0	0	0	0	0	0	0	0	0	14	0	1007	5	0	0	2
Bacteria(100);Bacteroidetes(100);Bacteroidia(100);Chitinophagales(100);Saprospiraceae(100);uncultured(100);	Otu00559	1111	0	2	0	37	0	0	5	0	3	0	0	0	0	0	0	0	0	0	0	0	0	2	0	0	114	398	550	0	0	0	0	0	0	0	0	0	0	0	0	0	0	0
Bacteria(100);Bacteroidetes(100);Bacteroidia(100);Flavobacteriales(100);Flavobacteriaceae(100);Wenyingzhuangia(100);	Otu00522	1109	0	0	3	0	0	0	0	0	0	0	0	0	0	0	0	0	0	0	0	0	0	1	1	0	196	908	0	0	0	0	0	0	0	0	0	0	0	0	0	0	0	0
Bacteria(100);Deinococcus-Thermus(100);Deinococci(100);Deinococcales(100);Trueperaceae(100);Truepera(100);	Otu00766	1100	0	0	0	0	0	0	3	0	0	0	0	0	0	0	0	0	0	0	0	0	0	0	0	0	0	0	0	0	0	0	12	0	1022	0	0	0	0	0	0	54	3	6
Bacteria(100);Bacteroidetes(100);Bacteroidia(100);Cytophagales(100);Cyclobacteriaceae(98);Cyclobacteriaceae_unclassified(98);	Otu00629	1095	111	88	300	0	64	500	5	0	0	0	2	0	0	0	0	0	0	0	0	0	0	3	0	8	0	0	0	0	1	0	0	0	0	0	0	0	0	13	0	0	0	0
Bacteria(100);Proteobacteria(100);Alphaproteobacteria(100);Micavibrionales(100);Micavibrionaceae(100);uncultured(100);	Otu00754	1095	0	0	0	0	0	0	1	0	0	0	0	0	0	0	0	0	0	0	0	0	0	0	0	0	0	0	0	0	2	3	1	1	675	303	80	18	11	0	0	0	0	0
Bacteria(100);Verrucomicrobia(100);Verrucomicrobiae(100);Verrucomicrobiales(100);Rubritaleaceae(100);Roseibacillus(100);	Otu00750	1094	0	3	0	73	0	7	0	0	0	0	0	0	0	0	0	0	0	0	0	0	0	28	21	130	3	0	653	0	0	0	14	0	69	36	57	0	0	0	0	0	0	0
Bacteria(100);Proteobacteria(100);Alphaproteobacteria(100);Caulobacterales(100);Hyphomonadaceae(100);Hyphomonadaceae_unclassified(100);	Otu00764	1086	0	0	2	0	0	3	0	0	0	0	0	0	0	0	0	0	42	0	0	0	0	0	0	2	0	10	0	21	3	7	2	0	125	318	177	341	0	0	0	32	1	0
Bacteria(100);Bacteroidetes(100);Bacteroidia(100);Flavobacteriales(100);Flavobacteriaceae(100);Flavobacteriaceae_unclassified(100);	Otu00760	1084	0	0	0	13	0	0	0	0	0	0	0	0	0	0	0	0	0	0	0	0	0	0	0	0	0	0	1071	0	0	0	0	0	0	0	0	0	0	0	0	0	0	0
Bacteria(100);Proteobacteria(100);Alphaproteobacteria(100);Rhizobiales(100);Rhizobiaceae(100);Rhizobiaceae_unclassified(100);	Otu00713	1069	13	2	18	0	0	5	0	10	0	1	0	0	0	0	0	51	102	595	7	2	0	0	3	2	0	0	0	0	3	0	20	13	13	68	79	39	2	21	0	0	0	0
Bacteria(100);Planctomycetes(100);Planctomycetacia(100);Pirellulales(100);Pirellulaceae(100);Rubripirellula(89);	Otu00714	1066	0	0	0	0	0	17	5	7	37	37	0	0	0	0	26	71	298	27	0	0	0	0	0	2	89	145	37	0	8	1	0	0	0	0	0	22	61	4	167	4	0	1
Bacteria(100);Bacteroidetes(100);Bacteroidia(100);Chitinophagales(95);Saprospiraceae(95);Saprospiraceae_unclassified(94);	Otu00778	1064	0	0	0	0	0	0	0	0	0	0	0	0	0	0	0	0	0	0	0	5	2	0	0	0	0	0	0	0	0	0	0	0	0	0	0	0	0	0	0	0	1057	0
Bacteria(100);Proteobacteria(100);Gammaproteobacteria(100);Alteromonadales(100);Alteromonadaceae(100);Alteromonadaceae_unclassified(81);	Otu00720	1062	1	5	0	46	0	6	5	0	0	0	0	0	0	0	33	0	0	0	0	0	0	0	0	0	384	462	120	0	0	0	0	0	0	0	0	0	0	0	0	0	0	0
Bacteria(100);Proteobacteria(100);Gammaproteobacteria(100);Francisellales(100);Francisellaceae(100);Francisellaceae_unclassified(100);	Otu00781	1058	0	0	0	0	0	0	0	0	0	0	0	0	0	0	0	0	0	0	0	0	0	0	0	0	0	0	0	203	333	253	269	0	0	0	0	0	0	0	0	0	0	0
Bacteria(100);Planctomycetes(100);Phycisphaerae(100);Phycisphaerales(100);Phycisphaeraceae(100);Algisphaera(100);	Otu00197	1057	0	4	0	83	0	4	38	130	26	66	0	0	0	0	78	0	15	119	0	0	0	0	3	15	5	3	166	0	2	22	11	0	35	0	111	16	81	10	0	7	0	7
Bacteria(100);Planctomycetes(100);Phycisphaerae(100);Phycisphaerales(100);Phycisphaeraceae(100);SM1A02(100);	Otu00726	1057	5	3	2	0	0	2	15	5	0	3	19	0	92	9	0	0	20	774	40	0	0	4	6	29	0	2	0	0	0	0	3	0	0	0	0	0	0	0	24	0	0	0
Bacteria(100);Epsilonbacteraeota(100);Campylobacteria(100);Campylobacterales(100);Arcobacteraceae(100);Arcobacter(100);	Otu00782	1056	0	0	0	0	0	0	0	0	0	0	0	0	0	0	0	0	0	0	0	0	0	2	0	0	0	992	0	0	0	0	0	0	0	0	0	62	0	0	0	0	0	0
Bacteria(100);Planctomycetes(100);Phycisphaerae(100);Phycisphaerales(100);Phycisphaeraceae(100);Phycisphaera(91);	Otu00554	1054	4	0	3	0	4	0	1	0	0	2	0	0	0	0	35	0	3	42	46	13	3	0	0	0	0	0	2	0	0	0	1	0	225	464	102	0	34	0	0	55	0	15
Bacteria(100);Bacteroidetes(100);Bacteroidia(100);Flavobacteriales(100);NS9_marine_group(100);NS9_marine_group_ge(100);	Otu00777	1049	2	3	1	0	4	6	7	0	0	0	0	0	0	0	0	0	0	0	0	0	0	235	156	635	0	0	0	0	0	0	0	0	0	0	0	0	0	0	0	0	0	0
Bacteria(100);Proteobacteria(100);Alphaproteobacteria(100);Rhodobacterales(100);Rhodobacteraceae(100);Rhodobacteraceae_unclassified(100);	Otu00765	1046	0	0	0	0	0	0	0	0	0	0	0	2	75	28	0	0	17	84	8	3	1	0	0	0	0	0	2	0	0	0	0	0	188	75	50	0	0	0	0	13	0	500
Bacteria(100);Proteobacteria(100);Gammaproteobacteria(100);Vibrionales(100);Vibrionaceae(100);Vibrio(98);	Otu00780	1035	3	9	1	0	0	1	0	2	0	0	0	0	0	0	0	0	0	0	0	0	0	257	127	527	0	0	0	38	8	1	12	33	0	14	0	0	0	0	0	0	1	1
Bacteria(100);Proteobacteria(100);Alphaproteobacteria(100);Rhodobacterales(100);Rhodobacteraceae(100);Jannaschia(89);	Otu00690	1028	1	5	0	0	0	0	0	4	3	0	0	1	14	1	12	5	600	103	6	1	0	1	0	2	29	8	13	0	1	0	9	0	14	19	29	25	0	122	0	0	0	0
Bacteria(100);Bacteroidetes(100);Bacteroidia(100);Chitinophagales(100);Saprospiraceae(100);uncultured(100);	Otu00770	1026	0	0	0	615	0	0	0	0	0	0	0	0	0	0	0	0	0	0	0	0	0	0	0	0	0	0	411	0	0	0	0	0	0	0	0	0	0	0	0	0	0	0
Bacteria(100);Bacteroidetes(100);Bacteroidia(100);Flavobacteriales(100);Crocinitomicaceae(100);Crocinitomix(100);	Otu00787	1021	4	17	9	0	32	32	0	0	0	0	0	0	0	0	0	0	0	0	0	1	2	191	106	625	0	0	0	0	0	0	0	0	0	0	0	0	0	0	0	1	1	0
Bacteria(100);Bacteroidetes(100);Bacteroidia(100);Chitinophagales(100);Saprospiraceae(100);Lewinella(100);	Otu00795	1019	0	0	0	0	0	0	0	0	0	0	0	0	7	0	0	0	0	0	0	0	11	0	0	0	0	0	0	0	0	0	0	0	0	0	0	0	0	0	0	1	88	912
Bacteria(100);Bacteria_unclassified(95);Bacteria_unclassified(95);Bacteria_unclassified(95);Bacteria_unclassified(95);Bacteria_unclassified(95);	Otu00661	1016	0	0	0	0	295	1	0	0	0	0	0	0	0	0	0	0	0	0	10	459	178	0	0	0	0	0	0	0	0	0	0	50	0	0	0	0	0	0	0	0	23	0
Bacteria(100);Bacteroidetes(100);Bacteroidia(100);Cytophagales(100);Cytophagales_unclassified(100);Cytophagales_unclassified(100);	Otu00797	1015	0	0	0	0	0	0	1	0	0	0	0	0	0	0	0	0	0	0	634	366	14	0	0	0	0	0	0	0	0	0	0	0	0	0	0	0	0	0	0	0	0	0
Bacteria(100);Planctomycetes(100);Phycisphaerae(100);Phycisphaerales(100);Phycisphaeraceae(100);Phycisphaera(100);	Otu00590	1011	0	0	0	97	0	0	3	0	0	14	0	0	0	0	0	0	0	0	0	0	0	0	3	2	9	216	617	0	0	0	2	0	14	2	30	0	2	0	0	0	0	0
Bacteria(100);Proteobacteria(100);Gammaproteobacteria(100);Oceanospirillales(100);Kangiellaceae(100);uncultured(100);	Otu00696	1007	0	0	0	3	0	0	1	0	0	0	0	0	0	0	0	0	5	0	0	0	0	0	0	0	752	199	47	0	0	0	0	0	0	0	0	0	0	0	0	0	0	0
Bacteria(100);Bacteroidetes(100);Bacteroidia(100);Flavobacteriales(100);Flavobacteriaceae(100);Flavobacteriaceae_unclassified(100);	Otu00767	1005	0	0	0	0	0	0	0	0	0	0	16	24	31	13	42	0	41	0	0	0	0	0	0	0	0	0	0	0	0	0	0	0	0	24	0	747	4	10	30	0	0	23
Bacteria(100);Verrucomicrobia(100);Verrucomicrobiae(100);Verrucomicrobiales(100);Rubritaleaceae(100);Rubritaleaceae_unclassified(100);	Otu00745	1004	0	0	0	0	0	0	390	13	5	593	2	0	0	0	0	0	1	0	0	0	0	0	0	0	0	0	0	0	0	0	0	0	0	0	0	0	0	0	0	0	0	0
Bacteria(100);Cyanobacteria(100);Oxyphotobacteria(100);Synechococcales(90);Synechococcales_Incertae_Sedis(90);Schizothrix_LEGE_07164(90);	Otu00223	1002	119	42	98	0	0	249	6	3	0	0	0	0	0	0	209	0	76	0	0	9	0	15	10	25	0	0	0	0	0	3	0	24	6	30	35	13	0	22	5	0	1	2
Bacteria(100);Bacteroidetes(100);Bacteroidia(100);Flavobacteriales(100);Flavobacteriaceae(100);Winogradskyella(95);	Otu00543	993	13	9	4	5	0	10	58	153	59	94	0	0	2	0	0	66	62	138	9	2	0	45	31	68	1	0	6	0	39	46	61	0	9	0	0	0	3	0	0	0	0	0
Bacteria(100);Proteobacteria(100);Gammaproteobacteria(100);Steroidobacterales(93);Woeseiaceae(93);Woeseia(93);	Otu00786	986	0	0	2	189	0	0	0	0	0	0	0	0	0	0	0	0	0	0	0	0	0	8	0	4	167	57	547	0	0	0	0	0	0	0	0	0	0	0	0	12	0	0
Bacteria(100);Verrucomicrobia(100);Verrucomicrobiae(100);Verrucomicrobiales(100);Rubritaleaceae(100);Roseibacillus(100);	Otu00802	984	317	338	298	0	2	0	15	0	0	1	0	0	0	0	0	0	0	0	0	0	0	6	0	0	0	0	0	0	0	0	7	0	0	0	0	0	0	0	0	0	0	0
Bacteria(100);Proteobacteria(100);Gammaproteobacteria(100);Alteromonadales(100);Shewanellaceae(100);Shewanella(99);	Otu00735	975	0	0	0	0	0	0	0	0	0	0	0	0	77	0	0	0	7	3	0	0	0	0	0	0	0	0	0	6	349	124	320	0	0	0	24	12	24	0	26	3	0	0
Bacteria(100);Bacteroidetes(100);Bacteroidia(100);Flavobacteriales(100);Flavobacteriaceae(100);Winogradskyella(100);	Otu00344	974	10	11	7	161	0	6	0	4	0	0	0	0	0	0	0	32	1	54	0	0	0	8	17	15	399	34	50	0	0	1	0	63	0	7	44	44	6	0	0	0	0	0
Bacteria(100);Bacteroidetes(100);Bacteroidia(100);Chitinophagales(100);Saprospiraceae(100);Rubidimonas(100);	Otu00586	970	0	0	0	0	290	35	0	0	0	0	0	0	0	0	0	0	0	0	8	82	5	0	1	0	0	0	0	0	0	0	0	0	0	0	0	0	0	5	0	0	362	182
Bacteria(100);Bacteroidetes(100);Bacteroidia(100);Flavobacteriales(100);Flavobacteriaceae(100);Lutibacter(100);	Otu00356	967	0	0	0	0	0	0	19	20	2	2	0	0	0	0	0	0	0	0	0	0	0	0	0	0	821	11	0	0	41	22	22	0	0	0	0	0	0	7	0	0	0	0
Bacteria(100);Verrucomicrobia(100);Verrucomicrobiae(100);Verrucomicrobiales(100);Rubritaleaceae(100);Rubritalea(95);	Otu00804	966	237	110	44	0	0	0	5	4	0	0	0	0	0	0	16	0	0	5	0	0	0	0	1	0	0	0	0	0	1	6	33	0	277	77	44	4	0	0	0	24	0	78
Bacteria(100);Bacteroidetes(100);Bacteroidia(100);Chitinophagales(100);Saprospiraceae(100);Lewinella(100);	Otu00751	965	0	0	0	5	0	2	60	0	0	0	17	0	0	0	0	0	0	21	0	0	0	0	0	0	103	20	3	0	0	0	0	0	0	0	0	27	0	0	0	137	0	570
Bacteria(100);Proteobacteria(100);Alphaproteobacteria(100);Rhodobacterales(100);Rhodobacteraceae(100);Roseobacter_clade_CHAB-I-5_lineage(100);	Otu00557	960	0	0	0	0	92	353	0	23	8	6	0	0	0	0	0	0	5	25	146	85	148	1	23	0	0	0	0	0	11	1	2	0	0	0	0	18	13	0	0	0	0	0
Bacteria(100);Proteobacteria(100);Alphaproteobacteria(100);Rhizobiales(100);Rhizobiaceae(100);Rhizobiaceae_unclassified(100);	Otu00807	960	0	0	0	1	0	0	0	1	0	0	623	81	39	18	0	8	0	0	0	0	0	0	0	0	0	0	43	31	4	1	94	0	0	0	0	16	0	0	0	0	0	0
Bacteria(100);Proteobacteria(100);Alphaproteobacteria(100);Rhodobacterales(100);Rhodobacteraceae(100);Rhodobacteraceae_unclassified(100);	Otu00829	951	0	0	0	0	0	0	1	0	0	0	0	15	533	0	0	0	0	0	264	10	125	0	0	0	0	0	0	0	0	0	0	0	0	0	0	0	0	0	0	0	0	3
Bacteria(100);Planctomycetes(100);Planctomycetacia(100);Planctomycetacia_unclassified(99);Planctomycetacia_unclassified(99);Planctomycetacia_unclassified(99);	Otu00811	950	0	3	0	0	0	0	1	49	2	7	0	0	0	0	0	0	42	23	0	0	0	0	0	0	0	0	0	0	1	0	0	0	76	314	206	68	60	87	1	7	0	3
Bacteria(100);Proteobacteria(100);Gammaproteobacteria(100);Oceanospirillales(100);Marinomonadaceae(100);Marinomonas(100);	Otu00656	948	0	0	0	0	0	0	0	0	0	0	0	0	0	0	0	0	0	0	0	0	0	0	0	0	8	940	0	0	0	0	0	0	0	0	0	0	0	0	0	0	0	0
Bacteria(100);Proteobacteria(100);Alphaproteobacteria(100);Sphingomonadales(100);Sphingomonadaceae(100);Sphingomonadaceae_unclassified(93);	Otu00320	946	13	61	27	0	0	0	16	8	4	2	42	9	78	102	17	0	0	8	2	2	1	20	14	6	10	14	0	9	14	16	80	0	0	37	0	10	2	0	98	3	210	11
Bacteria(100);Bacteroidetes(100);Bacteroidia(100);Chitinophagales(100);Saprospiraceae(100);uncultured(100);	Otu00722	946	0	0	1	314	0	2	0	0	0	0	0	0	0	0	46	0	49	16	0	0	0	4	0	1	280	224	9	0	0	0	0	0	0	0	0	0	0	0	0	0	0	0
Bacteria(100);Bacteroidetes(100);Bacteroidia(100);Flavobacteriales(100);Flavobacteriaceae(100);Aquibacter(92);	Otu00799	944	0	0	0	0	0	0	0	0	0	0	0	0	0	0	0	0	0	1	0	0	0	0	0	2	45	894	2	0	0	0	0	0	0	0	0	0	0	0	0	0	0	0
Bacteria(100);Planctomycetes(100);Planctomycetacia(100);Pirellulales(100);Pirellulaceae(100);Pir4_lineage(100);	Otu00832	941	0	0	0	0	0	6	0	0	0	0	0	0	0	0	0	0	16	143	0	0	0	0	0	0	0	0	0	0	0	0	0	0	13	111	193	44	52	331	0	29	0	3
Bacteria(100);Proteobacteria(100);Gammaproteobacteria(100);SAR86_clade(100);SAR86_clade_fa(100);SAR86_clade_ge(100);	Otu00833	940	3	7	3	0	11	20	11	3	0	0	0	0	0	0	19	0	0	0	0	7	6	90	92	313	0	1	0	5	0	0	3	0	0	0	0	341	0	4	0	0	1	0
Bacteria(100);Proteobacteria(100);Gammaproteobacteria(100);Alteromonadales(100);Alteromonadaceae(100);Alteromonadaceae_unclassified(88);	Otu00794	939	0	0	2	220	0	0	0	0	0	0	0	0	0	0	0	0	0	0	0	0	0	0	0	0	41	116	560	0	0	0	0	0	0	0	0	0	0	0	0	0	0	0
Bacteria(100);Bacteroidetes(100);Bacteroidia(100);Flavobacteriales(100);Flavobacteriaceae(100);Algibacter(79);	Otu00332	935	2	0	0	23	0	0	1	8	9	4	0	0	0	0	0	0	0	0	0	0	0	0	0	1	676	68	127	0	0	0	14	0	0	0	0	0	0	0	0	2	0	0
Bacteria(100);Bacteroidetes(100);Bacteroidia(100);Flavobacteriales(100);Flavobacteriaceae(100);Flavobacteriaceae_unclassified(100);	Otu00610	934	0	0	0	21	1	0	0	1	5	1	0	0	0	0	0	0	0	0	0	0	0	6	8	1	40	38	473	0	0	0	0	0	121	206	5	7	0	0	0	0	0	0
Bacteria(100);Cyanobacteria(100);Oxyphotobacteria(100);Nostocales(100);Xenococcaceae(100);Chroococcidiopsis_PCC-6712(73);	Otu00737	933	0	0	0	0	0	3	3	3	0	0	0	1	0	0	278	72	214	221	0	0	0	0	0	0	2	0	0	0	2	9	4	0	2	0	0	57	51	11	0	0	0	0
Bacteria(100);Bacteroidetes(100);Bacteroidia(100);Chitinophagales(100);Saprospiraceae(100);Lewinella(100);	Otu00828	933	43	340	66	0	0	2	137	21	2	0	0	0	0	0	10	0	0	0	0	0	0	77	61	81	0	0	0	27	0	3	15	0	0	0	0	0	0	0	0	3	3	42
Bacteria(100);Actinobacteria(100);Acidimicrobiia(100);Microtrichales(100);Microtrichaceae(100);Microtrichaceae_unclassified(72);	Otu00585	932	1	2	0	1	0	1	13	1	0	0	0	0	4	0	0	0	6	0	0	0	0	5	2	4	61	814	16	0	1	0	0	0	0	0	0	0	0	0	0	0	0	0
Bacteria(100);Bacteroidetes(100);Bacteroidia(100);Chitinophagales(100);Saprospiraceae(100);Lewinella(98);	Otu00748	927	0	0	0	0	14	8	0	0	0	0	0	0	0	0	0	0	0	0	63	5	68	0	0	0	0	1	0	0	0	0	0	0	0	0	0	0	0	0	0	0	760	8
Bacteria(100);Bacteroidetes(100);Bacteroidia(100);Chitinophagales(100);Saprospiraceae(100);Portibacter(100);	Otu00842	927	0	0	0	3	0	0	0	0	0	0	0	0	0	0	0	0	0	0	0	0	0	0	0	0	767	123	34	0	0	0	0	0	0	0	0	0	0	0	0	0	0	0
Bacteria(100);Proteobacteria(100);Alphaproteobacteria(100);Rhodobacterales(100);Rhodobacteraceae(100);Rhodobacteraceae_unclassified(100);	Otu00844	927	0	0	0	0	0	0	2	0	0	0	225	150	443	0	0	0	0	0	10	7	18	0	0	0	0	0	0	0	0	0	0	0	0	0	0	0	0	0	0	4	68	0
Bacteria(100);Proteobacteria(100);Alphaproteobacteria(100);Rhodobacterales(100);Rhodobacteraceae(100);Pacificibacter(60);	Otu00448	917	0	3	0	36	0	0	0	2	0	0	0	0	0	0	0	0	0	0	0	0	0	11	2	9	183	650	5	0	0	0	0	0	0	0	12	4	0	0	0	0	0	0
Bacteria(100);Proteobacteria(100);Deltaproteobacteria(100);Desulfobacterales(100);Desulfobulbaceae(100);Desulfobulbaceae_unclassified(95);	Otu00837	915	0	0	0	0	0	0	0	0	0	0	0	0	0	0	0	0	0	0	0	0	0	0	0	0	915	0	0	0	0	0	0	0	0	0	0	0	0	0	0	0	0	0
Bacteria(100);Proteobacteria(100);Alphaproteobacteria(100);Rhodobacterales(100);Rhodobacteraceae(100);Rhodobacteraceae_unclassified(91);	Otu00374	914	4	3	2	3	0	6	10	13	0	7	299	28	22	2	0	0	22	0	2	3	0	4	5	10	12	97	5	33	1	0	15	111	25	26	6	83	0	0	14	12	28	1
Bacteria(100);Proteobacteria(100);Alphaproteobacteria(100);Rhodovibrionales(100);Kiloniellaceae(100);Pelagibius(100);	Otu00727	911	0	0	0	1	0	0	0	0	0	0	0	0	0	0	0	0	0	0	0	0	0	0	0	0	0	894	16	0	0	0	0	0	0	0	0	0	0	0	0	0	0	0
Bacteria(100);Chloroflexi(100);Chloroflexia(100);Chloroflexales(100);Chloroflexales_unclassified(69);Chloroflexales_unclassified(69);	Otu00854	911	0	0	0	0	0	0	0	0	0	0	655	134	122	0	0	0	0	0	0	0	0	0	0	0	0	0	0	0	0	0	0	0	0	0	0	0	0	0	0	0	0	0
Bacteria(100);Bacteroidetes(100);Bacteroidia(100);Flavobacteriales(100);Flavobacteriaceae(100);Flavobacteriaceae_unclassified(99);	Otu00800	909	0	1	0	0	0	0	30	17	30	83	0	0	0	0	0	0	0	26	0	0	0	0	0	0	2	43	0	0	6	33	616	0	0	0	0	4	0	0	0	18	0	0
Bacteria(100);Proteobacteria(100);Deltaproteobacteria(100);Desulfobacterales(100);Desulfobulbaceae(100);Desulfobulbaceae_unclassified(100);	Otu00823	904	0	0	0	0	0	0	0	0	0	0	0	0	0	0	0	0	0	0	0	0	0	0	0	0	899	5	0	0	0	0	0	0	0	0	0	0	0	0	0	0	0	0
Bacteria(100);Proteobacteria(100);Gammaproteobacteria(100);Gammaproteobacteria_unclassified(92);Gammaproteobacteria_unclassified(92);Gammaproteobacteria_unclassified(92);	Otu00790	901	0	0	0	106	0	0	0	0	3	0	0	0	0	0	0	0	0	0	0	0	0	0	0	0	14	89	689	0	0	0	0	0	0	0	0	0	0	0	0	0	0	0
Bacteria(100);Actinobacteria(100);Nitriliruptoria(100);Euzebyales(100);Euzebyaceae(100);Euzebya(100);	Otu00526	899	6	4	26	0	0	0	304	39	15	9	11	6	22	0	4	0	0	11	0	0	0	1	0	1	4	29	0	123	19	62	186	0	0	0	0	17	0	0	0	0	0	0
Bacteria(100);Proteobacteria(100);Alphaproteobacteria(100);Rhodospirillales(93);Rhodospirillaceae(92);Haematospirillum(92);	Otu00775	898	0	0	0	0	10	73	0	1	2	0	0	1	0	0	0	0	0	7	6	5	19	2	31	0	0	0	0	0	0	0	0	0	14	3	0	39	9	120	519	11	14	12
Bacteria(100);Proteobacteria(100);Gammaproteobacteria(100);Thiotrichales(100);Thiotrichaceae(100);Leucothrix(100);	Otu00838	898	7	31	2	0	0	2	38	0	0	2	33	0	0	0	28	0	0	0	0	0	0	197	3	155	0	0	0	173	32	36	158	0	0	0	0	0	0	0	0	0	1	0
Bacteria(100);Bacteroidetes(100);Bacteroidia(100);Chitinophagales(99);Saprospiraceae(99);Rubidimonas(98);	Otu00858	894	0	0	0	0	0	0	14	1	0	0	0	0	0	0	846	9	3	0	0	0	0	0	0	0	0	0	0	0	0	0	0	0	0	0	0	0	4	0	17	0	0	0
Bacteria(100);Proteobacteria(100);Alphaproteobacteria(100);Rhodobacterales(100);Rhodobacteraceae(100);Rhodobacteraceae_unclassified(100);	Otu00856	891	3	2	0	0	0	1	0	0	0	5	0	0	9	0	2	0	0	0	0	0	3	0	0	0	0	3	3	0	0	0	0	0	5	0	0	0	98	0	0	0	694	63
Bacteria(100);Verrucomicrobia(100);Verrucomicrobiae(100);Verrucomicrobiales(100);Rubritaleaceae(100);Roseibacillus(100);	Otu00103	889	31	32	11	2	0	3	18	44	40	33	0	0	0	0	46	0	0	0	0	0	0	36	40	69	55	168	4	9	8	9	60	38	55	31	36	11	0	0	0	0	0	0
Bacteria(100);Epsilonbacteraeota(100);Campylobacteria(100);Campylobacterales(100);Arcobacteraceae(100);Arcobacter(100);	Otu00736	889	0	0	0	0	0	0	0	3	2	0	0	0	14	1	0	0	0	0	4	0	5	2	0	6	5	1	0	0	33	482	240	0	20	6	27	0	0	0	0	6	0	32
Bacteria(100);Bacteroidetes(100);Bacteroidia(100);Chitinophagales(100);Saprospiraceae(100);Aureispira(100);	Otu00596	886	0	0	0	0	256	141	0	0	0	0	0	0	0	0	0	0	0	0	0	179	309	1	0	0	0	0	0	0	0	0	0	0	0	0	0	0	0	0	0	0	0	0
Bacteria(100);Bacteroidetes(100);Bacteroidia(100);Flavobacteriales(100);Flavobacteriaceae(100);Spongiimicrobium(93);	Otu00715	886	0	0	0	623	0	0	0	0	0	0	0	0	0	0	0	0	0	0	0	0	0	0	0	0	0	0	223	0	0	0	0	0	0	0	0	40	0	0	0	0	0	0
Bacteria(100);Patescibacteria(100);Gracilibacteria(100);JGI_0000069-P22(100);JGI_0000069-P22_fa(100);JGI_0000069-P22_ge(100);	Otu00867	880	0	0	0	0	0	0	0	0	0	0	0	0	0	0	0	0	0	0	0	0	0	0	0	0	0	880	0	0	0	0	0	0	0	0	0	0	0	0	0	0	0	0
Bacteria(100);Planctomycetes(100);Planctomycetacia(100);Planctomycetacia_unclassified(99);Planctomycetacia_unclassified(99);Planctomycetacia_unclassified(99);	Otu00862	877	0	0	0	0	0	0	0	58	20	1	0	1	0	91	0	0	0	7	0	0	3	0	0	1	0	0	0	0	11	0	19	0	0	0	0	0	71	8	584	0	0	2
Bacteria(100);Actinobacteria(100);Acidimicrobiia(100);Actinomarinales(100);uncultured(100);uncultured_ge(100);	Otu00866	875	0	0	0	0	0	0	0	0	0	0	0	0	0	0	0	0	0	0	0	0	0	0	0	0	815	10	1	0	0	0	0	0	0	0	0	49	0	0	0	0	0	0
Bacteria(100);Actinobacteria(100);Actinobacteria(100);Micrococcales(100);Intrasporangiaceae(100);Ornithinimicrobium(99);	Otu00871	874	0	0	0	0	0	0	0	0	0	0	77	453	57	0	0	0	0	0	0	0	0	0	0	0	0	0	0	0	0	0	0	0	16	0	0	8	0	0	0	5	217	41
Bacteria(100);Proteobacteria(100);Alphaproteobacteria(100);Micavibrionales(100);uncultured(100);uncultured_ge(100);	Otu00654	873	2	0	7	2	0	0	7	38	0	0	0	0	0	0	73	83	0	0	0	0	0	0	2	2	0	7	0	0	1	33	23	0	22	5	0	442	1	84	35	4	0	0
Bacteria(100);Patescibacteria(100);Gracilibacteria(100);JGI_0000069-P22(100);JGI_0000069-P22_fa(100);JGI_0000069-P22_ge(100);	Otu00643	872	138	293	107	0	0	131	18	0	0	0	0	0	0	7	0	0	0	0	0	0	0	89	25	3	5	8	0	27	0	0	0	0	0	0	0	21	0	0	0	0	0	0
Bacteria(100);Bacteroidetes(100);Rhodothermia(100);Rhodothermales(100);Rhodothermaceae(100);Rubrivirga(100);	Otu00868	871	0	11	0	6	0	0	19	0	0	0	16	0	0	0	27	0	0	0	0	0	0	0	0	0	2	9	89	19	2	6	0	0	0	0	0	0	0	0	0	10	558	97
Bacteria(100);Proteobacteria(100);Gammaproteobacteria(100);Pseudomonadales(100);Pseudomonadaceae(100);Pseudomonas(100);	Otu00667	870	0	2	0	0	0	1	32	5	2	4	104	16	23	89	0	22	3	9	0	0	0	0	0	0	0	0	0	33	1	2	8	192	31	0	114	0	8	21	147	0	0	1
Bacteria(100);Verrucomicrobia(100);Verrucomicrobiae(100);Verrucomicrobiales(100);Rubritaleaceae(100);Roseibacillus(100);	Otu00874	870	51	131	48	0	3	525	2	0	2	1	0	0	0	0	0	0	0	0	0	0	0	41	4	58	0	0	0	0	0	0	4	0	0	0	0	0	0	0	0	0	0	0
Bacteria(100);Proteobacteria(100);Gammaproteobacteria(100);Thiohalorhabdales(100);Thiohalorhabdaceae(100);Granulosicoccus(100);	Otu00228	865	2	25	5	44	0	4	6	0	0	0	0	0	0	0	15	0	0	0	0	0	0	5	3	23	85	79	39	0	0	9	0	0	0	3	0	517	0	0	0	0	0	1
Bacteria(100);Bacteroidetes(100);Bacteroidia(100);Flavobacteriales(100);Flavobacteriaceae(100);Eudoraea(100);	Otu00481	864	0	0	0	42	0	0	0	3	7	7	0	0	0	0	0	0	0	3	0	0	0	1	0	0	393	5	373	0	5	4	16	0	0	5	0	0	0	0	0	0	0	0
Bacteria(100);Proteobacteria(100);Alphaproteobacteria(100);Rhodobacterales(100);Rhodobacteraceae(100);Rhodobacteraceae_unclassified(100);	Otu00281	861	0	16	1	101	0	2	12	0	1	0	0	0	0	0	0	0	0	0	0	0	0	10	3	15	47	32	577	3	0	0	0	0	0	0	0	41	0	0	0	0	0	0
Bacteria(100);Proteobacteria(100);Alphaproteobacteria(100);Rhodobacterales(100);Rhodobacteraceae(100);Rhodobacteraceae_unclassified(80);	Otu00859	860	0	0	0	2	6	0	0	0	0	0	0	0	0	2	0	0	0	0	7	4	2	10	1	19	0	0	643	0	0	0	0	0	0	0	0	150	0	0	1	0	0	13
Bacteria(100);Bacteroidetes(100);Bacteroidia(100);Chitinophagales(98);Saprospiraceae(98);Saprospiraceae_unclassified(87);	Otu00864	857	22	13	0	0	0	0	29	0	0	1	0	0	24	0	452	42	54	8	0	0	0	0	0	0	0	0	0	8	1	0	0	0	0	0	0	136	26	36	5	0	0	0
Bacteria(100);Proteobacteria(100);Alphaproteobacteria(100);Micavibrionales(100);Micavibrionales_unclassified(96);Micavibrionales_unclassified(96);	Otu00255	855	22	1	8	14	200	13	34	106	25	2	0	0	23	0	0	0	0	12	0	0	0	5	4	13	1	0	53	0	2	67	171	0	0	0	0	72	0	0	0	7	0	0
Bacteria(100);Bacteroidetes(100);Rhodothermia(100);Rhodothermales(100);Rhodothermaceae(100);Rhodothermaceae_unclassified(100);	Otu00808	853	16	0	12	0	16	16	1	0	0	0	0	0	0	0	0	0	0	0	123	391	15	0	8	4	0	0	0	0	13	0	0	0	0	0	0	0	0	0	0	4	198	36
Bacteria(100);Proteobacteria(100);Gammaproteobacteria(100);Betaproteobacteriales(100);Burkholderiaceae(100);Herbaspirillum(100);	Otu00589	850	0	0	0	0	0	0	33	12	7	0	51	25	60	66	0	149	71	15	0	0	0	0	0	0	0	0	0	57	3	8	19	137	22	2	96	0	3	14	0	0	0	0
Bacteria(100);Proteobacteria(100);Gammaproteobacteria(100);Chromatiales(100);Chromatiaceae(100);Candidatus_Thiobios(100);	Otu00834	847	2	0	0	0	0	0	0	0	5	3	0	0	0	0	0	0	0	0	0	0	0	0	0	0	777	48	0	0	2	0	7	0	0	0	0	0	0	0	0	3	0	0
Bacteria(100);Bacteroidetes(100);Bacteroidia(100);Flavobacteriales(100);Flavobacteriaceae(100);Flavobacteriaceae_unclassified(100);	Otu00849	840	2	0	0	0	0	0	0	0	0	0	0	0	0	0	0	0	0	0	0	0	0	0	0	0	172	666	0	0	0	0	0	0	0	0	0	0	0	0	0	0	0	0
Bacteria(100);Bacteroidetes(100);Bacteroidia(100);Chitinophagales(100);Saprospiraceae(100);Rubidimonas(100);	Otu00892	839	0	0	0	0	0	0	0	0	0	0	0	0	0	0	0	0	0	0	0	0	4	0	0	1	0	0	0	0	0	0	0	29	0	7	0	21	0	0	0	90	57	630
Bacteria(100);Firmicutes(100);Clostridia(100);Clostridiales(100);Family_XI(100);Anaerococcus(100);	Otu00779	838	0	0	0	0	0	0	37	0	0	0	121	0	32	10	378	0	21	52	0	0	0	0	0	0	0	0	0	65	0	4	33	36	0	0	0	49	0	0	0	0	0	0
Bacteria(100);Proteobacteria(100);Alphaproteobacteria(100);Alphaproteobacteria_unclassified(100);Alphaproteobacteria_unclassified(100);Alphaproteobacteria_unclassified(100);	Otu00884	837	0	0	0	0	0	0	0	0	0	0	0	0	20	0	14	0	0	539	0	0	0	2	0	7	0	0	0	0	2	0	0	0	41	165	29	18	0	0	0	0	0	0
Bacteria(100);Proteobacteria(100);Alphaproteobacteria(100);Rhodobacterales(100);Rhodobacteraceae(100);Jannaschia(92);	Otu00210	834	10	35	8	1	0	0	1	30	10	8	6	0	0	0	0	0	4	3	0	0	0	6	3	12	20	182	1	81	24	116	193	0	0	0	0	80	0	0	0	0	0	0
Bacteria(100);Bacteroidetes(100);Bacteroidia(100);Flavobacteriales(100);Flavobacteriaceae(100);Flavobacteriaceae_unclassified(94);	Otu00901	822	0	0	0	0	5	379	0	0	0	0	0	0	0	0	0	0	0	0	0	0	0	0	0	0	0	438	0	0	0	0	0	0	0	0	0	0	0	0	0	0	0	0
Bacteria(100);Proteobacteria(100);Gammaproteobacteria(100);Vibrionales(100);Vibrionaceae(100);Salinivibrio(100);	Otu00902	821	0	0	0	0	0	0	0	0	0	0	0	0	0	0	0	0	0	0	8	0	0	0	0	0	0	0	0	0	0	0	0	0	27	20	0	18	0	0	0	0	0	748
Bacteria(100);Bacteroidetes(100);Bacteroidia(100);Chitinophagales(100);Saprospiraceae(100);Saprospiraceae_unclassified(88);	Otu00725	820	2	0	0	81	0	0	0	0	0	0	0	0	0	0	0	0	0	0	0	0	0	0	0	1	52	250	434	0	0	0	0	0	0	0	0	0	0	0	0	0	0	0
Bacteria(100);Proteobacteria(100);Gammaproteobacteria(100);Cellvibrionales(100);Spongiibacteraceae(100);Zhongshania(100);	Otu00899	816	0	0	0	22	0	0	0	0	0	0	0	0	0	0	0	0	0	0	0	0	0	0	0	0	0	0	794	0	0	0	0	0	0	0	0	0	0	0	0	0	0	0
Bacteria(100);Bacteroidetes(100);Bacteroidia(100);Cytophagales(100);Flammeovirgaceae(100);Flammeovirgaceae_unclassified(100);	Otu00905	816	0	0	0	0	0	0	0	0	0	0	0	0	0	0	0	0	0	0	0	0	787	0	0	0	0	0	0	0	0	0	0	0	0	0	0	29	0	0	0	0	0	0
Bacteria(100);Bacteroidetes(100);Bacteroidia(100);Flavobacteriales(100);Flavobacteriaceae(100);Flavobacteriaceae_unclassified(83);	Otu00572	815	0	2	0	0	0	2	9	14	0	0	0	0	0	0	0	0	79	41	0	0	0	2	0	5	6	4	9	183	90	218	80	0	0	30	0	24	11	6	0	0	0	0
Bacteria(100);Bacteroidetes(100);Bacteroidia(100);Flavobacteriales(100);Flavobacteriaceae(100);Bizionia(99);	Otu00887	814	0	0	0	0	0	0	0	0	0	0	0	0	0	0	0	0	0	0	0	0	0	0	0	0	0	0	17	0	0	1	0	0	27	51	5	0	0	0	0	713	0	0
Bacteria(100);Bacteroidetes(100);Bacteroidia(100);Flavobacteriales(100);Flavobacteriaceae(100);Marixanthomonas(57);	Otu00855	813	0	0	0	20	0	0	0	0	0	0	0	0	0	0	0	0	0	0	0	0	0	0	0	0	0	0	292	0	0	0	0	31	313	20	0	13	0	0	0	51	0	73
Bacteria(100);Proteobacteria(100);Gammaproteobacteria(100);Pseudomonadales(100);Moraxellaceae(100);Psychrobacter(100);	Otu00153	811	0	0	0	0	0	0	0	0	0	0	0	0	0	0	52	0	0	0	0	0	0	0	0	2	734	23	0	0	0	0	0	0	0	0	0	0	0	0	0	0	0	0
Bacteria(100);Proteobacteria(100);Deltaproteobacteria(100);Desulfobacterales(100);Desulfobulbaceae(100);Desulfobulbaceae_unclassified(63);	Otu00906	808	0	0	0	0	0	0	0	0	0	0	0	0	0	0	0	0	0	0	0	0	0	0	0	0	588	216	0	0	0	0	0	0	0	0	0	0	4	0	0	0	0	0
Bacteria(100);Bacteroidetes(100);Bacteroidia(100);Chitinophagales(100);Saprospiraceae(100);Rubidimonas(100);	Otu00912	808	0	0	0	0	0	0	0	0	0	0	14	0	0	0	0	0	0	0	51	0	41	0	0	0	0	0	0	0	0	0	0	0	0	0	0	0	0	0	0	0	702	0
Bacteria(100);Planctomycetes(100);Planctomycetacia(91);Planctomycetacia_unclassified(91);Planctomycetacia_unclassified(91);Planctomycetacia_unclassified(91);	Otu00904	807	0	0	0	0	0	0	58	308	398	43	0	0	0	0	0	0	0	0	0	0	0	0	0	0	0	0	0	0	0	0	0	0	0	0	0	0	0	0	0	0	0	0
Bacteria(100);Proteobacteria(100);Alphaproteobacteria(100);Rhodobacterales(100);Rhodobacteraceae(100);Marivita(100);	Otu00914	805	0	0	0	0	2	0	0	0	0	0	0	0	41	0	0	0	0	31	61	0	0	0	0	0	0	0	3	0	0	15	11	0	48	204	191	2	0	0	0	7	0	189
Bacteria(100);Bacteroidetes(100);Bacteroidia(100);Chitinophagales(100);Saprospiraceae(100);Lewinella(100);	Otu00910	803	0	0	4	0	0	16	1	0	0	0	0	0	0	0	0	0	0	20	0	3	0	81	631	36	0	0	0	0	0	0	4	0	0	0	0	0	0	7	0	0	0	0
Bacteria(100);Bacteroidetes(100);Bacteroidia(100);Flavobacteriales(100);Flavobacteriaceae(100);Flavobacteriaceae_unclassified(78);	Otu00505	800	3	0	0	0	0	0	27	305	133	48	0	0	20	0	0	0	0	0	0	1	0	0	3	3	85	20	0	0	39	100	4	0	0	0	0	0	0	0	0	4	0	5
Bacteria(100);Proteobacteria(100);Alphaproteobacteria(100);Rhodobacterales(100);Rhodobacteraceae(100);Rhodobacteraceae_unclassified(100);	Otu00920	799	0	0	0	0	0	0	0	0	0	0	4	219	239	0	0	0	0	0	13	38	24	0	0	0	0	0	0	0	0	0	0	0	0	0	0	0	0	0	0	0	262	0
Bacteria(100);Proteobacteria(100);Alphaproteobacteria(100);Thalassobaculales(100);uncultured(100);uncultured_ge(100);	Otu00918	796	0	0	0	0	0	0	0	5	0	0	0	0	0	0	0	0	7	371	0	0	0	0	0	0	0	384	0	0	0	0	0	0	0	0	0	0	23	0	0	6	0	0
Bacteria(100);Tenericutes(100);Mollicutes(100);Mycoplasmatales(100);Mycoplasmataceae(100);Mycoplasma(100);	Otu00707	794	0	0	0	0	0	0	0	0	0	0	0	0	0	0	490	0	0	0	0	0	0	0	0	0	0	0	0	0	0	0	0	0	0	78	0	226	0	0	0	0	0	0
Bacteria(100);Bacteroidetes(100);Bacteroidia(100);Chitinophagales(100);Saprospiraceae(100);Rubidimonas(97);	Otu00925	792	0	0	0	0	0	0	0	0	0	0	0	0	0	0	0	0	0	0	792	0	0	0	0	0	0	0	0	0	0	0	0	0	0	0	0	0	0	0	0	0	0	0
Bacteria(100);Cyanobacteria(100);Oxyphotobacteria(100);Nostocales(100);Xenococcaceae(100);Chroococcidiopsis_PCC-6712(100);	Otu00926	792	0	0	0	0	0	0	0	0	0	5	0	56	320	0	0	0	0	0	20	0	1	22	9	0	0	0	0	0	0	0	0	0	0	0	0	0	0	0	0	4	306	49
Bacteria(100);Proteobacteria(100);Gammaproteobacteria(100);Vibrionales(100);Vibrionaceae(100);Vibrio(87);	Otu00923	790	0	0	0	0	0	0	0	0	0	0	0	0	0	0	0	0	3	0	0	0	0	0	7	11	0	0	97	0	0	0	1	0	93	49	529	0	0	0	0	0	0	0
Bacteria(100);Proteobacteria(100);Alphaproteobacteria(100);Caulobacterales(100);Hyphomonadaceae(100);Litorimonas(97);	Otu00732	788	2	7	1	14	0	0	0	0	0	0	0	0	0	0	68	0	12	10	8	0	0	3	5	2	18	34	64	0	0	0	0	0	80	17	30	137	0	28	0	239	0	9
Bacteria(100);Proteobacteria(100);Alphaproteobacteria(100);Kordiimonadales(100);Kordiimonadaceae(100);Kordiimonas(100);	Otu00909	785	0	0	0	29	0	0	0	0	0	0	0	0	0	0	0	0	0	0	0	0	0	0	0	0	0	484	272	0	0	0	0	0	0	0	0	0	0	0	0	0	0	0
Bacteria(100);Planctomycetes(100);Planctomycetacia(100);Pirellulales(100);Pirellulaceae(100);Pir4_lineage(100);	Otu00931	783	0	0	0	0	0	0	0	0	0	0	0	0	0	0	0	0	7	0	0	0	0	0	0	0	0	5	0	0	0	0	0	0	136	109	482	23	0	0	0	21	0	0
Bacteria(100);Bacteroidetes(100);Bacteroidia(100);Flavobacteriales(100);Flavobacteriaceae(100);Flavobacteriaceae_unclassified(100);	Otu00457	780	0	0	0	0	0	0	23	20	10	1	3	0	0	0	0	0	0	0	0	0	0	0	0	0	0	0	0	0	0	0	0	0	0	0	0	672	0	0	0	46	0	5
Bacteria(100);Planctomycetes(100);Phycisphaerae(100);Tepidisphaerales(83);Tepidisphaeraceae(83);Tepidisphaeraceae_unclassified(83);	Otu00822	780	21	26	1	0	43	435	0	0	0	0	0	0	15	0	6	0	0	0	99	1	66	0	10	0	0	0	0	0	0	0	51	0	0	0	0	0	0	4	0	0	0	2
Bacteria(100);Cyanobacteria(100);Oxyphotobacteria(100);Phormidesmiales(100);Phormidesmiaceae(100);Phormidium_MBIC10003(100);	Otu00919	773	0	0	0	43	0	0	0	0	0	0	0	0	0	0	0	0	35	140	0	0	0	0	0	0	0	0	555	0	0	0	0	0	0	0	0	0	0	0	0	0	0	0
Bacteria(100);Bacteroidetes(100);Bacteroidia(100);Flavobacteriales(100);Flavobacteriaceae(100);Winogradskyella(100);	Otu00815	771	0	0	0	5	0	0	0	0	0	0	0	0	0	0	0	0	0	0	0	0	0	0	0	0	0	0	766	0	0	0	0	0	0	0	0	0	0	0	0	0	0	0
Bacteria(100);Bacteria_unclassified(100);Bacteria_unclassified(100);Bacteria_unclassified(100);Bacteria_unclassified(100);Bacteria_unclassified(100);	Otu00836	770	0	0	0	0	0	0	0	0	0	0	0	0	0	0	435	75	29	0	0	0	0	0	0	0	0	0	0	3	0	0	189	0	0	0	0	29	10	0	0	0	0	0
Bacteria(100);Epsilonbacteraeota(100);Campylobacteria(100);Campylobacterales(100);Arcobacteraceae(100);Arcobacter(100);	Otu00511	769	0	0	0	0	0	0	3	0	0	0	0	0	0	0	0	0	0	0	0	0	5	4	0	1	0	0	0	42	5	184	205	39	31	150	19	81	0	0	0	0	0	0
Bacteria(100);Proteobacteria(100);Alphaproteobacteria(100);Rhodobacterales(100);Rhodobacteraceae(100);Planktotalea(88);	Otu00573	766	7	7	4	0	0	18	18	8	3	0	0	0	0	0	74	27	11	31	0	0	0	14	2	17	100	7	110	7	3	0	1	0	30	179	40	3	6	0	25	11	2	1
Bacteria(100);Actinobacteria(100);Acidimicrobiia(100);Microtrichales(100);Microtrichaceae(100);Sva0996_marine_group(100);	Otu00942	764	0	0	0	0	0	0	0	0	0	0	0	0	0	0	0	0	0	0	0	0	0	0	0	0	3	761	0	0	0	0	0	0	0	0	0	0	0	0	0	0	0	0
Bacteria(100);Proteobacteria(100);Gammaproteobacteria(100);Gammaproteobacteria_unclassified(100);Gammaproteobacteria_unclassified(100);Gammaproteobacteria_unclassified(100);	Otu00891	763	0	0	0	33	0	0	0	0	0	0	0	0	0	0	0	0	0	0	0	0	0	0	0	0	0	0	730	0	0	0	0	0	0	0	0	0	0	0	0	0	0	0
Bacteria(100);Planctomycetes(100);Planctomycetacia(100);Pirellulales(100);Pirellulaceae(100);Pirellulaceae_unclassified(100);	Otu00944	762	0	0	0	0	0	0	0	0	0	0	0	0	0	0	0	0	708	2	0	0	0	0	0	0	0	0	0	0	0	0	0	0	0	2	0	0	10	40	0	0	0	0
Bacteria(100);Planctomycetes(100);Planctomycetacia(100);Pirellulales(100);Pirellulaceae(100);Rhodopirellula(100);	Otu00934	761	0	0	0	0	0	0	0	0	0	0	0	0	0	0	0	0	0	0	0	0	0	0	0	0	0	0	761	0	0	0	0	0	0	0	0	0	0	0	0	0	0	0
Bacteria(100);Proteobacteria(100);Alphaproteobacteria(100);Sphingomonadales(100);Sphingomonadaceae(100);Sphingomonadaceae_unclassified(100);	Otu00217	759	10	14	4	0	20	0	3	2	0	0	31	175	158	47	0	0	11	0	6	0	4	8	11	19	8	10	10	0	15	7	71	0	18	0	6	30	0	7	0	3	0	51
Bacteria(100);Bacteroidetes(100);Bacteroidia(100);Flavobacteriales(100);Flavobacteriaceae(100);Winogradskyella(51);	Otu00946	759	0	0	0	0	0	0	0	0	0	0	0	0	0	0	0	0	0	0	198	36	0	2	0	0	0	0	0	0	0	0	0	0	7	168	20	255	11	0	0	61	0	1
Bacteria(100);Proteobacteria(100);Alphaproteobacteria(100);Micavibrionales(100);Micavibrionaceae(100);uncultured(100);	Otu00648	758	0	0	3	5	0	6	16	79	5	6	199	0	44	66	62	0	1	99	0	0	0	0	0	0	6	0	19	0	0	9	49	0	0	0	0	59	4	21	0	0	0	0
Bacteria(100);Proteobacteria(100);Deltaproteobacteria(100);Desulfobacterales(100);Desulfobacteraceae(100);Sva0081_sediment_group(100);	Otu00830	757	0	0	0	3	0	0	0	0	0	0	0	0	0	0	0	0	9	0	0	0	0	0	0	0	714	18	13	0	0	0	0	0	0	0	0	0	0	0	0	0	0	0
Bacteria(100);Proteobacteria(100);Alphaproteobacteria(100);Rhodobacterales(100);Rhodobacteraceae(100);Octadecabacter(100);	Otu00796	755	6	5	2	0	0	5	84	12	2	6	4	0	2	3	209	3	86	2	15	3	3	3	2	3	12	0	0	3	0	3	19	0	14	130	48	57	4	3	0	2	0	0
Bacteria(100);Cyanobacteria(100);Oxyphotobacteria(100);Synechococcales(100);Cyanobiaceae(100);Cyanobium_PCC-6307(100);	Otu00814	751	0	0	0	7	0	0	2	4	2	0	0	0	0	0	0	0	0	0	0	0	0	0	0	0	34	0	578	0	0	0	0	0	9	27	88	0	0	0	0	0	0	0
Bacteria(100);Proteobacteria(100);Alphaproteobacteria(100);Rhizobiales(100);Beijerinckiaceae(100);Bosea(100);	Otu00701	750	0	0	0	0	0	0	23	5	2	0	47	29	44	110	0	92	19	42	0	3	0	0	0	0	0	0	0	20	2	18	6	76	9	0	45	31	20	13	93	1	0	0
Bacteria(100);Bacteroidetes(100);Bacteroidia(100);Flavobacteriales(100);Flavobacteriaceae(100);Aquimarina(100);	Otu00956	750	0	0	2	0	130	0	0	0	0	0	0	0	0	0	325	0	127	59	0	0	0	0	0	0	0	0	0	0	0	0	0	0	19	9	0	19	57	0	0	3	0	0
Bacteria(100);Bacteroidetes(100);Bacteroidia(100);Flavobacteriales(100);Flavobacteriaceae(100);Flavobacteriaceae_unclassified(97);	Otu00513	742	2	0	0	0	0	1	4	13	31	7	0	0	0	0	0	0	0	11	0	0	0	0	0	0	307	0	25	0	65	232	44	0	0	0	0	0	0	0	0	0	0	0
Bacteria(100);Proteobacteria(100);Alphaproteobacteria(100);Rhizobiales(100);Rhizobiaceae(100);Pseudahrensia(100);	Otu00508	741	36	29	28	3	61	53	4	193	8	54	2	7	8	0	22	0	0	0	3	8	1	0	4	1	27	3	6	14	14	10	69	0	0	8	0	11	7	3	14	7	18	5
Bacteria(100);Planctomycetes(100);Planctomycetacia(100);Pirellulales(100);Pirellulaceae(100);Pirellulaceae_unclassified(61);	Otu00477	740	0	3	1	0	0	3	21	57	12	20	0	0	0	0	0	0	2	0	0	0	0	1	0	14	1	12	1	0	19	14	1	0	276	127	155	0	0	0	0	0	0	0
Bacteria(100);Bacteroidetes(100);Bacteroidia(100);Flavobacteriales(100);Cryomorphaceae(100);uncultured(100);	Otu00831	740	4	6	0	33	0	0	10	3	0	0	0	0	0	0	152	0	0	17	0	0	0	0	0	3	168	3	174	9	0	0	0	15	0	27	0	87	0	13	0	4	0	12
Bacteria(100);Planctomycetes(100);Planctomycetacia(100);Pirellulales(100);Pirellulaceae(100);Rhodopirellula(96);	Otu00635	739	0	5	0	5	0	0	25	79	21	32	0	0	0	0	13	0	0	0	0	0	0	0	0	7	340	84	67	0	9	0	3	0	0	0	0	0	11	13	24	0	0	1
Bacteria(100);Bacteroidetes(100);Bacteroidia(100);Flavobacteriales(100);Flavobacteriaceae(100);Euzebyella(96);	Otu00966	736	0	0	0	0	0	0	0	2	0	0	0	0	0	0	0	0	0	0	0	0	0	0	0	0	0	0	30	0	0	0	0	0	0	201	0	305	34	0	21	121	0	22
Bacteria(100);Acidobacteria(100);Holophagae(100);Acanthopleuribacterales(100);Acanthopleuribacteraceae(100);Acanthopleuribacter(100);	Otu00872	732	0	0	0	0	0	0	0	0	0	0	0	0	0	0	0	0	0	0	0	0	0	0	0	0	0	0	732	0	0	0	0	0	0	0	0	0	0	0	0	0	0	0
Bacteria(100);Bacteroidetes(100);Bacteroidia(100);Cytophagales(100);Cyclobacteriaceae(100);Fulvivirga(100);	Otu00875	732	2	0	0	54	0	0	0	0	0	0	0	0	0	0	0	0	0	0	14	0	0	0	0	0	4	162	496	0	0	0	0	0	0	0	0	0	0	0	0	0	0	0
Bacteria(100);Patescibacteria(100);Parcubacteria(100);Candidatus_Kaiserbacteria(100);Candidatus_Kaiserbacteria_fa(100);Candidatus_Kaiserbacteria_ge(100);	Otu00467	731	0	0	0	0	641	42	0	0	0	0	0	0	0	0	0	0	0	0	0	44	1	0	0	0	0	0	0	0	0	0	0	0	0	0	0	0	0	0	0	3	0	0
Bacteria(100);Proteobacteria(100);Gammaproteobacteria(100);Thiohalorhabdales(100);Thiohalorhabdaceae(100);Granulosicoccus(100);	Otu00453	729	0	0	2	0	0	0	98	3	1	12	0	5	0	0	46	0	7	0	0	0	0	0	0	3	8	246	0	37	7	15	3	0	2	8	0	224	2	0	0	0	0	0
Bacteria(100);Actinobacteria(100);Actinobacteria(100);Micrococcales(100);Intrasporangiaceae(79);Intrasporangiaceae_unclassified(79);	Otu00888	729	1	4	0	0	0	9	17	3	1	1	39	0	0	0	0	0	0	0	3	0	0	0	0	0	0	3	0	29	1	1	22	0	24	3	0	28	0	0	18	128	200	194
Bacteria(100);Verrucomicrobia(100);Verrucomicrobiae(100);Verrucomicrobiales(100);Rubritaleaceae(100);Roseibacillus(100);	Otu00072	725	30	65	30	7	0	0	18	42	88	21	14	0	0	0	42	13	0	0	0	1	0	37	38	89	58	15	6	0	16	2	10	0	0	0	0	83	0	0	0	0	0	0
Bacteria(100);Proteobacteria(100);Gammaproteobacteria(100);Alteromonadales(100);Shewanellaceae(100);Shewanella(100);	Otu00178	725	0	0	0	0	0	0	0	0	0	0	0	0	0	0	0	0	0	0	0	0	0	0	1	0	4	719	0	0	1	0	0	0	0	0	0	0	0	0	0	0	0	0
Bacteria(100);Bacteroidetes(100);Rhodothermia(100);Rhodothermales(100);Rhodothermaceae(100);Rubrivirga(100);	Otu00512	725	2	16	27	0	304	207	1	0	0	0	20	0	0	0	0	0	0	0	4	0	4	1	4	3	2	19	0	0	0	0	0	23	3	0	0	7	0	0	10	5	0	63
Bacteria(100);Proteobacteria(100);Alphaproteobacteria(100);Caulobacterales(100);Hyphomonadaceae(100);Hellea(98);	Otu00746	722	2	4	0	520	0	5	1	0	1	0	0	0	0	0	0	0	0	0	0	0	0	5	3	8	38	86	32	0	1	0	7	0	0	2	0	0	0	0	0	5	0	2
Bacteria(100);Patescibacteria(100);Parcubacteria(100);Parcubacteria_unclassified(100);Parcubacteria_unclassified(100);Parcubacteria_unclassified(100);	Otu00960	722	117	15	24	0	0	566	0	0	0	0	0	0	0	0	0	0	0	0	0	0	0	0	0	0	0	0	0	0	0	0	0	0	0	0	0	0	0	0	0	0	0	0
Bacteria(100);Proteobacteria(100);Gammaproteobacteria(100);Gammaproteobacteria_unclassified(90);Gammaproteobacteria_unclassified(90);Gammaproteobacteria_unclassified(90);	Otu00962	722	0	0	0	155	0	0	0	0	0	0	0	0	0	0	0	0	0	0	0	0	0	0	0	0	0	0	567	0	0	0	0	0	0	0	0	0	0	0	0	0	0	0
Bacteria(100);Verrucomicrobia(100);Verrucomicrobiae(100);Verrucomicrobiales(100);Rubritaleaceae(100);DBS1(100);	Otu00941	720	1	0	0	0	0	0	1	0	4	0	0	0	0	0	0	0	510	7	0	0	0	0	0	0	1	2	9	0	4	8	3	0	47	77	0	13	0	33	0	0	0	0
Bacteria(100);Bacteroidetes(100);Bacteroidia(100);Flavobacteriales(100);Flavobacteriaceae(100);Flavobacteriaceae_unclassified(100);	Otu00723	719	0	0	0	0	0	0	0	0	0	0	0	0	0	0	0	0	0	0	0	0	0	0	0	0	321	368	0	0	0	5	0	0	0	23	0	0	0	0	0	2	0	0
Bacteria(100);Cyanobacteria(100);Oxyphotobacteria(100);Phormidesmiales(100);Phormidesmiaceae(100);Acrophormium_PCC-7375(100);	Otu00846	718	31	25	10	12	3	27	0	0	0	0	0	0	0	0	0	0	0	0	0	1	0	17	23	21	0	0	538	4	0	2	0	0	0	0	4	0	0	0	0	0	0	0
Bacteria(100);Proteobacteria(100);Gammaproteobacteria(100);Pseudomonadales(100);Pseudomonadaceae(100);Pseudomonas(100);	Otu00980	716	0	0	0	0	0	0	0	0	0	0	0	0	0	0	0	0	0	0	0	0	0	0	0	0	0	0	0	0	0	0	0	0	0	0	716	0	0	0	0	0	0	0
Bacteria(100);Proteobacteria(100);Alphaproteobacteria(100);Rhodobacterales(100);Rhodobacteraceae(100);Loktanella(81);	Otu00366	708	55	102	13	1	0	1	18	3	0	2	0	0	0	0	34	0	62	0	0	0	0	32	16	45	38	46	0	26	6	33	139	0	0	0	0	20	0	0	16	0	0	0
Bacteria(100);Proteobacteria(100);Gammaproteobacteria(100);Vibrionales(100);Vibrionaceae(100);Vibrio(97);	Otu00806	707	0	0	0	0	0	0	1	2	1	6	0	0	0	0	0	0	4	33	0	0	0	3	0	0	0	0	0	0	263	158	110	0	0	11	0	13	93	0	0	0	0	9
Bacteria(100);Planctomycetes(100);Planctomycetacia(100);Pirellulales(100);Pirellulaceae(100);Pirellulaceae_unclassified(100);	Otu00976	706	0	0	0	0	0	1	0	0	0	0	0	0	0	0	0	0	0	0	0	0	0	0	0	0	0	0	0	0	0	0	0	0	0	0	0	0	61	5	639	0	0	0
Bacteria(100);Proteobacteria(100);Gammaproteobacteria(100);Oceanospirillales(100);Halomonadaceae(100);Halomonas(100);	Otu00990	706	0	0	0	0	0	0	0	0	0	0	0	0	0	0	0	0	0	0	0	0	0	0	0	0	0	0	9	0	0	0	0	0	193	165	27	0	0	0	0	225	0	87
Bacteria(100);Proteobacteria(100);Gammaproteobacteria(100);Oceanospirillales(100);Hahellaceae(100);Hahella(100);	Otu00982	705	0	0	0	0	0	0	0	0	0	0	4	11	0	0	0	0	0	0	0	0	5	0	0	0	0	0	0	80	5	3	17	0	0	29	0	545	0	1	0	5	0	0
Bacteria(100);Proteobacteria(100);Gammaproteobacteria(100);Arenicellales(100);Arenicellaceae(100);Arenicella(100);	Otu00924	698	0	0	0	281	0	0	0	0	0	0	0	0	0	0	0	0	0	0	0	0	0	0	2	7	50	55	303	0	0	0	0	0	0	0	0	0	0	0	0	0	0	0
Bacteria(100);Bacteroidetes(100);Bacteroidia(100);Chitinophagales(100);Saprospiraceae(100);uncultured(88);	Otu00945	698	20	17	10	0	14	91	3	1	0	0	106	0	0	0	118	0	0	0	8	7	1	0	1	0	0	0	0	10	0	3	0	0	0	0	0	194	49	0	0	0	43	2
Bacteria(100);Verrucomicrobia(100);Verrucomicrobiae(100);Verrucomicrobiales(100);DEV007(100);DEV007_ge(100);	Otu00992	696	0	0	0	0	0	0	0	0	0	0	0	0	0	0	0	0	0	0	0	0	0	0	0	0	456	240	0	0	0	0	0	0	0	0	0	0	0	0	0	0	0	0
Bacteria(100);Bacteroidetes(100);Bacteroidia(100);Flavobacteriales(100);Flavobacteriaceae(100);Actibacter(100);	Otu00695	691	4	1	3	0	0	0	22	86	67	44	0	0	2	0	0	0	33	22	0	0	0	3	0	2	73	3	1	0	54	197	56	0	0	0	0	0	8	0	10	0	0	0
Bacteria(100);Bacteroidetes(100);Bacteroidia(100);Cytophagales(100);Bernardetiaceae(100);Bernardetia(100);	Otu00647	690	0	0	0	0	37	643	0	0	0	0	0	0	0	0	0	0	0	0	0	6	0	0	0	4	0	0	0	0	0	0	0	0	0	0	0	0	0	0	0	0	0	0
Bacteria(100);Proteobacteria(100);Gammaproteobacteria(100);Pseudomonadales(100);Pseudomonadaceae(100);Pseudomonas(100);	Otu00345	688	0	0	0	2	0	0	0	0	0	0	0	0	0	0	0	0	0	0	0	0	0	0	0	0	1	1	684	0	0	0	0	0	0	0	0	0	0	0	0	0	0	0
Bacteria(100);Proteobacteria(100);Alphaproteobacteria(100);Micavibrionales(100);uncultured(95);uncultured_ge(95);	Otu00574	688	1	4	0	0	0	0	9	20	0	2	0	0	4	0	0	0	16	0	13	2	0	2	0	3	6	59	0	0	3	9	19	0	288	135	54	38	0	0	0	1	0	0
Bacteria(100);Bacteroidetes(100);Bacteroidia(100);Flavobacteriales(100);Flavobacteriaceae(100);Ulvibacter(86);	Otu01002	687	0	0	0	0	0	0	0	0	0	0	0	0	19	0	0	0	0	0	29	0	0	0	0	0	0	0	0	0	0	0	0	59	35	166	85	20	5	0	0	219	2	48
Bacteria(100);Proteobacteria(100);Gammaproteobacteria(100);Alteromonadales(100);Alteromonadaceae(100);Alteromonadaceae_unclassified(100);	Otu00986	683	0	0	1	0	0	0	0	0	0	0	0	0	0	0	0	0	0	0	0	2	0	0	0	0	3	0	0	0	0	0	0	0	0	36	0	2	0	7	0	443	0	189
Bacteria(100);Proteobacteria(100);Alphaproteobacteria(100);Sneathiellales(100);Sneathiellaceae(100);Sneathiella(100);	Otu00851	682	0	0	0	1	0	0	0	2	3	0	0	0	0	0	0	0	0	0	0	0	0	0	0	0	9	9	98	0	0	0	0	0	14	14	530	0	0	0	0	2	0	0
Bacteria(100);Verrucomicrobia(100);Verrucomicrobiae(100);Verrucomicrobiales(100);DEV007(100);DEV007_ge(100);	Otu00863	679	3	0	1	23	0	0	11	7	0	0	56	0	0	0	89	0	157	0	3	0	0	0	2	6	62	0	36	0	0	0	10	0	19	43	0	31	0	14	18	49	0	39
Bacteria(100);Proteobacteria(100);Alphaproteobacteria(100);Micavibrionales(100);Micavibrionaceae(100);uncultured(100);	Otu00957	675	0	0	0	0	0	0	0	0	0	0	0	0	0	0	0	0	0	22	0	0	0	0	0	0	0	0	0	0	0	0	0	17	115	365	126	0	0	0	5	0	0	25
Bacteria(100);Proteobacteria(100);Gammaproteobacteria(100);Alteromonadales(100);Marinobacteraceae(100);Marinobacter(100);	Otu00995	671	0	0	0	10	0	0	0	0	0	0	0	0	0	0	0	0	0	0	0	0	0	0	0	0	0	0	455	0	0	0	0	0	0	122	0	0	0	0	0	2	0	82
Bacteria(100);Bacteroidetes(100);Bacteroidia(100);Flavobacteriales(100);Flavobacteriaceae(100);Flavobacteriaceae_unclassified(100);	Otu01001	670	0	0	0	0	0	0	0	0	0	0	0	0	0	0	0	0	0	0	1	0	0	0	1	0	0	0	0	0	0	0	0	0	0	0	0	36	9	591	1	31	0	0
Bacteria(100);Bacteroidetes(100);Bacteroidia(100);Chitinophagales(100);Saprospiraceae(100);Lewinella(100);	Otu00987	668	175	458	1	0	0	0	5	0	0	0	0	0	0	0	0	0	0	0	0	0	0	0	5	22	0	0	0	0	0	0	0	0	0	0	0	0	0	0	0	0	2	0
Bacteria(100);Proteobacteria(100);Gammaproteobacteria(100);Oceanospirillales(100);Marinomonadaceae(100);Marinomonas(100);	Otu00721	665	0	0	0	0	0	0	0	0	0	0	0	0	0	0	0	0	0	0	6	0	0	4	1	18	4	627	0	0	0	0	3	0	0	0	0	0	2	0	0	0	0	0
Bacteria(100);Verrucomicrobia(100);Verrucomicrobiae(100);Verrucomicrobiales(100);DEV007(100);DEV007_ge(100);	Otu00974	664	0	0	0	2	0	0	0	0	0	0	0	0	0	0	0	0	0	9	0	0	0	0	0	8	290	322	6	0	0	0	0	0	0	0	0	27	0	0	0	0	0	0
Bacteria(100);Cyanobacteria(100);Oxyphotobacteria(100);Phormidesmiales(100);Phormidesmiaceae(100);Phormidesmis_ANT.LACV5.1(100);	Otu00996	664	0	0	0	0	6	2	0	29	0	0	0	0	0	0	0	0	0	0	243	24	275	0	0	0	0	0	0	0	0	0	0	0	0	0	0	7	0	0	73	0	3	2
Bacteria(100);Proteobacteria(100);Alphaproteobacteria(100);Alphaproteobacteria_unclassified(100);Alphaproteobacteria_unclassified(100);Alphaproteobacteria_unclassified(100);	Otu00706	663	26	15	38	0	428	68	0	0	0	0	0	0	0	0	0	0	0	0	9	56	0	0	2	0	0	0	0	0	0	0	8	0	0	0	13	0	0	0	0	0	0	0
Bacteria(100);Bacteroidetes(100);Bacteroidia(100);Flavobacteriales(100);Flavobacteriaceae(100);Formosa(60);	Otu00061	662	0	1	0	0	0	0	37	36	104	100	0	0	0	0	48	0	0	0	0	0	0	0	0	1	26	115	0	0	45	148	1	0	0	0	0	0	0	0	0	0	0	0
Bacteria(100);Proteobacteria(100);Gammaproteobacteria(100);Gammaproteobacteria_unclassified(100);Gammaproteobacteria_unclassified(100);Gammaproteobacteria_unclassified(100);	Otu01012	662	0	0	0	5	0	0	0	0	0	0	0	0	0	0	0	0	0	0	0	0	0	0	0	0	0	0	657	0	0	0	0	0	0	0	0	0	0	0	0	0	0	0
Bacteria(100);Verrucomicrobia(100);Verrucomicrobiae(100);Opitutales(100);Puniceicoccaceae(100);Lentimonas(100);	Otu00429	659	0	4	3	0	3	0	0	0	0	0	0	0	0	0	0	0	0	3	0	0	0	40	43	127	215	118	0	0	0	1	11	0	0	11	0	78	0	0	0	0	2	0
Bacteria(100);Proteobacteria(100);Alphaproteobacteria(100);Rhizobiales(100);Rhizobiales_unclassified(94);Rhizobiales_unclassified(94);	Otu00991	658	0	0	0	3	0	0	0	0	0	1	0	0	0	0	0	0	18	561	0	0	0	0	0	0	1	7	67	0	0	0	0	0	0	0	0	0	0	0	0	0	0	0
Bacteria(100);Planctomycetes(100);Planctomycetacia(100);Planctomycetales(98);Planctomycetales_unclassified(98);Planctomycetales_unclassified(98);	Otu01027	658	0	0	0	0	0	0	0	0	0	0	214	0	140	18	0	14	0	0	0	0	0	0	0	0	0	0	0	0	0	2	0	7	2	7	24	33	11	0	0	32	0	154
Bacteria(100);Proteobacteria(100);Alphaproteobacteria(100);Rhizobiales(100);Stappiaceae(100);Labrenzia(98);	Otu00852	654	0	0	0	7	0	0	3	0	0	0	0	29	0	0	0	0	55	136	2	0	0	0	0	0	29	7	59	0	0	1	0	0	18	24	248	2	0	30	0	4	0	0
Bacteria(100);Bacteroidetes(100);Bacteroidia(100);Cytophagales(100);Cyclobacteriaceae(100);uncultured(100);	Otu01004	651	0	0	0	2	0	0	0	0	2	0	0	0	0	0	0	0	0	0	0	0	0	0	2	0	161	78	396	0	0	0	0	0	0	10	0	0	0	0	0	0	0	0
Bacteria(100);Actinobacteria(100);Acidimicrobiia(100);Microtrichales(100);Microtrichaceae(100);uncultured(100);	Otu00984	649	0	0	0	0	0	0	0	0	0	0	0	0	0	0	0	0	0	7	0	0	0	0	0	0	249	393	0	0	0	0	0	0	0	0	0	0	0	0	0	0	0	0
Bacteria(100);Proteobacteria(100);Alphaproteobacteria(100);Micavibrionales(100);Micavibrionales_unclassified(100);Micavibrionales_unclassified(100);	Otu00878	647	1	0	0	3	2	0	0	1	0	0	0	0	15	0	0	0	9	31	0	0	0	0	0	0	1	0	0	0	1	0	11	0	152	224	167	21	0	7	1	0	0	0
Bacteria(100);Bacteroidetes(100);Bacteroidia(100);Chitinophagales(100);Saprospiraceae(100);Rubidimonas(56);	Otu01018	647	5	0	1	0	0	2	23	0	0	1	0	0	0	0	0	0	0	0	13	4	3	0	0	0	0	0	0	12	6	0	12	0	0	0	0	77	0	0	0	0	360	128
Bacteria(100);Planctomycetes(100);Planctomycetacia(100);Pirellulales(100);Pirellulaceae(100);Rhodopirellula(100);	Otu01032	645	0	0	0	0	0	0	0	0	0	0	0	0	47	0	0	0	0	0	4	0	0	0	0	0	0	1	0	0	0	0	0	0	0	0	16	0	0	0	0	121	0	456
Bacteria(100);Proteobacteria(100);Alphaproteobacteria(100);Rhodobacterales(100);Rhodobacteraceae(100);Rhodobacteraceae_unclassified(100);	Otu01037	643	0	2	0	0	0	0	0	0	2	0	13	0	0	0	31	0	86	5	0	0	0	0	0	0	0	0	0	0	0	2	0	0	44	357	54	10	0	34	0	3	0	0
Bacteria(100);Proteobacteria(100);Alphaproteobacteria(100);Rhodobacterales(100);Rhodobacteraceae(100);Rhodobacteraceae_unclassified(100);	Otu00903	636	0	0	0	20	0	0	0	0	0	0	0	0	0	0	0	0	0	0	0	0	0	0	0	0	0	210	406	0	0	0	0	0	0	0	0	0	0	0	0	0	0	0
Bacteria(100);Bacteroidetes(100);Bacteroidia(100);Flavobacteriales(100);Crocinitomicaceae(100);Crocinitomicaceae_unclassified(99);	Otu00961	635	4	3	0	0	0	2	0	0	0	0	0	0	0	0	4	0	0	0	3	0	0	2	4	15	27	187	4	0	0	0	0	36	23	195	5	79	0	4	0	31	0	7
Bacteria(100);Actinobacteria(100);Actinobacteria(100);Corynebacteriales(100);Corynebacteriaceae(100);Corynebacterium(68);	Otu01009	635	0	0	0	0	0	0	3	0	0	0	3	391	0	0	8	20	5	7	0	0	0	0	0	0	0	0	0	2	0	1	8	0	0	7	19	150	0	0	11	0	0	0
Bacteria(100);Verrucomicrobia(100);Verrucomicrobiae(100);Verrucomicrobiales(100);Rubritaleaceae(100);Haloferula(100);	Otu00805	631	2	1	1	2	1	6	5	52	29	37	0	0	0	0	0	0	16	13	0	0	0	1	0	18	85	5	45	0	7	3	16	0	59	114	107	0	6	0	0	0	0	0
Bacteria(100);Bacteroidetes(100);Bacteroidia(100);Cytophagales(100);Cyclobacteriaceae(100);Fulvivirga(100);	Otu01014	629	0	0	0	211	0	0	0	0	0	0	0	0	0	0	0	0	0	0	0	0	0	0	0	0	1	0	417	0	0	0	0	0	0	0	0	0	0	0	0	0	0	0
Bacteria(100);Bacteroidetes(100);Bacteroidia(100);Chitinophagales(100);Saprospiraceae(100);Saprospiraceae_unclassified(100);	Otu00993	628	74	106	35	0	0	0	10	0	0	3	142	0	0	0	11	0	0	0	0	0	0	0	0	0	0	0	0	0	0	0	0	0	0	0	18	166	20	43	0	0	0	0
Bacteria(100);Proteobacteria(100);Gammaproteobacteria(100);Chromatiales(100);Sedimenticolaceae(100);Sedimenticola(100);	Otu00971	624	0	0	0	0	0	0	0	1	0	0	0	0	0	0	0	0	10	0	0	0	0	0	0	0	576	30	0	0	2	0	5	0	0	0	0	0	0	0	0	0	0	0
Bacteria(100);Bacteroidetes(100);Bacteroidia(100);Chitinophagales(100);Chitinophagaceae(100);uncultured(100);	Otu01013	624	0	0	0	2	0	0	0	1	0	0	0	0	0	0	0	0	0	52	0	0	0	0	0	0	3	68	482	0	0	0	13	0	0	3	0	0	0	0	0	0	0	0
Bacteria(100);Proteobacteria(100);Alphaproteobacteria(100);Thalassobaculales(100);uncultured(100);uncultured_ge(100);	Otu01028	624	0	0	0	0	0	0	0	0	3	0	0	0	0	0	0	0	0	0	0	0	0	0	0	0	62	559	0	0	0	0	0	0	0	0	0	0	0	0	0	0	0	0
Bacteria(100);Proteobacteria(100);Alphaproteobacteria(100);Alphaproteobacteria_unclassified(100);Alphaproteobacteria_unclassified(100);Alphaproteobacteria_unclassified(100);	Otu01054	623	0	0	0	0	0	0	7	5	2	24	0	0	0	0	0	0	1	161	1	0	0	0	2	0	0	0	0	0	2	0	0	0	27	380	0	0	0	11	0	0	0	0
Bacteria(100);Patescibacteria(100);Parcubacteria(100);Candidatus_Kaiserbacteria(100);Candidatus_Kaiserbacteria_fa(100);Candidatus_Kaiserbacteria_ge(100);	Otu00521	622	0	0	0	0	0	37	0	0	3	0	0	0	0	0	0	0	0	0	362	181	39	0	0	0	0	0	0	0	0	0	0	0	0	0	0	0	0	0	0	0	0	0
Bacteria(100);Proteobacteria(100);Gammaproteobacteria(100);Alteromonadales(100);Alteromonadaceae(100);Glaciecola(98);	Otu00756	621	2	1	4	12	3	1	5	1	0	1	0	0	0	0	0	0	0	0	52	1	0	36	11	71	0	0	0	82	3	17	26	0	0	0	0	292	0	0	0	0	0	0
Bacteria(100);Cyanobacteria(100);Oxyphotobacteria(100);Oxyphotobacteria_unclassified(100);Oxyphotobacteria_unclassified(100);Oxyphotobacteria_unclassified(100);	Otu01052	621	0	0	0	19	0	0	0	0	0	0	0	0	0	0	0	0	0	0	0	0	0	0	0	0	0	0	602	0	0	0	0	0	0	0	0	0	0	0	0	0	0	0
Bacteria(100);Proteobacteria(100);Gammaproteobacteria(100);Alteromonadales(100);Psychromonadaceae(100);Psychromonas(100);	Otu01066	618	0	0	0	0	0	0	0	0	0	0	0	0	0	0	0	0	0	0	0	0	0	0	0	0	618	0	0	0	0	0	0	0	0	0	0	0	0	0	0	0	0	0
Bacteria(100);Proteobacteria(100);Gammaproteobacteria(100);Oceanospirillales(100);Halomonadaceae(100);Halomonadaceae_unclassified(100);	Otu01068	617	0	0	0	0	0	0	0	0	0	0	0	0	0	0	0	0	0	0	0	0	0	0	0	0	0	0	0	0	0	0	0	0	44	0	0	0	0	0	0	571	0	2
Bacteria(100);Bacteroidetes(100);Bacteroidia(100);Chitinophagales(100);Saprospiraceae(100);Rubidimonas(100);	Otu00739	613	38	36	106	0	32	301	8	0	0	0	18	0	0	0	0	0	0	0	0	5	44	1	4	0	0	0	0	0	0	0	0	0	0	19	0	0	0	0	0	0	1	0
Bacteria(100);Bacteroidetes(100);Bacteroidia(100);Bacteroidales(100);Bacteroidetes_BD2-2(100);Bacteroidetes_BD2-2_ge(100);	Otu01042	610	0	0	0	0	0	0	0	0	0	0	0	0	0	0	0	0	0	0	0	0	0	0	0	0	608	2	0	0	0	0	0	0	0	0	0	0	0	0	0	0	0	0
Bacteria(100);Fusobacteria(100);Fusobacteriia(100);Fusobacteriales(100);Fusobacteriaceae(100);Propionigenium(100);	Otu00214	608	0	0	0	0	0	0	0	0	12	0	0	0	0	0	0	0	0	0	0	0	0	6	1	3	1	3	0	23	142	91	306	0	0	0	0	0	0	0	20	0	0	0
Bacteria(100);Cyanobacteria(100);Oxyphotobacteria(100);Nostocales(100);Cyanobacteriaceae(100);Annamia_HOs24(100);	Otu01067	608	0	0	0	0	0	0	0	0	0	0	0	0	0	0	0	0	0	0	0	0	0	0	0	0	0	0	608	0	0	0	0	0	0	0	0	0	0	0	0	0	0	0
Bacteria(100);Proteobacteria(100);Alphaproteobacteria(100);Rhodobacterales(100);Rhodobacteraceae(100);Rhodobacteraceae_unclassified(75);	Otu00502	606	2	1	1	39	0	0	0	4	0	0	5	0	0	0	0	0	12	0	0	0	0	17	2	3	97	80	326	0	0	0	5	0	8	0	0	0	4	0	0	0	0	0
Bacteria(100);Bacteroidetes(100);Bacteroidia(100);Cytophagales(100);Cytophagales_unclassified(64);Cytophagales_unclassified(64);	Otu00783	606	3	1	5	0	0	35	20	2	2	3	42	0	0	0	211	57	58	0	0	0	0	0	3	0	0	0	0	62	22	9	51	0	0	0	0	17	2	0	1	0	0	0
Bacteria(100);Bacteroidetes(100);Bacteroidia(100);Flavobacteriales(100);Crocinitomicaceae(100);Crocinitomicaceae_unclassified(100);	Otu01073	606	3	0	0	0	0	4	0	0	0	0	0	0	0	0	0	0	14	0	15	5	0	3	0	18	0	0	0	0	0	7	0	0	0	17	0	241	0	7	0	269	0	3
Bacteria(100);Proteobacteria(100);Gammaproteobacteria(100);Alteromonadales(100);Alteromonadaceae(100);Glaciecola(100);	Otu01022	605	0	0	0	0	0	15	0	0	0	0	0	0	0	0	0	0	0	0	127	2	0	1	1	0	0	0	10	0	0	0	0	0	0	3	0	67	0	0	0	24	0	355
Bacteria(100);Bacteria_unclassified(100);Bacteria_unclassified(100);Bacteria_unclassified(100);Bacteria_unclassified(100);Bacteria_unclassified(100);	Otu01072	603	0	0	0	0	0	0	0	0	0	0	0	0	0	0	0	0	0	0	0	0	0	0	0	0	0	0	603	0	0	0	0	0	0	0	0	0	0	0	0	0	0	0
Bacteria(100);Cyanobacteria(100);Oxyphotobacteria(100);Synechococcales(100);Cyanobiaceae(100);Synechococcus_CC9902(100);	Otu00983	602	1	0	0	0	3	0	5	38	14	14	0	7	0	0	97	4	131	68	0	1	0	5	5	9	0	0	1	0	4	6	3	0	4	15	15	95	13	33	8	0	2	1
Bacteria(100);Cyanobacteria(100);Oxyphotobacteria(100);Nostocales(100);Nostocaceae(100);Nostocaceae_unclassified(77);	Otu01075	602	0	0	0	0	0	0	0	0	0	0	0	0	0	0	0	0	0	0	0	0	0	0	0	0	1	0	601	0	0	0	0	0	0	0	0	0	0	0	0	0	0	0
Bacteria(100);Planctomycetes(100);Phycisphaerae(100);Phycisphaerales(100);Phycisphaeraceae(100);uncultured(100);	Otu01059	601	0	0	0	0	0	0	0	0	0	0	0	0	0	0	0	0	0	0	0	0	0	0	0	0	0	0	601	0	0	0	0	0	0	0	0	0	0	0	0	0	0	0
Bacteria(100);Bacteroidetes(100);Bacteroidia(100);Flavobacteriales(100);Flavobacteriaceae(100);Croceitalea(100);	Otu00907	592	27	14	16	3	4	22	8	3	1	0	0	0	0	0	0	24	38	52	0	0	0	24	8	49	0	0	276	0	0	0	10	0	0	0	13	0	0	0	0	0	0	0
Bacteria(100);Bacteroidetes(100);Bacteroidia(100);Flavobacteriales(100);Cryomorphaceae(100);Cryomorpha(100);	Otu00967	591	0	0	0	9	6	3	0	3	1	0	0	0	17	0	0	0	0	213	10	0	17	2	0	2	237	0	55	0	1	7	8	0	0	0	0	0	0	0	0	0	0	0
Bacteria(100);Firmicutes(100);Clostridia(100);Clostridiales(100);Family_XI(100);Finegoldia(100);	Otu00948	588	0	0	0	0	0	0	51	0	0	0	67	0	2	0	114	0	70	35	0	0	0	0	0	0	0	0	0	98	0	6	73	0	0	2	0	35	0	0	35	0	0	0
Bacteria(100);Proteobacteria(100);Gammaproteobacteria(100);KI89A_clade(100);KI89A_clade_fa(100);KI89A_clade_ge(100);	Otu01056	588	0	0	3	23	0	0	0	0	0	0	0	0	0	0	0	0	0	0	0	0	0	0	0	0	11	69	482	0	0	0	0	0	0	0	0	0	0	0	0	0	0	0
Bacteria(100);Bacteroidetes(100);Bacteroidia(100);Flavobacteriales(100);Flavobacteriaceae(100);Wenyingzhuangia(100);	Otu00371	586	0	0	0	0	0	0	5	10	0	2	0	0	0	0	135	0	0	0	0	0	0	7	5	27	132	145	0	0	18	54	38	0	0	6	0	0	0	0	0	0	0	2
Bacteria(100);Verrucomicrobia(100);Verrucomicrobiae(100);Verrucomicrobiales(100);DEV007(100);DEV007_ge(100);	Otu00681	585	2	6	1	16	0	0	2	8	2	1	0	0	0	0	30	0	0	0	0	0	0	6	0	12	253	44	136	0	2	5	37	0	16	0	2	4	0	0	0	0	0	0
Bacteria(100);Proteobacteria(100);Gammaproteobacteria(100);Oceanospirillales(100);Saccharospirillaceae(100);Saccharospirillum(100);	Otu01095	581	0	0	0	0	0	0	0	0	0	0	0	0	0	0	0	0	0	0	4	0	0	0	0	0	0	1	386	0	0	0	0	0	136	0	0	0	0	0	0	22	0	32
Bacteria(100);Proteobacteria(100);Alphaproteobacteria(100);Sphingomonadales(100);Sphingomonadaceae(100);Parasphingopyxis(81);	Otu00626	580	0	0	0	8	0	0	79	42	9	12	0	0	0	25	0	0	0	0	0	0	0	0	1	2	5	62	232	13	5	20	19	0	7	5	0	0	0	3	29	2	0	0
Bacteria(100);Planctomycetes(100);Planctomycetacia(100);Pirellulales(100);Pirellulaceae(100);Pirellulaceae_unclassified(93);	Otu01104	580	0	0	0	0	0	0	1	0	0	0	0	0	238	39	0	0	0	0	140	88	36	0	0	0	0	0	0	0	0	0	0	0	0	0	0	0	0	0	0	6	0	32
Bacteria(100);Proteobacteria(100);Deltaproteobacteria(100);Desulfobacterales(100);Desulfobulbaceae(100);Desulfobulbaceae_unclassified(100);	Otu01098	576	0	0	0	0	0	0	0	0	0	0	0	0	0	0	0	0	0	0	0	0	0	0	0	0	576	0	0	0	0	0	0	0	0	0	0	0	0	0	0	0	0	0
Bacteria(100);Actinobacteria(100);Actinobacteria(100);Micrococcales(100);Microbacteriaceae(100);Microbacteriaceae_unclassified(100);	Otu01102	576	0	0	0	0	0	4	0	0	0	0	31	0	35	0	0	0	0	16	28	1	0	0	0	0	0	0	0	0	0	0	0	39	30	152	235	5	0	0	0	0	0	0
Bacteria(100);Bacteroidetes(100);Bacteroidia(100);Chitinophagales(100);Saprospiraceae(100);Saprospiraceae_unclassified(100);	Otu01110	573	2	177	22	0	0	0	28	1	0	0	0	0	0	0	0	0	0	0	0	1	0	92	120	120	0	0	0	8	0	2	0	0	0	0	0	0	0	0	0	0	0	0
Bacteria(100);Bacteroidetes(100);Rhodothermia(100);Rhodothermales(100);Rhodothermaceae(100);Rubrivirga(100);	Otu00789	571	0	0	0	0	8	15	0	0	0	0	0	0	0	0	0	0	0	0	0	2	2	0	2	0	0	0	0	0	0	0	0	0	0	0	0	0	0	0	0	0	511	31
Bacteria(100);Proteobacteria(100);Gammaproteobacteria(100);Arenicellales(100);Arenicellaceae(100);Arenicella(100);	Otu01103	570	0	0	0	439	0	4	0	0	0	0	0	0	0	0	63	0	0	0	0	0	0	3	0	4	0	0	47	0	0	0	0	0	0	10	0	0	0	0	0	0	0	0
Bacteria(100);Bacteroidetes(100);Bacteroidia(100);Cytophagales(100);Cyclobacteriaceae(100);Ekhidna(100);	Otu01034	568	0	0	0	85	0	0	0	0	0	0	0	0	0	0	0	0	0	0	0	0	0	3	2	0	9	183	260	0	0	0	0	0	0	0	0	0	0	0	0	26	0	0
Bacteria(100);Cyanobacteria(100);Oxyphotobacteria(100);Nostocales(100);Geitlerinemaceae(100);Geitlerinema_PCC-7105(100);	Otu00839	567	0	0	0	63	0	0	0	0	0	0	0	0	0	0	0	0	0	0	0	0	0	0	0	0	0	0	504	0	0	0	0	0	0	0	0	0	0	0	0	0	0	0
Bacteria(100);Proteobacteria(100);Alphaproteobacteria(100);Rhizobiales(100);Rhizobiaceae(100);Mesorhizobium(83);	Otu00731	563	0	0	0	0	0	0	6	3	0	0	27	3	29	20	24	120	23	64	2	0	0	0	0	0	0	0	0	25	0	6	10	19	46	0	83	0	0	9	44	0	0	0
Bacteria(100);Bacteroidetes(100);Bacteroidia(100);Flavobacteriales(100);Flavobacteriaceae(100);Lutibacter(100);	Otu00762	563	0	2	0	0	0	0	0	1	0	3	0	0	0	0	61	0	0	0	0	0	0	2	1	14	181	267	0	0	15	16	0	0	0	0	0	0	0	0	0	0	0	0
Bacteria(100);Bacteroidetes(100);Bacteroidia(100);Chitinophagales(100);Saprospiraceae(100);Portibacter(100);	Otu00824	563	0	3	6	3	0	0	12	2	0	0	0	0	0	0	0	0	0	0	0	0	0	3	4	4	153	191	0	0	0	0	0	34	9	21	0	111	0	7	0	0	0	0
Bacteria(100);Proteobacteria(100);Gammaproteobacteria(100);Alteromonadales(100);Alteromonadaceae(100);Alteromonadaceae_unclassified(99);	Otu00877	563	0	6	0	0	0	0	0	0	0	0	0	0	0	0	0	0	0	0	0	0	0	4	3	6	4	521	0	0	0	0	0	0	0	0	16	0	0	0	0	3	0	0
Bacteria(100);Proteobacteria(100);Gammaproteobacteria(100);Alteromonadales(100);Pseudoalteromonadaceae(100);Psychrosphaera(90);	Otu00930	563	0	2	0	0	0	0	1	0	0	0	0	0	0	0	0	0	0	0	0	0	0	0	0	0	92	464	4	0	0	0	0	0	0	0	0	0	0	0	0	0	0	0
Bacteria(100);Proteobacteria(100);Gammaproteobacteria(100);Cellvibrionales(100);Cellvibrionaceae(100);Cellvibrionaceae_unclassified(96);	Otu01125	563	0	0	0	0	0	0	0	0	0	0	0	0	0	0	44	0	0	0	0	0	0	0	0	0	0	0	0	13	3	0	0	0	0	0	0	297	26	180	0	0	0	0
Bacteria(100);Bacteroidetes(100);Bacteroidia(100);Bacteroidales(100);Prolixibacteraceae(100);Roseimarinus(100);	Otu00080	562	0	0	0	0	0	2	1	4	1	2	0	0	0	0	0	0	0	41	0	0	0	1	1	14	0	0	0	0	143	35	264	0	0	18	0	21	0	14	0	0	0	0
Bacteria(100);Proteobacteria(100);Gammaproteobacteria(100);Alteromonadales(100);Shewanellaceae(100);Shewanella(100);	Otu00788	562	8	0	0	0	0	3	3	0	7	8	0	0	0	0	0	182	54	0	0	0	0	26	51	84	0	0	0	0	15	27	60	0	0	0	0	0	4	15	15	0	0	0
Bacteria(100);Proteobacteria(100);Gammaproteobacteria(100);Cellvibrionales(100);Halieaceae(100);Marimicrobium(78);	Otu00703	559	0	0	0	33	0	0	3	9	14	5	0	0	0	0	0	0	0	0	0	0	0	5	4	7	285	60	128	0	1	2	0	0	0	0	0	0	0	0	0	3	0	0
Bacteria(100);Proteobacteria(100);Gammaproteobacteria(100);Oceanospirillales(100);Endozoicomonadaceae(100);Endozoicomonas(100);	Otu00263	558	0	0	0	0	0	0	5	6	0	0	0	0	0	34	289	10	0	0	0	0	0	0	0	0	0	0	0	212	0	0	0	0	0	0	0	0	0	0	0	0	0	2
Bacteria(100);Firmicutes(100);Clostridia(100);Clostridiales(100);Family_XI(100);Peptoniphilus(100);	Otu01062	558	0	0	0	0	0	0	19	0	3	0	53	4	0	39	61	18	11	52	0	0	0	0	0	0	0	0	0	58	0	1	34	35	0	1	12	157	0	0	0	0	0	0
Bacteria(100);Bacteroidetes(100);Bacteroidia(100);Chitinophagales(95);Chitinophagales_unclassified(67);Chitinophagales_unclassified(67);	Otu01108	558	0	0	0	5	0	0	0	0	0	0	0	0	0	0	0	0	0	0	0	0	0	0	0	0	386	128	12	0	0	0	0	0	0	0	27	0	0	0	0	0	0	0
Bacteria(100);Proteobacteria(100);Deltaproteobacteria(100);Desulfobacterales(100);Desulfobulbaceae(100);Desulforhopalus(100);	Otu00264	556	0	0	0	0	0	0	0	0	0	0	0	0	0	0	31	0	0	0	0	0	0	0	0	0	427	55	0	0	0	0	0	0	0	18	0	25	0	0	0	0	0	0
Bacteria(100);Bacteroidetes(100);Bacteroidia(100);Chitinophagales(100);Saprospiraceae(100);uncultured(98);	Otu01118	555	96	67	3	0	0	0	62	63	20	69	28	0	13	0	0	0	0	0	0	0	0	6	0	17	0	0	0	10	20	12	10	0	0	8	0	46	0	3	0	0	0	2
Bacteria(100);Bacteroidetes(100);Bacteroidia(100);Flavobacteriales(100);Flavobacteriaceae(100);Flavobacteriaceae_unclassified(100);	Otu01092	554	0	0	0	0	0	0	0	0	0	0	0	0	0	0	0	0	0	0	0	0	0	0	0	0	0	0	0	0	0	0	0	0	0	0	0	467	12	31	0	41	0	3
Bacteria(100);Bacteroidetes(100);Bacteroidia(100);Chitinophagales(100);Saprospiraceae(100);Lewinella(100);	Otu01115	554	213	32	207	0	0	0	0	0	0	0	0	0	0	0	0	0	0	0	24	2	0	5	2	0	0	0	0	7	18	5	0	0	0	0	0	39	0	0	0	0	0	0
Bacteria(100);Proteobacteria(100);Gammaproteobacteria(100);Vibrionales(100);Vibrionaceae(100);Vibrio(98);	Otu00465	552	0	0	0	0	0	2	0	0	1	2	0	0	0	0	0	0	0	0	0	0	0	4	2	11	1	172	0	0	10	9	338	0	0	0	0	0	0	0	0	0	0	0
Bacteria(100);Bacteroidetes(100);Bacteroidia(100);Flavobacteriales(100);Flavobacteriaceae(100);Ulvibacter(58);	Otu01029	552	0	0	0	8	0	0	0	0	0	0	0	0	0	0	0	0	0	0	0	0	0	0	0	2	112	404	26	0	0	0	0	0	0	0	0	0	0	0	0	0	0	0
Bacteria(100);Bacteroidetes(100);Bacteroidia(100);Cytophagales(100);Cytophagales_unclassified(74);Cytophagales_unclassified(74);	Otu01099	550	0	0	0	18	0	0	0	0	0	0	0	0	0	0	0	0	0	0	0	0	0	0	0	0	0	15	517	0	0	0	0	0	0	0	0	0	0	0	0	0	0	0
Bacteria(100);Firmicutes(100);Clostridia(100);Clostridiales(100);Lachnospiraceae(82);Lachnospiraceae_unclassified(82);	Otu01131	550	0	0	0	0	0	0	0	0	0	0	0	0	0	0	0	0	0	0	0	0	0	4	4	1	530	11	0	0	0	0	0	0	0	0	0	0	0	0	0	0	0	0
Bacteria(100);Proteobacteria(100);Alphaproteobacteria(100);Alphaproteobacteria_unclassified(79);Alphaproteobacteria_unclassified(79);Alphaproteobacteria_unclassified(79);	Otu00816	549	41	245	242	0	0	0	0	0	0	0	0	0	0	0	0	0	0	0	0	0	0	4	0	0	3	0	0	0	0	0	0	0	10	3	0	0	0	0	0	1	0	0
Bacteria(100);Bacteroidetes(100);Bacteroidia(100);Flavobacteriales(100);Flavobacteriaceae(100);Muriicola(100);	Otu01117	549	0	0	0	0	0	0	0	0	0	0	0	0	0	0	0	0	0	0	0	0	0	0	0	0	31	518	0	0	0	0	0	0	0	0	0	0	0	0	0	0	0	0
Bacteria(100);Proteobacteria(100);Alphaproteobacteria(100);Rhodobacterales(100);Rhodobacteraceae(100);Dinoroseobacter(74);	Otu00637	548	0	7	4	48	2	7	0	3	3	2	0	0	4	0	0	0	2	140	0	5	2	2	10	3	8	0	276	0	10	7	1	0	1	0	0	0	0	0	0	0	1	0
Bacteria(100);Proteobacteria(100);Alphaproteobacteria(100);Rhodobacterales(100);Rhodobacteraceae(100);Palleronia(100);	Otu01144	547	0	0	2	0	0	0	2	2	0	0	0	5	12	0	0	0	0	0	0	0	0	0	0	0	0	0	0	0	3	3	19	0	458	4	0	0	0	0	0	37	0	0
Bacteria(100);Patescibacteria(100);Parcubacteria(100);Candidatus_Kaiserbacteria(100);Candidatus_Kaiserbacteria_fa(100);Candidatus_Kaiserbacteria_ge(100);	Otu00935	546	0	0	0	8	0	2	0	0	0	0	0	0	0	0	22	0	0	8	1	20	4	0	0	4	64	217	36	6	6	0	1	0	0	0	0	145	0	0	0	0	2	0
Bacteria(100);Bacteria_unclassified(100);Bacteria_unclassified(100);Bacteria_unclassified(100);Bacteria_unclassified(100);Bacteria_unclassified(100);	Otu01041	539	1	14	11	0	223	285	0	0	0	0	0	0	0	0	0	0	0	0	0	0	0	0	2	0	2	0	0	0	0	0	0	0	0	0	0	0	0	0	0	0	1	0
Bacteria(100);Bacteroidetes(100);Bacteroidia(100);Chitinophagales(100);Saprospiraceae(100);Lewinella(100);	Otu01152	539	0	0	0	0	0	0	0	0	0	0	0	0	0	0	0	0	0	0	0	0	0	0	16	0	0	0	0	0	0	0	0	0	0	0	0	0	0	0	0	29	470	24
Bacteria(100);Bacteroidetes(100);Bacteroidia(100);Flavobacteriales(100);Flavobacteriaceae(100);Spongiibacterium(96);	Otu00955	535	0	0	0	11	0	0	0	0	0	0	0	0	0	0	0	0	0	0	0	0	0	0	0	2	0	0	522	0	0	0	0	0	0	0	0	0	0	0	0	0	0	0
Bacteria(100);Proteobacteria(100);Gammaproteobacteria(100);Vibrionales(100);Vibrionaceae(100);Aliivibrio(100);	Otu00841	534	57	0	0	0	0	0	0	0	0	0	0	0	0	0	0	0	3	0	0	0	0	3	439	9	0	2	0	0	5	0	14	0	0	0	0	0	0	2	0	0	0	0
Bacteria(100);Planctomycetes(100);Phycisphaerae(100);Phycisphaerae_unclassified(100);Phycisphaerae_unclassified(100);Phycisphaerae_unclassified(100);	Otu01148	534	0	0	0	0	0	0	0	0	0	0	0	0	0	0	0	0	0	0	168	151	210	0	0	0	0	0	0	0	0	0	0	0	0	0	0	0	5	0	0	0	0	0
Bacteria(100);Cyanobacteria(100);Oxyphotobacteria(100);Oxyphotobacteria_unclassified(100);Oxyphotobacteria_unclassified(100);Oxyphotobacteria_unclassified(100);	Otu01150	533	0	0	0	0	0	0	0	0	0	0	0	0	0	0	0	0	0	0	6	0	0	0	0	0	0	0	527	0	0	0	0	0	0	0	0	0	0	0	0	0	0	0
Bacteria(100);Bacteroidetes(100);Bacteroidia(100);Cytophagales(100);Cyclobacteriaceae(100);Fabibacter(100);	Otu01093	532	0	0	0	8	0	0	0	0	0	0	0	0	0	0	57	0	0	0	0	0	0	0	2	0	3	6	456	0	0	0	0	0	0	0	0	0	0	0	0	0	0	0
Bacteria(100);Proteobacteria(100);Alphaproteobacteria(100);Alphaproteobacteria_unclassified(83);Alphaproteobacteria_unclassified(83);Alphaproteobacteria_unclassified(83);	Otu00685	530	8	5	12	0	0	3	7	24	0	2	0	0	4	0	16	59	30	33	4	22	0	1	23	0	0	0	0	2	23	94	68	0	6	22	0	0	49	0	0	5	0	8
Bacteria(100);Chloroflexi(100);Chloroflexia(100);Chloroflexales(100);Chloroflexaceae(100);Chloroflexaceae_unclassified(100);	Otu01128	530	0	0	0	0	8	22	0	0	0	0	0	6	117	0	0	0	0	0	314	10	53	0	0	0	0	0	0	0	0	0	0	0	0	0	0	0	0	0	0	0	0	0
Bacteria(100);Proteobacteria(100);Alphaproteobacteria(100);Rhodobacterales(100);Rhodobacteraceae(100);Rhodobacteraceae_unclassified(100);	Otu01136	530	0	0	0	3	0	0	0	0	0	0	0	0	0	0	0	0	0	0	0	0	0	0	0	0	0	0	527	0	0	0	0	0	0	0	0	0	0	0	0	0	0	0
Bacteria(100);Bacteroidetes(100);Bacteroidia(100);Bacteroidia_unclassified(100);Bacteroidia_unclassified(100);Bacteroidia_unclassified(100);	Otu01161	526	0	0	0	0	0	0	0	0	0	0	0	0	0	0	0	0	0	0	2	0	0	0	0	0	0	0	0	0	0	0	0	0	0	0	0	28	0	0	0	12	0	484
Bacteria(100);Proteobacteria(100);Alphaproteobacteria(100);Rhodobacterales(100);Rhodobacteraceae(100);Rhodobacteraceae_unclassified(100);	Otu01157	525	0	0	0	0	0	0	0	0	0	0	105	0	0	0	66	0	0	0	0	0	0	0	0	0	0	0	30	0	0	0	0	0	221	0	0	0	0	0	0	103	0	0
Bacteria(100);Bacteroidetes(100);Bacteroidia(100);Flavobacteriales(100);Flavobacteriaceae(100);Flavobacteriaceae_unclassified(100);	Otu00159	524	0	0	0	0	0	0	0	1	0	0	0	0	0	0	54	0	0	0	0	0	0	1	0	2	22	16	394	0	0	0	4	0	0	22	0	4	0	0	0	4	0	0
Bacteria(100);Bacteroidetes(100);Bacteroidia(100);Cytophagales(100);Cyclobacteriaceae(100);uncultured(100);	Otu01143	524	0	0	0	3	0	0	0	0	0	0	0	0	0	0	0	0	0	0	0	0	0	0	0	0	0	0	521	0	0	0	0	0	0	0	0	0	0	0	0	0	0	0
Bacteria(100);Proteobacteria(100);Gammaproteobacteria(100);Thiotrichales(100);Thiotrichaceae(100);Leucothrix(100);	Otu01122	522	158	80	11	0	0	0	165	1	8	25	18	0	11	0	0	0	0	10	0	0	0	0	0	0	0	0	0	3	3	12	17	0	0	0	0	0	0	0	0	0	0	0
Bacteria(100);Planctomycetes(100);Planctomycetacia(100);Pirellulales(100);Pirellulaceae(100);Rhodopirellula(70);	Otu01137	522	0	0	0	0	11	0	11	52	10	20	25	14	117	0	0	0	0	0	36	25	27	0	0	0	0	0	0	0	5	5	28	0	0	23	0	0	57	7	27	1	15	6
Bacteria(100);Bacteroidetes(100);Bacteroidia(100);Flavobacteriales(100);Cryomorphaceae(100);uncultured(100);	Otu01153	522	0	4	0	0	0	6	10	0	0	0	16	0	0	0	0	0	19	0	18	34	0	5	0	1	0	0	0	14	0	0	0	0	0	0	0	395	0	0	0	0	0	0
Bacteria(100);Proteobacteria(100);Alphaproteobacteria(100);Rhodobacterales(100);Rhodobacteraceae(100);Rhodobacteraceae_unclassified(98);	Otu00388	520	1	4	1	0	0	0	10	47	36	10	0	0	0	0	0	0	0	0	1	2	0	9	9	16	154	1	5	5	30	9	39	0	26	46	0	59	0	0	0	0	0	0
Bacteria(100);Proteobacteria(100);Gammaproteobacteria(100);Oceanospirillales(100);Alcanivoracaceae(100);Alcanivorax(100);	Otu00290	519	0	0	0	2	0	0	0	0	0	0	0	0	0	0	41	0	0	0	0	0	1	0	0	0	0	0	408	0	0	0	0	0	9	11	0	19	0	0	0	20	0	8
Bacteria(100);Proteobacteria(100);Gammaproteobacteria(100);Oceanospirillales(100);Saccharospirillaceae(100);Reinekea(100);	Otu01170	516	0	0	0	0	0	0	0	0	0	0	0	0	0	0	0	0	0	0	7	0	0	0	0	0	0	0	0	0	0	0	0	0	0	10	0	0	0	0	0	24	0	475
Bacteria(100);Proteobacteria(100);Gammaproteobacteria(100);Steroidobacterales(88);Woeseiaceae(88);Woeseia(88);	Otu01149	515	0	0	0	0	0	0	0	0	0	0	0	0	0	0	0	0	0	0	0	0	0	0	1	0	399	113	2	0	0	0	0	0	0	0	0	0	0	0	0	0	0	0
Bacteria(100);Planctomycetes(100);Planctomycetacia(100);Pirellulales(100);Pirellulaceae(100);Rubripirellula(84);	Otu01172	514	0	0	0	0	0	0	0	0	0	0	0	0	0	0	0	0	0	0	0	0	0	0	0	0	0	0	0	0	0	0	0	0	0	0	0	0	13	0	482	5	0	14
Bacteria(100);Proteobacteria(100);Gammaproteobacteria(100);HOC36(95);HOC36_fa(95);HOC36_ge(95);	Otu01114	513	0	0	0	0	0	0	0	0	0	0	0	0	0	0	0	0	0	0	0	0	0	0	0	0	440	72	1	0	0	0	0	0	0	0	0	0	0	0	0	0	0	0
Bacteria(100);Proteobacteria(100);Gammaproteobacteria(100);Chromatiales(100);Chromatiaceae(100);Lamprocystis(100);	Otu01011	512	0	0	0	0	0	0	0	0	0	0	0	0	0	0	0	0	0	0	0	0	0	0	0	2	510	0	0	0	0	0	0	0	0	0	0	0	0	0	0	0	0	0
Bacteria(100);Planctomycetes(100);Planctomycetacia(100);Pirellulales(100);Pirellulaceae(100);Rubripirellula(100);	Otu01164	512	0	0	0	0	0	0	8	66	13	3	27	7	35	0	0	0	6	0	3	4	0	0	0	0	0	0	0	0	4	0	0	0	5	15	0	0	0	2	314	0	0	0
Bacteria(100);Proteobacteria(100);Alphaproteobacteria(100);Caulobacterales(100);Hyphomonadaceae(100);Robiginitomaculum(70);	Otu00928	511	1	0	0	16	1	0	21	6	0	1	0	0	6	0	0	0	0	0	0	0	0	0	0	1	4	158	252	0	0	0	5	0	0	0	0	38	0	0	0	1	0	0
Bacteria(100);Cyanobacteria(89);Melainabacteria(88);Vampirovibrionales(88);Vampirovibrionales_fa(88);Vampirovibrionales_ge(88);	Otu01010	508	0	0	2	0	381	124	0	0	0	0	0	0	0	0	0	0	0	0	0	0	0	0	1	0	0	0	0	0	0	0	0	0	0	0	0	0	0	0	0	0	0	0
Bacteria(100);Bacteria_unclassified(99);Bacteria_unclassified(99);Bacteria_unclassified(99);Bacteria_unclassified(99);Bacteria_unclassified(99);	Otu01154	504	0	0	0	0	0	0	0	11	0	0	0	0	0	0	0	0	31	8	0	0	0	0	0	4	0	0	5	0	0	0	3	0	102	296	42	0	0	0	0	0	0	2
Bacteria(100);Cyanobacteria(100);Sericytochromatia(100);Sericytochromatia_or(100);Sericytochromatia_fa(100);Sericytochromatia_ge(100);	Otu00848	503	32	12	31	5	0	0	0	0	0	0	0	0	0	0	0	0	0	11	0	0	0	1	0	13	114	0	11	21	6	4	130	58	0	52	0	0	0	0	0	2	0	0
Bacteria(100);Proteobacteria(100);Gammaproteobacteria(100);Thiohalorhabdales(100);Thiohalorhabdaceae(100);Granulosicoccus(100);	Otu00964	503	7	41	2	0	0	0	16	0	0	0	7	0	0	0	0	0	0	0	0	0	0	4	0	0	0	12	0	0	0	0	3	0	4	0	29	3	4	0	46	276	0	49
Bacteria(100);Proteobacteria(100);Alphaproteobacteria(100);Rhodobacterales(100);Rhodobacteraceae(100);Rhodobacteraceae_unclassified(100);	Otu01181	503	0	0	0	0	0	0	12	0	0	0	67	6	12	34	12	0	0	4	0	0	0	0	0	0	0	3	0	22	4	3	163	0	44	20	0	46	6	15	24	2	0	4
Bacteria(100);Bacteroidetes(100);Bacteroidia(100);Flavobacteriales(100);Flavobacteriaceae(100);Ulvibacter(100);	Otu01180	502	0	0	0	0	0	0	0	0	0	0	0	0	0	0	0	0	0	0	0	0	0	0	0	0	419	78	0	0	0	5	0	0	0	0	0	0	0	0	0	0	0	0
Bacteria(100);Bacteroidetes(100);Bacteroidia(100);Flavobacteriales(100);Flavobacteriaceae(100);Flavobacteriaceae_unclassified(99);	Otu00809	499	4	0	0	0	0	0	0	0	0	0	0	0	0	0	0	0	0	0	0	0	0	0	0	1	11	192	0	1	0	0	287	0	0	0	0	0	0	0	0	3	0	0
Bacteria(100);Proteobacteria(100);Deltaproteobacteria(100);PB19(100);PB19_fa(100);PB19_ge(100);	Otu01176	497	0	0	0	222	0	0	0	0	0	0	0	0	0	0	0	0	0	0	0	0	0	0	0	0	0	0	275	0	0	0	0	0	0	0	0	0	0	0	0	0	0	0
Bacteria(100);Bacteroidetes(100);Bacteroidia(100);Flavobacteriales(100);Flavobacteriaceae(100);Flavobacteriaceae_unclassified(100);	Otu01189	497	0	0	0	0	0	0	0	0	0	0	0	0	0	0	0	0	0	0	261	0	0	0	0	1	0	0	0	0	0	0	0	0	11	36	57	96	13	0	21	1	0	0
Bacteria(100);Verrucomicrobia(100);Verrucomicrobiae(100);Verrucomicrobiales(100);Rubritaleaceae(88);Roseibacillus(88);	Otu00612	495	0	0	0	0	0	0	58	9	3	2	0	0	0	0	0	0	0	0	0	0	0	0	0	0	409	3	1	1	2	0	7	0	0	0	0	0	0	0	0	0	0	0
Bacteria(100);Bacteroidetes(100);Bacteroidia(100);Chitinophagales(100);Saprospiraceae(100);uncultured(100);	Otu00728	493	0	0	0	188	0	0	0	0	0	0	0	0	0	0	0	0	0	0	0	0	0	0	0	5	107	31	138	9	4	0	0	0	8	0	0	0	0	3	0	0	0	0
Bacteria(100);WPS-2(100);WPS-2_cl(100);WPS-2_or(100);WPS-2_fa(100);WPS-2_ge(100);	Otu00972	492	117	54	37	0	2	1	38	24	1	70	0	2	2	0	20	0	15	3	0	0	0	5	5	14	0	0	12	8	53	2	6	0	0	0	0	0	1	0	0	0	0	0
Bacteria(100);Proteobacteria(100);Alphaproteobacteria(100);Rhodovibrionales(100);Kiloniellaceae(100);Pelagibius(100);	Otu01175	491	0	0	0	0	0	0	0	0	0	0	0	0	0	0	0	0	0	0	0	0	0	0	0	0	56	435	0	0	0	0	0	0	0	0	0	0	0	0	0	0	0	0
Bacteria(100);Bacteroidetes(100);Bacteroidia(100);Chitinophagales(100);Saprospiraceae(100);Saprospiraceae_unclassified(100);	Otu01199	491	0	0	0	0	0	0	0	0	0	0	0	0	0	0	0	0	0	0	0	0	0	0	0	0	0	0	0	0	0	0	0	0	0	0	0	0	0	0	0	0	43	448
Bacteria(100);Proteobacteria(100);Deltaproteobacteria(100);Bdellovibrionales(100);Bacteriovoracaceae(100);Peredibacter(100);	Otu01046	490	1	0	0	0	0	0	7	22	0	0	0	0	28	0	0	0	2	0	0	0	0	2	0	0	1	4	35	9	1	34	87	0	48	40	132	30	3	0	0	4	0	0
Bacteria(100);Bacteroidetes(100);Bacteroidia(100);Chitinophagales(100);Saprospiraceae(100);Saprospiraceae_unclassified(85);	Otu01166	490	111	209	7	0	0	0	123	27	4	4	0	0	0	0	0	0	0	0	0	0	0	0	0	0	0	0	0	0	2	0	2	0	0	0	0	0	0	1	0	0	0	0
Bacteria(100);Bacteroidetes(100);Bacteroidia(100);Sphingobacteriales(100);NS11-12_marine_group(100);NS11-12_marine_group_ge(100);	Otu00826	489	5	8	5	0	0	3	7	0	0	0	0	0	0	0	16	0	0	0	0	0	0	21	9	34	136	58	0	0	0	0	0	44	0	0	0	143	0	0	0	0	0	0
Bacteria(100);Bacteroidetes(100);Bacteroidia(100);Flavobacteriales(100);Flavobacteriaceae(100);Pseudozobellia(100);	Otu01123	489	0	0	0	1	0	0	0	0	0	0	0	0	0	0	0	0	0	0	0	0	0	0	0	0	308	7	110	0	0	0	0	0	15	0	0	0	0	0	0	48	0	0
Bacteria(100);Proteobacteria(100);Alphaproteobacteria(100);Micavibrionales(100);Micavibrionales_unclassified(73);Micavibrionales_unclassified(73);	Otu00947	487	0	2	0	4	0	0	6	18	1	0	0	0	0	0	0	0	138	78	0	1	0	1	0	5	0	1	18	13	0	7	4	0	21	57	0	83	28	0	0	1	0	0
Bacteria(100);Proteobacteria(100);Gammaproteobacteria(100);Gammaproteobacteria_Incertae_Sedis(100);Unknown_Family(100);uncultured(100);	Otu01088	486	0	0	0	0	0	0	0	0	0	0	0	0	0	0	0	0	0	0	0	0	0	0	0	0	412	48	0	0	0	6	20	0	0	0	0	0	0	0	0	0	0	0
Bacteria(100);Bacteroidetes(100);Bacteroidia(100);Cytophagales(100);Cyclobacteriaceae(100);Catalinimonas(100);	Otu01167	485	0	0	0	0	11	3	0	0	0	0	0	0	0	54	0	0	0	0	63	234	109	0	0	0	0	0	0	0	0	0	0	0	7	0	0	0	0	0	0	4	0	0
Bacteria(100);Bacteroidetes(100);Bacteroidia(100);Flavobacteriales(100);Flavobacteriaceae(100);Gilvibacter(100);	Otu01177	483	0	0	0	3	0	0	0	0	0	0	0	0	0	0	0	0	0	0	0	0	0	0	0	0	65	413	2	0	0	0	0	0	0	0	0	0	0	0	0	0	0	0
Bacteria(100);Actinobacteria(100);Actinobacteria(100);Corynebacteriales(100);Corynebacteriaceae(100);Lawsonella(100);	Otu01091	482	0	0	0	0	0	0	9	0	0	2	74	15	96	0	119	0	0	14	0	0	0	0	0	0	0	0	0	23	0	0	0	33	0	21	0	76	0	0	0	0	0	0
Bacteria(100);Proteobacteria(100);Alphaproteobacteria(100);Rhodovibrionales(100);Kiloniellaceae(100);Pelagibius(100);	Otu01081	480	0	0	0	16	0	0	0	0	0	0	0	0	0	0	0	0	0	0	0	0	0	0	0	0	6	243	215	0	0	0	0	0	0	0	0	0	0	0	0	0	0	0
Bacteria(100);Proteobacteria(100);Alphaproteobacteria(100);Rhodobacterales(100);Rhodobacteraceae(100);Pseudorhodobacter(99);	Otu00258	476	0	2	0	0	0	0	18	27	1	0	5	18	10	0	0	0	0	0	0	0	0	0	0	0	11	33	0	72	19	64	81	24	0	40	0	32	0	17	0	2	0	0
Bacteria(100);Proteobacteria(100);Gammaproteobacteria(100);Gammaproteobacteria_unclassified(100);Gammaproteobacteria_unclassified(100);Gammaproteobacteria_unclassified(100);	Otu01206	475	0	0	0	0	0	0	0	0	0	0	0	0	0	0	0	0	0	0	0	0	0	0	0	0	0	0	475	0	0	0	0	0	0	0	0	0	0	0	0	0	0	0
Bacteria(100);Bacteroidetes(100);Bacteroidia(100);Flavobacteriales(100);Flavobacteriaceae(100);Flavobacteriaceae_unclassified(82);	Otu00845	472	0	0	1	0	0	0	25	12	4	53	15	0	0	0	0	55	84	48	0	0	0	0	0	0	0	0	1	0	0	17	4	0	0	39	0	0	12	5	9	85	0	3
Bacteria(100);Patescibacteria(100);Gracilibacteria(100);Gracilibacteria_or(100);Gracilibacteria_fa(100);Gracilibacteria_ge(100);	Otu01090	472	0	0	0	48	0	0	0	0	0	0	0	0	0	0	0	0	6	74	0	0	0	1	0	0	12	3	10	0	0	0	0	0	16	28	0	245	0	29	0	0	0	0
Bacteria(100);Proteobacteria(100);Alphaproteobacteria(100);Rhodospirillales(100);Rhodopirillaceae(100);Defluviicoccus(100);	Otu00853	470	0	0	1	0	0	0	2	21	7	1	0	0	0	0	0	0	0	0	0	0	0	0	0	0	254	121	0	0	5	20	38	0	0	0	0	0	0	0	0	0	0	0
Bacteria(100);Bacteroidetes(100);Bacteroidia(100);Bacteroidia_unclassified(100);Bacteroidia_unclassified(100);Bacteroidia_unclassified(100);	Otu01198	470	0	0	0	0	0	0	148	0	76	98	0	0	0	0	0	0	0	0	0	0	0	0	0	0	0	0	0	12	9	7	13	0	0	0	0	74	29	0	4	0	0	0
Bacteria(100);Bacteroidetes(100);Bacteroidia(100);Chitinophagales(100);Saprospiraceae(100);Portibacter(100);	Otu01195	469	3	0	0	345	0	0	0	0	0	0	0	0	0	0	0	0	0	0	0	0	0	0	3	3	16	96	3	0	0	0	0	0	0	0	0	0	0	0	0	0	0	0
Bacteria(100);Planctomycetes(100);Planctomycetacia(100);Pirellulales(100);Pirellulaceae(100);Rubripirellula(100);	Otu01120	468	0	0	0	0	0	0	0	0	4	1	0	0	0	0	0	0	0	0	0	0	0	0	0	0	295	161	3	0	4	0	0	0	0	0	0	0	0	0	0	0	0	0
Bacteria(100);Cyanobacteria(100);Oxyphotobacteria(100);Nostocales(100);Xenococcaceae(100);Xenococcus_PCC-7305(100);	Otu00510	467	0	0	0	66	0	0	0	0	0	0	0	0	0	0	0	0	0	0	0	0	0	0	0	0	0	0	401	0	0	0	0	0	0	0	0	0	0	0	0	0	0	0
Bacteria(100);Proteobacteria(100);Alphaproteobacteria(100);Caulobacterales(100);Hyphomonadaceae(100);Hyphomonadaceae_unclassified(92);	Otu00515	466	1	0	0	0	0	2	7	14	0	2	0	3	0	0	0	0	25	0	0	0	0	0	0	0	66	53	0	0	5	14	3	0	0	15	0	53	0	9	0	98	0	96
Bacteria(100);Actinobacteria(100);Actinobacteria(100);Corynebacteriales(100);Corynebacteriaceae(100);Corynebacterium_1(100);	Otu01142	465	0	0	0	0	0	2	18	0	0	0	4	0	0	3	129	0	13	27	0	0	0	0	0	0	0	0	0	15	0	0	14	68	0	2	11	152	0	5	2	0	0	0
Bacteria(100);Bacteroidetes(100);Bacteroidia(100);Flavobacteriales(100);Flavobacteriaceae(100);Cellulophaga(100);	Otu00199	464	1	11	10	0	0	0	1	0	0	1	0	0	0	0	0	0	0	0	2	0	0	21	0	17	73	296	0	0	0	3	28	0	0	0	0	0	0	0	0	0	0	0
Bacteria(100);Proteobacteria(100);Alphaproteobacteria(100);Rhodobacterales(100);Rhodobacteraceae(100);Rhodobacteraceae_unclassified(97);	Otu01089	462	48	44	14	1	0	0	111	39	0	2	13	0	0	0	0	0	0	0	0	0	0	1	2	2	0	0	162	0	0	5	16	0	0	0	0	0	0	0	0	0	0	2
Bacteria(100);Bacteroidetes(100);Bacteroidia(100);Chitinophagales(100);Saprospiraceae(100);Rubidimonas(100);	Otu01210	462	175	80	138	0	19	3	0	0	0	0	0	0	0	0	0	0	0	0	0	0	34	0	11	0	0	0	0	0	0	0	0	0	0	0	0	0	0	0	0	0	0	2
Bacteria(100);Proteobacteria(100);Gammaproteobacteria(100);Gammaproteobacteria_Incertae_Sedis(100);Unknown_Family(100);uncultured(100);	Otu00813	461	0	1	1	3	0	0	0	0	1	0	0	0	0	0	33	0	0	0	0	0	0	0	0	0	220	166	10	0	1	0	5	0	19	1	0	0	0	0	0	0	0	0
Bacteria(100);Bacteroidetes(100);Bacteroidia(100);Bacteroidia_unclassified(100);Bacteroidia_unclassified(100);Bacteroidia_unclassified(100);	Otu00361	460	0	0	10	0	200	249	0	0	0	0	0	0	0	0	0	0	0	0	0	0	0	0	0	0	0	0	0	0	0	0	0	0	0	0	0	0	0	0	0	0	0	1
Bacteria(100);Proteobacteria(100);Alphaproteobacteria(100);Rhodobacterales(100);Rhodobacteraceae(100);Rhodobacteraceae_unclassified(100);	Otu01225	460	0	0	0	0	0	0	0	0	0	0	0	0	0	13	43	0	0	0	0	0	0	0	0	0	0	0	0	0	0	0	0	0	71	186	0	125	2	19	1	0	0	0
Bacteria(100);Cyanobacteria(100);Oxyphotobacteria(100);Nostocales(100);Xenococcaceae(100);Chroococcidiopsis_PCC-6712(100);	Otu01106	459	1	0	7	0	0	0	66	10	19	7	0	4	0	0	32	16	2	30	0	0	0	0	0	0	0	0	0	100	3	4	46	0	0	0	0	105	7	0	0	0	0	0
Bacteria(100);Proteobacteria(100);Alphaproteobacteria(100);Caulobacterales(100);Hyphomonadaceae(100);Hyphomonas(100);	Otu01008	457	1	0	3	3	0	0	8	4	3	3	0	0	0	0	0	0	0	0	0	0	0	0	0	4	6	95	225	8	3	11	30	0	0	0	0	31	0	0	0	19	0	0
Bacteria(100);Bacteroidetes(100);Bacteroidia(100);Bacteroidales(100);Prevotellaceae(100);Prevotella_7(100);	Otu01134	456	0	0	0	0	0	0	53	0	0	0	0	0	0	0	84	0	54	44	0	0	0	0	0	0	0	0	0	194	0	0	2	0	0	0	0	25	0	0	0	0	0	0
Bacteria(100);Cyanobacteria(100);Melainabacteria(99);Vampirovibrionales(99);Vampirovibrionales_fa(99);Vampirovibrionales_ge(99);	Otu00744	452	0	0	1	0	150	279	0	0	0	0	0	0	0	0	0	0	0	0	0	4	0	0	0	0	0	0	0	0	0	0	0	0	0	0	0	0	18	0	0	0	0	0
Bacteria(100);Bacteroidetes(100);Bacteroidia(100);Cytophagales(100);Cyclobacteriaceae(100);Fulvivirga(100);	Otu01188	452	2	0	0	4	0	0	0	0	0	0	0	0	0	0	0	0	0	0	0	0	0	0	0	1	0	437	2	0	0	0	0	0	6	0	0	0	0	0	0	0	0	0
Bacteria(100);Bacteroidetes(100);Bacteroidia(100);Flavobacteriales(100);Flavobacteriaceae(100);Flavobacteriaceae_unclassified(99);	Otu01239	450	0	0	0	0	0	0	0	0	0	0	18	3	30	16	0	0	0	0	0	0	0	0	0	0	0	0	0	0	0	6	0	0	0	8	0	0	0	0	0	59	0	310
Bacteria(100);Acidobacteria(100);Blastocatellia_(Subgroup_4)(100);Blastocatellales(100);Blastocatellaceae(100);Blastocatella(80);	Otu01061	448	0	0	4	17	0	0	29	0	0	1	24	0	0	0	26	0	0	8	0	0	0	0	1	8	2	2	81	118	8	0	93	0	0	0	0	26	0	0	0	0	0	0
Bacteria(100);Bacteroidetes(100);Bacteroidia(100);Cytophagales(100);Spirosomaceae(100);Spirosomaceae_unclassified(100);	Otu01244	447	0	0	0	447	0	0	0	0	0	0	0	0	0	0	0	0	0	0	0	0	0	0	0	0	0	0	0	0	0	0	0	0	0	0	0	0	0	0	0	0	0	0
Bacteria(100);Bacteroidetes(100);Bacteroidia(100);Flavobacteriales(100);Flavobacteriaceae(100);Flaviramulus(100);	Otu01006	446	0	0	0	187	0	0	0	0	0	0	0	0	0	0	0	0	0	0	0	0	0	0	0	0	3	0	256	0	0	0	0	0	0	0	0	0	0	0	0	0	0	0
Bacteria(100);Bacteroidetes(100);Bacteroidia(100);Chitinophagales(100);Saprospiraceae(100);Saprospiraceae_unclassified(78);	Otu01229	446	164	157	86	0	0	0	14	0	0	1	0	0	0	17	0	0	0	0	0	0	0	0	0	2	0	0	0	0	4	1	0	0	0	0	0	0	0	0	0	0	0	0
Bacteria(100);Planctomycetes(100);Planctomycetacia(100);Pirellulales(100);Pirellulaceae(100);Blastopirellula(100);	Otu01112	445	0	0	0	0	0	0	17	122	15	54	0	0	0	0	0	0	10	3	0	0	0	0	0	0	30	181	0	0	0	11	0	0	0	0	0	0	0	0	0	2	0	0
Bacteria(100);Actinobacteria(100);Acidimicrobiia(100);Actinomarinales(100);uncultured(100);uncultured_ge(100);	Otu01251	444	0	0	0	0	0	0	0	0	0	0	0	0	0	0	0	0	0	0	0	0	0	0	0	0	423	21	0	0	0	0	0	0	0	0	0	0	0	0	0	0	0	0
Bacteria(100);Bacteroidetes(100);Bacteroidia(100);Flavobacteriales(100);Flavobacteriaceae(100);Flavobacteriaceae_unclassified(94);	Otu00921	443	0	0	0	0	0	0	3	0	0	0	0	0	13	27	0	0	0	0	0	0	0	0	0	1	5	0	10	31	0	8	304	0	0	0	0	4	22	0	0	4	0	11
Bacteria(100);Firmicutes(100);Bacilli(100);Bacillales(100);Bacillaceae(100);Bacillus(82);	Otu01256	442	0	0	0	0	0	0	0	0	0	0	0	0	0	126	0	0	0	0	3	0	0	0	0	0	0	0	0	0	0	0	0	36	31	0	246	0	0	0	0	0	0	0
Bacteria(100);Verrucomicrobia(100);Verrucomicrobiae(100);Verrucomicrobiales(100);DEV007(100);DEV007_ge(100);	Otu00432	441	0	0	2	0	0	0	7	89	4	7	0	0	0	0	0	0	24	0	0	0	0	0	0	0	166	55	19	0	5	6	5	0	4	0	0	23	0	0	25	0	0	0
Bacteria(100);Proteobacteria(100);Gammaproteobacteria(100);Gammaproteobacteria_unclassified(100);Gammaproteobacteria_unclassified(100);Gammaproteobacteria_unclassified(100);	Otu01243	440	0	0	0	2	0	0	0	0	0	0	0	0	0	0	0	0	0	0	0	0	0	0	0	0	414	21	3	0	0	0	0	0	0	0	0	0	0	0	0	0	0	0
Bacteria(100);Bacteroidetes(100);Bacteroidia(100);Flavobacteriales(100);Flavobacteriaceae(100);Mesonia(100);	Otu01260	440	0	0	0	0	0	0	0	0	0	0	0	0	0	0	0	0	0	0	0	0	0	0	0	0	0	0	0	0	0	0	0	0	0	0	0	0	0	0	0	9	0	431
Bacteria(100);Patescibacteria(100);Parcubacteria(100);Candidatus_Kaiserbacteria(100);Candidatus_Kaiserbacteria_fa(100);Candidatus_Kaiserbacteria_ge(100);	Otu00674	439	0	0	0	0	369	53	0	0	0	0	0	0	0	0	0	0	0	0	8	5	0	0	0	0	0	0	0	0	0	0	0	0	0	0	0	0	0	0	0	0	4	0
Bacteria(100);Proteobacteria(100);Alphaproteobacteria(100);Sphingomonadales(100);Sphingomonadaceae(100);Sphingomonadaceae_unclassified(100);	Otu01094	439	14	3	20	0	0	42	21	38	2	11	0	0	32	0	50	0	0	0	0	0	0	0	0	3	2	17	76	11	3	6	5	0	0	4	0	11	0	0	0	60	3	5
Bacteria(100);Proteobacteria(100);Alphaproteobacteria(100);Caulobacterales(100);Hyphomonadaceae(100);Algimonas(100);	Otu01241	439	25	76	158	0	0	13	0	0	0	0	0	0	0	0	64	0	0	35	0	0	0	0	0	0	0	0	0	0	0	0	0	0	0	34	31	0	1	0	0	0	0	2
Bacteria(100);Proteobacteria(100);Gammaproteobacteria(100);Alteromonadales(100);Colwelliaceae(100);Colwelliaceae_unclassified(98);	Otu01069	438	0	3	0	94	0	0	0	0	0	0	0	0	0	0	0	0	0	0	0	0	0	87	37	125	3	0	73	0	0	8	7	0	0	0	0	0	0	0	0	0	1	0
Bacteria(100);Bacteroidetes(100);Bacteroidia(100);Chitinophagales(100);Saprospiraceae(100);Saprospiraceae_unclassified(100);	Otu00364	437	9	6	8	6	0	0	17	0	0	0	0	0	0	0	0	0	0	0	0	0	0	7	2	6	62	33	0	0	0	0	0	0	0	0	0	266	0	15	0	0	0	0
Bacteria(100);Proteobacteria(100);Alphaproteobacteria(100);Rhodospirillales(100);Rhodospirillaceae(100);Haematospirillum(100);	Otu01232	437	24	34	12	0	0	0	0	5	0	0	31	0	0	0	0	0	0	0	0	0	0	0	0	0	0	0	0	0	0	0	0	0	14	0	10	92	10	2	0	21	0	182
Bacteria(100);Actinobacteria(100);Actinobacteria(100);Micrococcales(100);Intrasporangiaceae(100);Intrasporangiaceae_unclassified(100);	Otu01262	437	66	8	30	0	0	25	3	14	4	5	0	0	0	0	0	0	1	10	0	0	0	22	7	6	0	0	0	0	0	14	0	0	0	0	0	0	0	0	6	214	0	2
Bacteria(100);Proteobacteria(100);Alphaproteobacteria(100);Rhodobacterales(100);Rhodobacteraceae(100);Rhodobacteraceae_unclassified(100);	Otu01265	437	0	0	0	0	0	0	0	0	0	0	0	0	0	0	0	0	10	0	0	0	0	0	0	0	0	0	0	0	0	0	0	0	45	234	148	0	0	0	0	0	0	0
Bacteria(100);Bacteroidetes(100);Bacteroidia(100);Flavobacteriales(100);Cryomorphaceae(100);Cryomorpha(100);	Otu01083	436	0	0	0	0	0	0	0	0	0	0	0	0	0	0	0	0	0	0	0	0	0	0	0	0	44	0	392	0	0	0	0	0	0	0	0	0	0	0	0	0	0	0
Bacteria(100);Proteobacteria(100);Gammaproteobacteria(100);Pseudomonadales(100);Moraxellaceae(100);Acinetobacter(100);	Otu00533	435	0	5	0	0	0	0	5	0	0	0	5	11	0	15	158	91	0	0	0	0	0	0	0	0	0	0	0	17	0	0	4	83	21	5	8	1	6	0	0	0	0	0
Bacteria(100);Proteobacteria(100);Alphaproteobacteria(99);Alphaproteobacteria_unclassified(99);Alphaproteobacteria_unclassified(99);Alphaproteobacteria_unclassified(99);	Otu00803	434	0	0	0	0	0	0	291	5	3	0	0	0	0	0	0	0	0	0	0	0	0	0	0	0	0	0	0	124	11	0	0	0	0	0	0	0	0	0	0	0	0	0
Bacteria(100);Proteobacteria(100);Alphaproteobacteria(100);Rhodobacterales(100);Rhodobacteraceae(100);Rhodobacteraceae_unclassified(100);	Otu01234	434	0	0	0	2	0	0	0	0	0	0	0	0	0	0	0	0	0	0	0	0	0	0	0	0	49	361	18	0	0	4	0	0	0	0	0	0	0	0	0	0	0	0
Bacteria(100);Planctomycetes(100);Planctomycetacia(100);Pirellulales(100);Pirellulaceae(100);Rubripirellula(98);	Otu01270	434	0	0	0	0	0	0	0	0	0	0	434	0	0	0	0	0	0	0	0	0	0	0	0	0	0	0	0	0	0	0	0	0	0	0	0	0	0	0	0	0	0	0
Bacteria(100);Proteobacteria(100);Alphaproteobacteria(100);Alphaproteobacteria_unclassified(100);Alphaproteobacteria_unclassified(100);Alphaproteobacteria_unclassified(100);	Otu01107	432	26	0	58	2	0	8	0	16	0	0	0	0	0	0	63	24	4	57	0	39	2	0	0	0	0	0	0	0	0	0	0	0	16	14	0	96	7	0	0	0	0	0
Bacteria(100);Proteobacteria(100);Gammaproteobacteria(100);Gammaproteobacteria_unclassified(100);Gammaproteobacteria_unclassified(100);Gammaproteobacteria_unclassified(100);	Otu01226	432	2	2	0	0	0	0	6	71	14	8	0	4	0	0	0	0	0	0	0	0	0	0	0	0	0	0	0	1	139	69	104	0	0	0	0	0	0	0	12	0	0	0
Bacteria(100);Bacteroidetes(100);Rhodothermia(100);Rhodothermales(100);Rhodothermaceae(100);Rubrivirga(100);	Otu01269	431	0	0	0	0	2	0	0	0	0	0	8	1	0	0	0	0	0	0	177	6	112	0	0	0	0	0	0	0	0	0	0	0	0	0	0	39	0	0	0	0	16	70
Bacteria(100);Proteobacteria(100);Deltaproteobacteria(100);Desulfobacterales(100);Desulfobacteraceae(100);Desulfoconvexum(100);	Otu01203	430	0	0	0	0	0	0	0	0	0	0	0	0	0	0	0	0	0	0	0	0	0	0	0	0	377	42	0	0	0	0	2	0	9	0	0	0	0	0	0	0	0	0
Bacteria(100);Proteobacteria(100);Alphaproteobacteria(100);Rhodobacterales(100);Rhodobacteraceae(100);Paracoccus(90);	Otu01230	430	0	0	0	0	0	0	76	0	0	0	0	0	0	0	0	0	0	0	0	0	0	0	0	0	2	0	0	0	0	0	4	0	20	11	312	0	0	0	0	2	0	3
Bacteria(100);Planctomycetes(100);Planctomycetacia(100);Planctomycetales(100);Rubinisphaeraceae(100);uncultured(96);	Otu00827	428	2	0	0	0	0	0	2	21	22	35	0	0	0	0	0	0	0	0	0	0	0	1	0	3	11	122	7	0	8	7	1	0	67	23	58	0	5	13	0	19	0	1
Bacteria(100);Bacteroidetes(100);Bacteroidia(100);Flavobacteriales(100);Cryomorphaceae(100);Owenweeksia(100);	Otu01127	427	0	2	0	5	0	0	0	0	0	0	0	0	0	0	0	0	0	0	0	0	0	0	0	0	0	14	61	0	5	0	0	0	0	21	27	9	0	0	0	241	0	42
Bacteria(100);Proteobacteria(100);Gammaproteobacteria(100);Aeromonadales(100);Aeromonadaceae(100);Aeromonas(100);	Otu01003	426	0	2	0	0	0	0	2	1	1	0	2	15	8	92	24	10	7	30	0	0	0	0	0	0	0	0	0	12	0	1	7	123	1	4	20	29	0	0	35	0	0	0
Bacteria(100);Bacteroidetes(100);Bacteroidia(100);Flavobacteriales(100);Cryomorphaceae(93);uncultured(89);	Otu01228	426	0	0	0	17	0	0	0	0	3	0	0	0	0	0	0	0	0	0	0	0	0	42	22	135	48	21	130	0	0	8	0	0	0	0	0	0	0	0	0	0	0	0
Bacteria(100);Proteobacteria(100);Gammaproteobacteria(100);Oceanospirillales(100);Marinomonadaceae(100);Marinomonas(100);	Otu01277	421	2	0	0	0	0	0	0	0	0	0	0	0	0	0	0	0	0	0	0	0	0	0	0	0	0	43	2	0	0	0	0	0	9	359	0	6	0	0	0	0	0	0
Bacteria(100);Proteobacteria(100);Alphaproteobacteria(100);Rhodobacterales(100);Rhodobacteraceae(100);Rhodobacteraceae_unclassified(100);	Otu00636	420	0	3	6	50	0	2	0	7	4	8	0	0	0	0	0	0	4	0	0	0	0	10	3	11	17	14	260	0	3	3	12	0	0	0	0	0	0	0	0	3	0	0
Bacteria(100);Bacteroidetes(100);Bacteroidia(100);Chitinophagales(100);Saprospiraceae(100);Lewinella(100);	Otu01220	420	54	172	67	0	2	4	1	0	0	0	26	0	0	0	0	0	0	0	0	0	0	27	17	15	2	0	0	15	3	0	9	0	0	6	0	0	0	0	0	0	0	0
Bacteria(100);Planctomycetes(100);Planctomycetacia(100);Pirellulales(100);Pirellulaceae(100);Blastopirellula(100);	Otu00247	419	3	3	1	0	0	1	17	83	65	10	0	0	0	0	0	0	54	19	0	0	0	3	1	14	0	8	0	0	11	7	0	0	7	0	51	60	1	0	0	0	0	0
Bacteria(100);Bacteroidetes(100);Bacteroidia(100);Chitinophagales(100);Saprospiraceae(100);Lewinella(100);	Otu01254	419	40	308	2	0	0	0	27	14	0	0	0	0	0	0	0	0	0	0	0	0	0	0	1	1	0	0	0	7	4	0	12	0	0	0	0	0	0	0	0	3	0	0
Bacteria(100);Proteobacteria(100);Gammaproteobacteria(100);AT-s2-59(81);AT-s2-59_fa(81);AT-s2-59_ge(81);	Otu01217	418	0	0	0	42	0	0	0	0	0	0	0	0	0	0	0	0	0	0	0	0	0	0	0	0	0	0	376	0	0	0	0	0	0	0	0	0	0	0	0	0	0	0
Bacteria(100);Proteobacteria(100);Gammaproteobacteria(100);Pseudomonadales(100);Pseudomonadaceae(100);Pseudomonas(94);	Otu00985	416	0	0	0	0	0	0	9	0	1	0	30	8	22	121	0	41	0	2	0	0	0	0	0	1	0	0	0	13	0	0	11	54	0	0	32	24	0	9	38	0	0	0
Bacteria(100);Proteobacteria(100);Gammaproteobacteria(100);Cellvibrionales(100);Spongiibacteraceae(100);Spongiibacteraceae_unclassified(100);	Otu00538	415	0	0	0	0	0	0	1	5	0	6	0	0	0	0	0	0	0	0	0	0	0	0	0	0	301	0	41	0	7	45	9	0	0	0	0	0	0	0	0	0	0	0
Bacteria(100);Bacteroidetes(100);Bacteroidia(100);Chitinophagales(100);Saprospiraceae(100);Saprospiraceae_unclassified(79);	Otu00337	414	51	61	85	0	4	9	0	0	0	0	0	0	0	0	39	0	0	0	0	0	0	62	4	7	64	19	0	0	0	0	0	0	0	0	0	9	0	0	0	0	0	0
Bacteria(100);Bacteroidetes(100);Bacteroidia(100);Flavobacteriales(100);Flavobacteriaceae(100);Flavobacteriaceae_unclassified(100);	Otu00900	410	0	0	0	0	0	0	0	0	0	0	0	0	0	0	0	0	0	0	0	0	0	0	0	0	0	0	410	0	0	0	0	0	0	0	0	0	0	0	0	0	0	0
Bacteria(100);Bacteroidetes(100);Rhodothermia(100);Balneolales(100);Balneolaceae(100);Balneolaceae_unclassified(100);	Otu01304	409	0	0	0	0	0	0	0	0	0	0	0	0	0	0	0	0	8	0	120	29	0	0	0	0	0	0	0	0	0	0	0	0	0	0	0	0	0	0	0	252	0	0
Bacteria(100);Kiritimatiellaeota(100);Kiritimatiellae(100);Kiritimatiellales(100);Kiritimatiellaceae(100);R76-B128(100);	Otu00304	407	0	0	0	0	0	0	0	0	0	0	0	0	0	0	31	0	0	0	0	0	0	2	0	0	231	41	1	0	0	0	10	0	0	8	0	82	0	0	0	1	0	0
Bacteria(100);Bacteroidetes(100);Bacteroidia(100);Flavobacteriales(100);Flavobacteriaceae(100);Flavobacteriaceae_unclassified(100);	Otu01308	407	0	0	0	0	0	0	0	0	0	0	0	0	0	0	0	0	0	0	0	0	0	0	0	0	0	0	0	0	0	0	0	0	394	8	0	0	0	0	0	0	0	5
Bacteria(100);Bacteroidetes(100);Bacteroidia(100);Chitinophagales(100);Saprospiraceae(100);uncultured(99);	Otu01311	406	0	0	0	400	0	0	0	0	0	0	0	0	0	0	0	0	0	0	0	0	0	0	0	0	0	0	6	0	0	0	0	0	0	0	0	0	0	0	0	0	0	0
Bacteria(100);Proteobacteria(100);Alphaproteobacteria(100);Micavibrionales(100);uncultured(100);uncultured_ge(100);	Otu01050	405	10	4	5	0	0	3	11	57	12	8	0	0	0	0	0	19	23	0	0	0	0	0	0	2	4	0	0	0	3	18	105	0	1	31	0	89	0	0	0	0	0	0
Bacteria(100);Cyanobacteria(100);Oxyphotobacteria(100);Oxyphotobacteria_unclassified(100);Oxyphotobacteria_unclassified(100);Oxyphotobacteria_unclassified(100);	Otu00847	402	0	0	0	296	0	0	0	0	0	0	0	0	0	0	0	0	0	0	0	0	0	0	0	0	0	0	106	0	0	0	0	0	0	0	0	0	0	0	0	0	0	0
Bacteria(100);Proteobacteria(100);Alphaproteobacteria(100);Micavibrionales(100);uncultured(100);uncultured_ge(100);	Otu00771	401	19	6	7	0	0	0	0	26	2	0	0	0	0	30	0	0	3	0	2	0	0	2	0	6	3	2	14	0	2	15	36	45	73	47	33	15	0	0	0	4	0	9
Bacteria(100);Planctomycetes(100);Planctomycetacia(100);Pirellulales(100);Pirellulaceae(100);Blastopirellula(100);	Otu00810	401	0	0	0	4	0	0	1	6	6	1	0	0	0	0	0	0	0	4	0	0	0	0	0	0	204	106	33	0	0	0	4	0	8	14	6	4	0	0	0	0	0	0
Bacteria(100);Actinobacteria(100);Nitriliruptoria(100);Nitriliruptorales(100);Nitriliruptoraceae(100);Nitriliruptoraceae_ge(100);	Otu01147	401	0	0	0	0	0	0	24	6	1	5	0	5	0	0	1	0	0	3	0	0	0	0	0	0	0	33	0	89	46	5	5	0	0	0	0	136	9	33	0	0	0	0
Bacteria(100);Bacteroidetes(100);Bacteroidia(100);Flavobacteriales(100);Cryomorphaceae(100);Cryomorpha(100);	Otu00499	400	0	0	0	24	0	0	0	0	2	4	0	0	0	0	0	0	0	0	0	0	0	0	0	0	136	3	208	0	4	14	3	0	0	2	0	0	0	0	0	0	0	0
Bacteria(100);Patescibacteria(100);Saccharimonadia(100);Saccharimonadales(100);Saccharimonadales_unclassified(99);Saccharimonadales_unclassified(99);	Otu00969	400	0	0	0	0	0	0	6	4	0	0	10	7	20	36	0	62	5	7	0	0	0	0	0	0	2	0	0	11	0	8	0	31	26	0	59	0	20	31	53	2	0	0
Bacteria(100);Proteobacteria(100);Gammaproteobacteria(100);Oceanospirillales(100);Saccharospirillaceae(100);Saccharospirillaceae_unclassified(82);	Otu01047	400	0	0	0	0	0	0	0	0	0	0	0	0	0	0	0	0	0	0	0	0	0	0	0	0	0	312	88	0	0	0	0	0	0	0	0	0	0	0	0	0	0	0
Bacteria(100);Bacteroidetes(100);Bacteroidia(100);Cytophagales(100);Cyclobacteriaceae(100);Algoriphagus(100);	Otu01323	399	0	0	0	0	0	0	0	0	0	0	0	0	0	0	0	0	0	13	141	0	0	0	0	0	0	0	0	0	0	0	0	0	18	14	49	0	0	0	0	164	0	0
Bacteria(100);Proteobacteria(100);Gammaproteobacteria(100);Vibrionales(100);Vibrionaceae(100);Vibrionaceae_unclassified(98);	Otu01100	397	0	0	0	0	0	0	0	0	0	0	0	0	0	0	0	0	0	0	0	0	0	40	0	7	0	31	0	0	4	8	307	0	0	0	0	0	0	0	0	0	0	0
Bacteria(100);Bacteria_unclassified(100);Bacteria_unclassified(100);Bacteria_unclassified(100);Bacteria_unclassified(100);Bacteria_unclassified(100);	Otu01019	395	0	0	0	0	0	0	15	33	1	36	0	10	67	9	6	136	0	27	0	0	0	0	0	0	0	0	0	2	1	34	4	0	0	0	5	0	0	0	9	0	0	0
Bacteria(100);Proteobacteria(100);Alphaproteobacteria(100);Rhodobacterales(93);Rhodobacteraceae(93);Rhodobacteraceae_unclassified(93);	Otu00719	394	3	12	9	0	0	0	26	7	0	1	0	0	0	0	36	0	0	17	0	0	0	5	8	15	20	46	3	30	4	10	17	0	2	82	0	33	0	1	0	7	0	0
Bacteria(100);Proteobacteria(100);Alphaproteobacteria(100);Thalassobaculales(100);Thalassobaculaceae(100);Thalassobaculum(100);	Otu01284	394	0	4	0	1	0	0	0	0	2	0	0	0	0	0	0	14	0	307	0	0	0	1	0	2	0	0	33	0	0	0	0	0	0	0	0	0	0	0	30	0	0	0
Bacteria(100);Proteobacteria(100);Alphaproteobacteria(100);Caulobacterales(100);Hyphomonadaceae(100);Oceanicaulis(100);	Otu01321	394	0	0	0	0	0	0	0	0	0	0	0	0	0	0	0	0	0	44	10	0	0	0	0	0	0	0	0	0	0	0	0	0	20	67	253	0	0	0	0	0	0	0
Bacteria(100);Bacteroidetes(100);Bacteroidia(100);Flavobacteriales(100);Flavobacteriaceae(100);NS3a_marine_group(100);	Otu01301	393	0	0	2	0	5	4	0	0	0	0	0	0	0	0	0	0	5	0	64	4	2	1	0	4	0	0	0	0	0	0	0	0	19	11	143	79	0	0	0	49	0	1
Bacteria(100);Proteobacteria(100);Alphaproteobacteria(100);Sphingomonadales(100);Sphingomonadaceae(100);Sphingomonadaceae_unclassified(58);	Otu00943	392	0	0	0	0	0	0	6	0	0	2	25	0	0	35	43	8	0	38	0	0	0	0	0	10	1	0	7	10	0	5	1	121	11	3	21	0	0	8	37	0	0	0
Bacteria(100);Bacteroidetes(100);Bacteroidia(100);Flavobacteriales(100);Flavobacteriaceae(100);Winogradskyella(65);	Otu01185	392	3	3	0	25	0	0	0	22	0	3	9	0	26	0	0	0	0	0	0	0	0	0	1	1	0	0	31	4	2	12	175	0	0	0	0	7	41	0	23	3	0	1
Bacteria(100);Verrucomicrobia(100);Verrucomicrobiae(100);Opitutales(100);Puniceicoccaceae(100);Lentimonas(100);	Otu00671	390	0	5	0	6	0	0	0	46	3	0	0	0	33	0	0	0	10	146	2	31	0	1	0	5	22	8	39	0	2	7	18	0	0	0	4	0	0	0	0	2	0	0
Bacteria(100);Proteobacteria(100);Gammaproteobacteria(100);Oceanospirillales(100);Kangiellaceae(100);uncultured(100);	Otu01317	390	0	0	0	83	0	0	0	0	0	0	0	0	0	0	0	0	0	0	0	0	0	0	0	0	0	262	45	0	0	0	0	0	0	0	0	0	0	0	0	0	0	0
Bacteria(100);Proteobacteria(100);Gammaproteobacteria(100);Oceanospirillales(100);Pseudohongiellaceae(100);Pseudohongiella(100);	Otu01194	387	0	0	0	24	0	0	0	0	0	0	0	0	0	0	68	0	0	0	0	0	0	0	0	0	85	64	146	0	0	0	0	0	0	0	0	0	0	0	0	0	0	0
Bacteria(100);Proteobacteria(100);Alphaproteobacteria(100);Caulobacterales(100);Hyphomonadaceae(100);Algimonas(84);	Otu01082	386	1	2	0	117	0	0	12	9	0	1	0	0	0	0	49	3	7	0	0	0	0	1	0	0	63	13	76	0	0	4	0	0	0	0	0	0	10	7	0	3	0	8
Bacteria(100);Proteobacteria(100);Gammaproteobacteria(100);Oceanospirillales(100);Marinomonadaceae(100);Marinomonas(100);	Otu01336	386	0	0	0	0	0	0	0	0	0	0	0	0	0	0	0	0	0	0	9	0	0	12	1	15	0	0	0	18	0	52	25	3	27	193	24	0	0	0	0	7	0	0
Bacteria(100);Proteobacteria(100);Gammaproteobacteria(100);Thiohalorhabdales(100);Thiohalorhabdaceae(100);Granulosicoccus(100);	Otu00679	385	0	0	0	0	0	0	0	0	0	0	0	0	0	0	0	0	0	0	0	0	0	0	0	0	6	374	0	0	0	5	0	0	0	0	0	0	0	0	0	0	0	0
Bacteria(100);Bacteroidetes(100);Bacteroidia(100);Cytophagales(100);Spirosomaceae(100);Taeseokella(100);	Otu01159	385	0	0	0	0	0	0	0	0	0	0	0	0	0	0	0	0	0	0	0	0	0	0	0	0	0	32	309	0	0	0	0	0	0	0	0	44	0	0	0	0	0	0
Bacteria(100);Bacteroidetes(100);Bacteroidia(100);Cytophagales(100);Cyclobacteriaceae(100);Fulvivirga(100);	Otu01292	385	0	0	0	0	0	0	0	0	0	0	0	0	0	0	33	0	0	0	0	0	0	0	0	0	4	341	7	0	0	0	0	0	0	0	0	0	0	0	0	0	0	0
Bacteria(100);Proteobacteria(100);Gammaproteobacteria(100);Alteromonadales(100);Colwelliaceae(100);Colwellia(100);	Otu00698	383	0	0	0	3	0	0	0	0	0	0	0	0	0	0	0	0	0	0	0	0	0	0	0	3	3	370	4	0	0	0	0	0	0	0	0	0	0	0	0	0	0	0
Bacteria(100);Bacteroidetes(100);Bacteroidia(100);Cytophagales(100);Cyclobacteriaceae(100);Tunicatimonas(85);	Otu01338	382	0	0	0	0	0	0	0	0	0	0	0	0	0	0	104	64	150	42	0	0	0	0	0	0	0	0	0	3	0	0	0	0	0	0	0	0	19	0	0	0	0	0
Bacteria(100);Proteobacteria(100);Alphaproteobacteria(100);Rhodobacterales(100);Rhodobacteraceae(100);Rhodobacteraceae_unclassified(74);	Otu01237	381	8	4	0	2	0	0	18	15	7	2	6	10	0	10	32	0	1	25	7	0	0	1	0	4	0	0	18	0	1	22	36	0	0	75	13	39	0	11	0	8	0	6
Bacteria(100);Proteobacteria(100);Gammaproteobacteria(100);Alteromonadales(100);Alteromonadaceae(100);Aliiglaciecola(100);	Otu01326	381	0	0	0	211	0	0	0	0	0	0	0	0	0	0	0	0	0	0	0	0	0	0	0	2	48	30	22	0	0	0	0	0	0	0	0	0	0	12	0	4	0	52
Bacteria(100);Proteobacteria(100);Gammaproteobacteria(100);Alteromonadales(100);Idiomarinaceae(100);Idiomarina(100);	Otu01347	381	0	0	0	0	0	0	0	0	0	0	0	0	0	0	0	0	0	0	0	0	0	0	0	0	0	0	2	0	0	0	0	0	0	0	0	0	0	0	0	4	0	375
Bacteria(100);Firmicutes(100);Bacilli(100);Bacillales(100);Bacillaceae(100);Bacillaceae_unclassified(100);	Otu01350	380	0	0	0	0	0	0	0	0	0	0	0	0	0	35	0	0	0	0	0	0	0	0	0	0	0	0	0	0	0	0	0	25	1	0	300	10	0	0	6	3	0	0
Bacteria(100);Proteobacteria(100);Gammaproteobacteria(100);Vibrionales(100);Vibrionaceae(100);Vibrio(100);	Otu00817	379	0	0	0	0	0	0	1	2	0	0	0	0	0	0	0	0	20	0	2	0	0	5	18	1	0	1	0	0	3	11	23	0	0	0	284	0	4	4	0	0	0	0
Bacteria(100);Proteobacteria(100);Alphaproteobacteria(100);Micavibrionales(100);Micavibrionales_unclassified(77);Micavibrionales_unclassified(77);	Otu00318	378	0	0	0	32	0	0	17	26	8	6	23	3	0	0	89	0	0	0	0	0	0	2	0	2	0	0	35	0	1	46	36	0	0	18	0	32	0	0	0	0	0	2
Bacteria(100);Proteobacteria(100);Alphaproteobacteria(100);Tistrellales(100);Geminicoccaceae(100);Candidatus_Alysiosphaera(100);	Otu00558	378	0	0	0	0	0	0	1	0	1	1	0	0	0	0	0	0	0	0	0	0	0	0	0	0	268	32	55	0	1	0	0	0	0	19	0	0	0	0	0	0	0	0
Bacteria(100);Bacteria_unclassified(100);Bacteria_unclassified(100);Bacteria_unclassified(100);Bacteria_unclassified(100);Bacteria_unclassified(100);	Otu01339	377	0	0	0	1	0	0	0	0	0	0	0	0	0	0	0	0	0	0	0	0	0	0	0	0	0	0	376	0	0	0	0	0	0	0	0	0	0	0	0	0	0	0
Bacteria(100);Firmicutes(100);Bacilli(100);Bacillales(100);Bacillaceae(100);Bacillus(100);	Otu01358	377	0	0	0	0	0	0	0	0	2	0	0	0	0	77	0	0	0	0	0	0	2	0	0	0	0	0	0	0	0	0	0	0	5	18	244	29	0	0	0	0	0	0
Bacteria(100);Deinococcus-Thermus(100);Deinococci(100);Deinococcales(100);Trueperaceae(100);Truepera(100);	Otu01197	376	0	6	2	0	0	2	63	9	16	3	22	0	11	0	0	0	7	0	0	0	0	0	0	3	0	0	0	55	6	12	36	0	0	10	0	75	0	0	0	15	0	23
Bacteria(100);Proteobacteria(100);Alphaproteobacteria(100);Caulobacterales(100);Hyphomonadaceae(100);Maricaulis(100);	Otu01325	376	0	0	0	1	0	0	0	0	0	0	0	0	0	0	0	0	0	0	0	0	0	1	2	0	0	0	372	0	0	0	0	0	0	0	0	0	0	0	0	0	0	0
Bacteria(100);Bacteroidetes(100);Bacteroidia(100);Flavobacteriales(100);Flavobacteriaceae(100);Flavobacteriaceae_unclassified(96);	Otu00641	375	0	6	0	0	0	0	12	26	0	1	0	0	0	0	0	0	0	0	0	0	0	0	0	0	2	0	15	1	4	9	101	0	0	1	0	169	11	0	16	0	0	1
Bacteria(100);Kiritimatiellaeota(100);Kiritimatiellae(100);Kiritimatiellales(100);Kiritimatiellaceae(100);R76-B128(100);	Otu00640	374	0	0	0	0	0	0	0	0	0	0	0	0	0	0	69	0	14	0	0	0	0	0	0	0	282	9	0	0	0	0	0	0	0	0	0	0	0	0	0	0	0	0
Bacteria(100);Proteobacteria(100);Gammaproteobacteria(100);Nitrosococcales(100);Methylophagaceae(100);Methylophagaceae_unclassified(53);	Otu01076	374	0	0	0	0	0	0	0	0	0	0	0	0	0	0	0	0	0	0	0	0	0	0	3	0	0	0	34	0	0	0	0	0	242	88	6	0	0	0	1	0	0	0
Bacteria(100);Proteobacteria(100);Alphaproteobacteria(100);Rhodobacterales(100);Rhodobacteraceae(100);Pontivivens(65);	Otu01334	374	41	8	3	0	0	0	21	2	1	0	0	0	6	51	23	0	0	0	0	0	0	18	4	14	0	0	0	19	11	49	103	0	0	0	0	0	0	0	0	0	0	0
Bacteria(100);Bacteroidetes(100);Bacteroidia(100);Flavobacteriales(100);Flavobacteriaceae(100);Flavobacteriaceae_unclassified(100);	Otu01361	374	0	0	0	0	0	0	5	0	0	0	0	0	0	0	0	0	0	0	0	0	0	0	0	0	0	0	0	15	13	40	301	0	0	0	0	0	0	0	0	0	0	0
Bacteria(100);Actinobacteria(100);Actinobacteria(100);Corynebacteriales(100);Corynebacteriales_unclassified(63);Corynebacteriales_unclassified(63);	Otu01363	372	0	0	0	0	0	0	0	3	0	0	0	0	0	0	0	0	0	0	0	0	0	0	0	0	0	0	0	0	0	0	0	0	4	0	0	0	0	0	0	0	365	0
Bacteria(100);Proteobacteria(100);Alphaproteobacteria(100);Micavibrionales(100);Micavibrionaceae(100);uncultured(100);	Otu01372	369	0	0	0	0	0	0	0	0	0	0	0	0	0	0	0	0	0	0	0	0	0	0	0	0	0	0	0	0	0	0	0	0	28	217	80	44	0	0	0	0	0	0
Bacteria(100);Bacteroidetes(100);Bacteroidia(100);Flavobacteriales(100);Flavobacteriaceae(100);Aurantivirga(99);	Otu00556	368	0	0	0	0	0	0	22	71	101	27	0	0	0	0	0	0	0	0	0	0	0	0	0	0	2	5	1	0	115	9	10	0	0	0	0	0	0	0	0	0	0	5
Bacteria(100);Bacteroidetes(100);Bacteroidia(100);Bacteroidia_unclassified(84);Bacteroidia_unclassified(84);Bacteroidia_unclassified(84);	Otu01369	368	0	0	0	0	0	0	0	0	0	0	0	0	0	0	0	0	0	0	0	0	0	0	0	0	366	2	0	0	0	0	0	0	0	0	0	0	0	0	0	0	0	0
Bacteria(100);Bacteroidetes(100);Bacteroidia(100);Chitinophagales(100);Saprospiraceae(100);Saprospiraceae_unclassified(95);	Otu01377	367	0	0	0	0	0	0	0	0	0	0	0	0	0	0	0	0	0	0	110	8	46	0	0	0	0	0	0	0	0	0	0	0	0	0	0	87	0	0	0	111	0	5
Bacteria(100);Bacteroidetes(100);Bacteroidia(100);Flavobacteriales(100);Flavobacteriaceae(100);Mesonia(100);	Otu01116	363	0	0	0	8	0	0	0	0	0	0	15	0	0	20	0	0	0	0	0	0	0	0	0	0	0	0	116	0	0	0	0	0	47	60	0	5	8	10	0	42	0	32
Bacteria(100);Proteobacteria(100);Gammaproteobacteria(100);Oceanospirillales(100);Halomonadaceae(100);Halomonas(100);	Otu01386	363	0	0	0	0	0	0	0	0	0	0	0	0	0	0	0	0	0	0	0	0	0	0	0	0	0	0	0	0	0	0	0	0	67	285	11	0	0	0	0	0	0	0
Bacteria(100);Bacteroidetes(100);Bacteroidia(100);Flavobacteriales(100);Flavobacteriaceae(100);Flavobacteriaceae_unclassified(100);	Otu01015	362	0	0	0	0	42	44	0	0	0	0	0	8	0	0	0	0	0	0	92	33	70	0	0	0	0	0	0	0	0	0	0	0	0	0	0	0	0	0	0	0	73	0
Bacteria(100);Cyanobacteria(100);Oxyphotobacteria(100);Nostocales(100);Nostocales_unclassified(100);Nostocales_unclassified(100);	Otu01240	362	0	0	0	14	0	0	0	0	0	0	0	0	0	0	0	0	0	0	0	0	0	0	0	0	0	0	348	0	0	0	0	0	0	0	0	0	0	0	0	0	0	0
Bacteria(100);Verrucomicrobia(100);Verrucomicrobiae(100);Verrucomicrobiales(100);Verrucomicrobiales_unclassified(100);Verrucomicrobiales_unclassified(100);	Otu01263	361	0	0	0	56	0	0	6	0	0	0	0	0	0	0	0	0	0	0	0	0	0	0	0	0	2	0	297	0	0	0	0	0	0	0	0	0	0	0	0	0	0	0
Bacteria(100);Bacteroidetes(100);Bacteroidia(100);Flavobacteriales(100);Flavobacteriaceae(100);Nonlabens(100);	Otu01357	361	0	0	0	0	0	0	0	0	0	0	0	0	11	0	0	0	0	0	12	4	0	0	0	0	0	0	0	0	0	0	6	0	0	0	0	0	0	0	0	313	0	15
Bacteria(100);Bacteroidetes(100);Bacteroidia(100);Chitinophagales(100);Saprospiraceae(100);Saprospiraceae_unclassified(100);	Otu01375	360	33	56	1	0	0	0	110	9	1	10	0	0	0	0	112	0	2	0	0	0	0	3	1	1	0	0	0	20	1	0	0	0	0	0	0	0	0	0	0	0	0	0
Bacteria(100);Bacteroidetes(100);Bacteroidia(100);Chitinophagales(100);Saprospiraceae(100);uncultured(100);	Otu01390	360	0	0	0	0	0	0	0	0	0	0	0	0	0	0	0	0	0	0	0	0	0	0	0	0	20	340	0	0	0	0	0	0	0	0	0	0	0	0	0	0	0	0
Bacteria(100);Proteobacteria(100);Alphaproteobacteria(100);Rhizobiales(100);Rhizobiaceae(100);Rhizobiaceae_unclassified(100);	Otu01276	359	0	0	0	0	34	21	0	0	3	2	0	0	0	0	2	154	2	2	0	0	0	0	0	0	0	0	0	0	0	0	0	0	0	0	0	0	50	2	2	0	33	52
Bacteria(100);Proteobacteria(100);Gammaproteobacteria(100);Gammaproteobacteria_Incertae_Sedis(100);Unknown_Family(100);uncultured(100);	Otu01319	359	0	0	0	0	0	0	0	0	0	0	0	0	0	0	0	0	0	0	0	0	0	0	0	0	356	0	3	0	0	0	0	0	0	0	0	0	0	0	0	0	0	0
Bacteria(100);Bacteroidetes(100);Bacteroidia(100);Cytophagales(100);Cyclobacteriaceae(100);uncultured(100);	Otu01365	359	0	0	0	0	0	0	0	0	0	0	0	0	0	0	0	0	0	0	0	0	0	0	0	0	357	2	0	0	0	0	0	0	0	0	0	0	0	0	0	0	0	0
Bacteria(100);Patescibacteria(96);Parcubacteria(96);Parcubacteria_unclassified(96);Parcubacteria_unclassified(96);Parcubacteria_unclassified(96);	Otu01389	359	199	9	101	0	0	0	1	0	0	0	0	0	0	0	0	0	0	0	0	0	0	6	1	10	0	0	0	10	1	1	2	0	0	0	0	18	0	0	0	0	0	0
Bacteria(100);Proteobacteria(100);Alphaproteobacteria(100);Rhodobacterales(100);Rhodobacteraceae(100);Rhodobacteraceae_unclassified(89);	Otu00530	358	3	9	10	0	0	0	13	56	18	24	11	0	12	9	0	0	0	18	0	0	0	7	3	12	107	8	3	0	18	0	11	0	0	0	0	0	0	5	0	0	0	1
Bacteria(100);Bacteria_unclassified(84);Bacteria_unclassified(84);Bacteria_unclassified(84);Bacteria_unclassified(84);Bacteria_unclassified(84);	Otu01393	357	14	127	79	0	0	0	5	0	0	0	0	0	0	0	72	0	0	0	0	0	0	4	2	32	0	0	0	2	0	2	2	0	0	0	0	16	0	0	0	0	0	0
Bacteria(100);Chloroflexi(100);Anaerolineae(100);Ardenticatenales(100);Ardenticatenaceae(100);uncultured(100);	Otu01280	356	8	6	1	2	0	0	18	33	3	43	0	0	0	44	10	0	0	0	0	0	0	2	4	2	0	0	0	0	7	66	107	0	0	0	0	0	0	0	0	0	0	0
Bacteria(100);Bacteroidetes(100);Bacteroidia(100);Flavobacteriales(100);Flavobacteriaceae(100);Flavobacteriaceae_unclassified(100);	Otu01397	356	0	0	0	0	0	2	0	0	0	2	32	0	0	0	17	0	0	1	0	0	0	0	0	0	0	0	0	0	0	5	0	0	9	0	0	128	10	48	0	97	0	5
Bacteria(100);Proteobacteria(100);Alphaproteobacteria(100);Rhizobiales(100);Rhizobiaceae(100);Pseudahrensia(100);	Otu00772	355	7	24	6	0	1	7	25	80	20	27	0	0	0	0	0	0	0	0	0	0	1	1	2	1	6	20	0	0	14	13	93	0	0	7	0	0	0	0	0	0	0	0
Bacteria(100);Verrucomicrobia(100);Verrucomicrobiae(100);Verrucomicrobiales(100);Rubritaleaceae(100);Persicirhabdus(100);	Otu01400	355	0	0	0	0	0	0	0	0	0	0	0	0	0	0	0	0	0	0	0	0	0	0	0	0	0	0	355	0	0	0	0	0	0	0	0	0	0	0	0	0	0	0
Bacteria(100);Proteobacteria(100);Alphaproteobacteria(100);Micavibrionales(100);Micavibrionaceae(100);uncultured(100);	Otu00631	354	2	0	0	0	0	0	14	65	23	28	0	0	1	0	0	2	30	0	0	0	0	1	0	1	1	0	0	0	20	56	96	0	0	0	0	14	0	0	0	0	0	0
Bacteria(100);Proteobacteria(100);Alphaproteobacteria(100);Alphaproteobacteria_unclassified(100);Alphaproteobacteria_unclassified(100);Alphaproteobacteria_unclassified(100);	Otu00687	354	0	0	0	0	43	106	0	0	0	0	0	0	0	0	0	0	2	0	0	65	52	0	0	0	0	0	0	0	0	0	0	0	0	0	0	5	81	0	0	0	0	0
Bacteria(100);Proteobacteria(100);Gammaproteobacteria(100);Pseudomonadales(100);Moraxellaceae(100);Enhydrobacter(100);	Otu00929	353	0	0	0	0	0	0	14	0	1	0	39	16	34	26	34	26	32	2	0	0	0	0	0	0	0	0	0	0	0	0	3	49	8	2	10	20	13	20	0	0	4	0
Bacteria(100);Planctomycetes(100);Planctomycetacia(100);Pirellulales(100);Pirellulaceae(100);Blastopirellula(100);	Otu01058	353	0	2	0	41	0	1	1	20	12	10	0	0	0	0	0	0	17	6	0	0	0	4	1	24	13	21	161	0	7	5	4	0	0	0	0	0	3	0	0	0	0	0
Bacteria(100);Bacteroidetes(100);Bacteroidia(100);Flavobacteriales(100);Crocinitomicaceae(100);Fluviicola(100);	Otu01399	353	2	0	0	0	4	1	0	0	0	0	0	0	0	0	0	0	0	0	0	0	0	61	69	192	0	0	0	0	0	0	0	0	0	0	16	7	0	0	0	0	1	0
Bacteria(100);Proteobacteria(100);Gammaproteobacteria(100);Enterobacteriales(100);Enterobacteriaceae(100);Buchnera(100);	Otu01404	353	0	0	0	0	0	0	0	0	0	0	0	0	0	0	147	3	0	12	0	0	0	0	0	0	0	0	0	0	0	0	0	0	0	0	0	178	3	10	0	0	0	0
Bacteria(100);Bacteroidetes(100);Bacteroidia(100);Flavobacteriales(100);Flavobacteriaceae(100);Dokdonia(100);	Otu00860	352	0	0	0	0	1	6	6	11	9	3	54	0	0	0	114	0	93	28	0	0	0	0	0	0	2	0	0	0	0	0	6	0	0	0	0	16	3	0	0	0	0	0
Bacteria(100);Patescibacteria(73);Parcubacteria(73);Parcubacteria_unclassified(73);Parcubacteria_unclassified(73);Parcubacteria_unclassified(73);	Otu01182	352	3	10	1	0	48	20	0	0	0	0	0	0	0	0	0	0	0	0	0	0	3	0	2	0	0	0	0	0	0	0	0	0	0	0	0	0	0	0	0	0	136	129
Bacteria(100);Bacteroidetes(100);Rhodothermia(100);Balneolales(100);Balneolaceae(100);uncultured(100);	Otu01409	351	0	0	0	0	0	0	0	0	0	0	0	0	0	0	0	0	0	0	0	0	0	0	0	0	0	0	0	0	0	0	0	0	0	0	0	0	0	0	0	343	0	8
Bacteria(100);Cyanobacteria(100);Melainabacteria(100);Vampirovibrionales(100);Vampirovibrionales_fa(100);Vampirovibrionales_ge(100);	Otu00890	350	35	12	88	0	145	50	5	0	2	0	0	0	0	0	0	0	0	0	0	7	0	0	4	0	0	0	0	0	0	0	0	0	0	0	0	0	2	0	0	0	0	0
Bacteria(100);Proteobacteria(100);Alphaproteobacteria(100);Rhodobacterales(100);Rhodobacteraceae(100);Rhodobacteraceae_unclassified(100);	Otu01086	349	0	0	0	0	0	0	0	0	0	0	0	0	0	0	0	0	0	0	0	0	0	0	3	1	195	51	79	0	0	0	0	0	6	10	2	2	0	0	0	0	0	0
Bacteria(100);Verrucomicrobia(100);Verrucomicrobiae(100);Verrucomicrobiales(100);DEV007(100);DEV007_ge(100);	Otu01105	349	1	0	0	0	0	0	0	0	0	3	0	0	0	0	0	0	0	0	0	0	0	0	2	4	98	181	25	0	0	0	4	0	0	0	0	31	0	0	0	0	0	0
Bacteria(100);Firmicutes(100);Negativicutes(100);Selenomonadales(100);Veillonellaceae(100);Veillonella(100);	Otu01183	349	0	0	0	0	0	0	3	0	0	0	1	0	0	29	53	8	44	92	0	0	0	0	0	0	0	0	0	53	0	0	0	0	0	0	0	66	0	0	0	0	0	0
Bacteria(100);Bacteroidetes(100);Bacteroidia(100);Flavobacteriales(100);Flavobacteriaceae(100);Flavobacteriaceae_unclassified(100);	Otu01113	346	0	0	0	0	0	0	0	0	0	0	27	0	65	42	0	0	0	1	0	0	0	0	0	0	0	0	0	1	2	0	0	0	0	0	30	50	0	0	0	96	0	32
Bacteria(100);Proteobacteria(100);Gammaproteobacteria(100);OM182_clade(100);OM182_clade_fa(100);OM182_clade_ge(100);	Otu01376	346	0	0	0	0	0	0	0	0	0	0	0	0	0	0	0	0	0	0	0	0	0	0	0	0	0	0	346	0	0	0	0	0	0	0	0	0	0	0	0	0	0	0
Bacteria(100);Proteobacteria(100);Gammaproteobacteria(100);Vibrionales(100);Vibrionaceae(100);Aliivibrio(100);	Otu01048	345	8	0	2	0	0	0	0	0	0	0	0	0	0	0	0	0	0	0	0	0	0	7	3	1	0	0	0	0	1	0	8	0	28	0	0	0	0	11	276	0	0	0
Bacteria(100);Bacteroidetes(100);Bacteroidia(100);Flavobacteriales(100);Flavobacteriaceae(100);Pricia(79);	Otu01421	345	0	0	0	0	0	0	0	0	0	0	0	0	0	0	0	0	0	0	0	0	0	0	0	0	0	0	0	0	4	0	0	0	16	77	6	0	0	0	0	241	0	1
Bacteria(100);Bacteroidetes(100);Bacteroidia(100);Cytophagales(100);Cyclobacteriaceae(100);Cyclobacteriaceae_unclassified(100);	Otu00113	344	0	0	0	0	0	0	0	6	0	0	0	0	0	0	0	33	183	118	0	0	0	0	0	0	4	0	0	0	0	0	0	0	0	0	0	0	0	0	0	0	0	0
Bacteria(100);Proteobacteria(100);Alphaproteobacteria(100);Rhizobiales(100);Hyphomicrobiaceae(100);Filomicrobium(100);	Otu01023	344	0	0	1	7	0	2	7	6	12	26	0	0	0	0	0	4	19	0	0	0	0	3	4	8	18	21	70	0	5	10	17	0	0	7	97	0	0	0	0	0	0	0
Bacteria(100);Proteobacteria(100);Alphaproteobacteria(100);Sphingomonadales(100);Sphingomonadaceae(100);Sphingomonadaceae_unclassified(100);	Otu01281	344	0	0	0	0	0	0	0	0	0	0	0	0	0	0	0	0	0	0	0	0	0	0	0	0	0	2	4	0	0	0	0	0	90	126	21	96	0	0	0	1	0	4
Bacteria(100);Bacteroidetes(100);Bacteroidia(100);Chitinophagales(100);Saprospiraceae(100);Portibacter(100);	Otu01380	344	0	0	0	0	0	0	0	0	0	0	0	0	0	0	0	0	0	0	0	0	0	0	0	0	5	279	60	0	0	0	0	0	0	0	0	0	0	0	0	0	0	0
Bacteria(100);Proteobacteria(100);Deltaproteobacteria(100);Oligoflexales(100);Oligoflexaceae(100);uncultured(100);	Otu01425	344	0	0	0	0	0	0	0	0	0	0	0	0	0	0	0	0	0	0	0	0	0	0	0	0	0	0	344	0	0	0	0	0	0	0	0	0	0	0	0	0	0	0
Bacteria(100);Bacteroidetes(100);Bacteroidia(100);Flavobacteriales(100);Flavobacteriaceae(100);Aquimarina(100);	Otu01417	343	0	0	0	0	0	0	0	0	0	0	0	0	0	0	0	0	0	0	0	0	0	0	0	0	343	0	0	0	0	0	0	0	0	0	0	0	0	0	0	0	0	0
Bacteria(100);Bacteroidetes(100);Bacteroidia(100);Cytophagales(100);Cyclobacteriaceae(100);Reichenbachiella(100);	Otu01331	342	0	0	0	25	0	0	12	0	25	0	0	0	0	0	0	0	0	0	0	0	0	0	0	0	6	7	257	0	3	2	5	0	0	0	0	0	0	0	0	0	0	0
Bacteria(100);Proteobacteria(100);Gammaproteobacteria(100);Thiohalorhabdales(100);Thiohalorhabdaceae(100);Granulosicoccus(100);	Otu01431	341	0	0	0	0	0	0	0	0	0	0	0	0	0	0	0	0	0	0	0	0	0	0	0	0	0	0	0	0	0	0	0	0	0	0	0	0	0	0	0	0	300	41
Bacteria(100);Proteobacteria(100);Alphaproteobacteria(100);Rhodobacterales(100);Rhodobacteraceae(100);Planktomarina(100);	Otu01405	340	3	5	0	0	5	0	2	0	0	0	0	0	0	0	49	0	0	45	0	0	0	5	2	8	0	0	0	0	0	0	0	0	10	0	26	178	0	2	0	0	0	0
Bacteria(100);Proteobacteria(100);Gammaproteobacteria(100);Alteromonadales(100);Alteromonadaceae(100);uncultured(83);	Otu01413	340	0	2	0	101	0	2	0	0	0	0	0	0	0	0	0	0	8	0	8	0	0	4	0	0	2	3	203	0	0	0	0	0	0	0	0	0	0	4	0	0	0	3
Bacteria(100);Patescibacteria(100);Gracilibacteria(100);JGI_0000069-P22(100);JGI_0000069-P22_fa(100);JGI_0000069-P22_ge(100);	Otu01430	340	0	0	0	0	0	0	0	0	0	0	0	0	0	0	0	0	0	0	2	0	0	0	0	0	0	0	1	0	0	0	0	0	0	0	24	0	0	0	0	7	0	306
Bacteria(100);Verrucomicrobia(100);Verrucomicrobiae(100);Verrucomicrobiales(100);Rubritaleaceae(100);DBS1(100);	Otu00932	339	0	0	0	3	0	0	0	5	2	0	0	0	9	0	7	0	103	20	0	0	0	0	0	0	0	0	2	5	0	0	18	0	0	0	0	16	21	2	126	0	0	0
Bacteria(100);Bacteroidetes(100);Bacteroidia(100);Flavobacteriales(100);Flavobacteriaceae(100);Flavobacteriaceae_unclassified(98);	Otu01178	339	0	0	0	32	0	0	0	0	0	0	0	0	0	0	0	0	0	0	0	0	0	0	0	0	0	0	307	0	0	0	0	0	0	0	0	0	0	0	0	0	0	0
Bacteria(100);Proteobacteria(100);Gammaproteobacteria(100);Alteromonadales(100);Colwelliaceae(100);Colwellia(88);	Otu00098	338	0	0	0	32	0	0	0	0	0	0	0	0	0	0	0	0	0	0	0	0	0	8	8	34	8	199	4	0	2	0	43	0	0	0	0	0	0	0	0	0	0	0
Bacteria(100);Bacteroidetes(100);Bacteroidia(100);Flavobacteriales(100);Flavobacteriaceae(100);Flavobacteriaceae_unclassified(100);	Otu00476	338	0	10	2	0	0	1	0	0	0	0	0	0	0	0	31	0	16	0	0	0	0	6	5	8	30	36	49	8	0	4	52	0	1	69	0	10	0	0	0	0	0	0
Bacteria(100);Proteobacteria(100);Gammaproteobacteria(100);Cellvibrionales(100);Spongiibacteraceae(100);Spongiibacteraceae_unclassified(100);	Otu01441	338	0	0	0	0	0	0	0	0	0	0	0	0	0	0	0	0	9	0	0	0	0	0	0	0	0	0	0	0	0	20	6	3	225	46	17	0	2	0	0	2	0	8
Bacteria(100);Kiritimatiellaeota(100);Kiritimatiellae(100);Kiritimatiellales(100);Kiritimatiellaceae(100);R76-B128(100);	Otu00567	337	0	0	0	0	0	0	6	0	4	1	0	0	0	0	0	0	0	0	0	0	0	0	0	0	137	61	0	0	14	50	59	0	0	0	0	0	0	5	0	0	0	0
Bacteria(100);Bacteroidetes(100);Bacteroidia(100);Flavobacteriales(100);Flavobacteriaceae(100);Dokdonia(100);	Otu00651	336	1	2	0	0	0	0	37	23	0	18	0	0	0	0	14	0	0	0	0	0	0	1	0	2	15	0	0	57	11	35	95	0	0	3	0	22	0	0	0	0	0	0
Bacteria(100);Bacteroidetes(100);Bacteroidia(100);Chitinophagales(100);Saprospiraceae(100);Saprospiraceae_unclassified(100);	Otu00889	332	7	158	157	0	6	3	0	0	0	0	0	0	0	0	0	0	0	0	0	0	0	0	0	1	0	0	0	0	0	0	0	0	0	0	0	0	0	0	0	0	0	0
Bacteria(100);Planctomycetes(100);Planctomycetacia(100);Pirellulales(100);Pirellulaceae(100);Pir4_lineage(100);	Otu01403	331	0	0	0	0	0	0	0	0	0	0	0	0	0	0	0	0	0	0	0	0	0	0	0	0	0	0	282	0	0	0	0	0	0	0	0	49	0	0	0	0	0	0
Bacteria(100);Proteobacteria(100);Alphaproteobacteria(100);Micavibrionales(100);Micavibrionaceae(100);uncultured(100);	Otu01158	330	0	0	0	0	0	2	0	0	0	0	0	0	0	0	0	0	167	67	29	9	0	0	0	0	0	0	0	0	0	0	0	0	0	0	0	56	0	0	0	0	0	0
Bacteria(100);Verrucomicrobia(100);Verrucomicrobiae(100);Verrucomicrobiales(100);DEV007(100);DEV007_ge(100);	Otu01384	329	0	0	0	0	0	0	0	0	0	0	0	0	0	0	0	0	0	0	0	0	0	0	0	0	319	5	2	0	0	3	0	0	0	0	0	0	0	0	0	0	0	0
Bacteria(100);Verrucomicrobia(100);Verrucomicrobiae(100);Verrucomicrobiales(100);Rubritaleaceae(91);Rubritaleaceae_unclassified(91);	Otu01443	329	0	0	0	0	0	0	0	0	0	0	73	0	0	0	0	0	0	0	0	0	0	2	0	0	0	0	0	0	0	0	0	0	0	27	0	12	5	0	209	0	0	1
Bacteria(100);Cyanobacteria(100);Oxyphotobacteria(100);Nostocales(100);Xenococcaceae(100);Pleurocapsa_PCC-7319(100);	Otu01320	328	0	0	0	1	0	0	0	0	0	0	0	0	0	0	0	0	0	0	0	0	0	0	0	0	0	0	327	0	0	0	0	0	0	0	0	0	0	0	0	0	0	0
Bacteria(100);Proteobacteria(100);Gammaproteobacteria(100);Gammaproteobacteria_unclassified(100);Gammaproteobacteria_unclassified(100);Gammaproteobacteria_unclassified(100);	Otu01465	328	0	0	0	0	0	0	0	0	0	0	0	0	0	0	0	0	0	0	0	0	0	0	0	0	0	0	0	0	0	0	0	0	309	17	0	0	0	0	0	2	0	0
Bacteria(100);Proteobacteria(100);Gammaproteobacteria(100);Alteromonadales(100);Colwelliaceae(100);Thalassotalea(100);	Otu01345	327	0	0	0	0	0	0	0	0	0	0	0	0	0	0	0	0	0	0	4	0	0	0	0	1	0	0	0	0	0	0	3	6	2	8	0	0	7	0	0	296	0	0
Bacteria(100);Proteobacteria(100);Gammaproteobacteria(100);Cellvibrionales(100);Spongiibacteraceae(100);BD1-7_clade(100);	Otu01445	327	3	0	0	0	0	0	0	0	0	0	0	0	0	0	0	0	0	0	0	0	0	67	28	93	0	118	18	0	0	0	0	0	0	0	0	0	0	0	0	0	0	0
Bacteria(100);Bacteria_unclassified(88);Bacteria_unclassified(88);Bacteria_unclassified(88);Bacteria_unclassified(88);Bacteria_unclassified(88);	Otu01449	327	0	0	0	0	0	0	0	0	0	0	0	2	0	0	0	0	10	0	0	0	0	0	0	0	0	0	0	22	0	1	280	0	0	0	0	0	0	12	0	0	0	0
Bacteria(100);Bacteroidetes(100);Bacteroidia(100);Chitinophagales(100);Saprospiraceae(100);Rubidimonas(100);	Otu01470	326	0	0	0	0	0	0	0	0	0	0	0	0	0	0	0	0	0	0	40	0	11	0	0	0	0	0	0	0	0	0	0	0	0	0	0	0	0	0	0	0	272	3
Bacteria(100);Bacteroidetes(100);Bacteroidia(100);Chitinophagales(98);Saprospiraceae(98);Saprospiraceae_unclassified(96);	Otu01471	326	0	0	0	0	0	0	0	0	0	0	0	0	0	0	0	0	0	0	0	0	8	0	0	0	0	0	0	0	0	0	0	0	0	0	0	0	0	0	0	0	311	7
Bacteria(100);Proteobacteria(100);Gammaproteobacteria(100);Alteromonadales(100);Colwelliaceae(100);Colwellia(100);	Otu00581	325	0	0	0	0	0	0	0	0	0	0	0	0	0	0	0	0	0	0	0	0	0	0	1	0	1	323	0	0	0	0	0	0	0	0	0	0	0	0	0	0	0	0
Bacteria(100);Bacteroidetes(100);Bacteroidia(100);Flavobacteriales(100);Crocinitomicaceae(100);Salinirepens(100);	Otu01479	324	0	0	0	322	0	0	0	0	0	0	0	0	0	0	0	0	0	0	0	0	0	0	0	2	0	0	0	0	0	0	0	0	0	0	0	0	0	0	0	0	0	0
Bacteria(100);Proteobacteria(100);Gammaproteobacteria(100);Nitrosococcales(100);Methylophagaceae(100);uncultured(100);	Otu01440	322	0	0	0	0	0	1	0	0	0	2	0	0	0	0	0	0	0	0	0	0	2	73	29	182	0	0	0	0	5	13	13	0	0	0	0	0	0	0	0	0	2	0
Bacteria(100);Proteobacteria(100);Gammaproteobacteria(100);KI89A_clade(100);KI89A_clade_fa(100);KI89A_clade_ge(100);	Otu00973	321	0	0	0	0	0	0	0	4	5	2	0	0	0	0	0	0	0	0	0	0	0	0	0	0	295	13	0	0	2	0	0	0	0	0	0	0	0	0	0	0	0	0
Bacteria(100);Bacteroidetes(100);Bacteroidia(100);Cytophagales(100);Cyclobacteriaceae(100);Roseivirga(100);	Otu01407	321	0	0	0	0	0	0	0	0	0	0	0	0	0	0	0	0	0	0	0	0	2	0	2	2	5	0	210	0	0	0	0	0	7	29	28	0	0	0	0	16	0	20
Bacteria(100);Bacteroidetes(100);Bacteroidia(100);Flavobacteriales(100);Flavobacteriaceae(100);Flavobacteriaceae_unclassified(85);	Otu01283	320	0	0	0	55	0	0	0	0	0	0	0	0	0	0	0	0	0	0	0	0	0	0	0	0	0	0	265	0	0	0	0	0	0	0	0	0	0	0	0	0	0	0
Bacteria(100);Verrucomicrobia(100);Verrucomicrobiae(100);Verrucomicrobiales(100);DEV007(100);DEV007_ge(100);	Otu01416	320	0	1	0	1	0	0	0	0	0	0	0	0	0	0	0	0	0	0	0	0	0	1	2	0	136	176	1	0	0	0	0	0	0	0	0	2	0	0	0	0	0	0
Bacteria(100);Planctomycetes(100);Phycisphaerae(100);Phycisphaerales(100);Phycisphaeraceae(100);Phycisphaeraceae_unclassified(100);	Otu01487	320	0	0	0	0	0	0	0	0	0	0	0	0	0	0	0	0	0	0	0	0	0	0	0	0	0	0	0	0	0	0	6	0	24	38	0	77	4	0	0	166	0	5
Bacteria(100);Bacteroidetes(100);Bacteroidia(100);Flavobacteriales(100);Flavobacteriaceae(100);Flavobacteriaceae_unclassified(100);	Otu00435	319	0	0	0	0	0	0	9	3	3	1	0	0	0	0	0	0	0	0	0	0	0	0	1	0	12	261	0	2	2	10	15	0	0	0	0	0	0	0	0	0	0	0
Bacteria(100);Proteobacteria(100);Alphaproteobacteria(100);Caulobacterales(100);Hyphomonadaceae(100);Hyphomonadaceae_unclassified(52);	Otu00769	319	3	7	2	0	0	2	0	24	3	1	6	0	0	0	0	0	15	16	0	0	0	5	7	11	24	43	1	2	8	27	103	0	0	6	0	0	0	3	0	0	0	0
Bacteria(100);Bacteroidetes(100);Rhodothermia(100);Balneolales(100);Balneolaceae(100);Balneolaceae_unclassified(100);	Otu01489	319	0	0	0	0	0	0	5	0	0	0	0	0	0	0	0	0	0	0	164	59	0	0	0	0	0	0	0	0	0	0	0	0	0	0	0	55	0	0	0	31	0	5
Bacteria(100);Bacteroidetes(100);Bacteroidia(100);Chitinophagales(100);Saprospiraceae(100);Saprospiraceae_unclassified(100);	Otu01414	318	0	0	0	16	0	0	0	0	0	0	0	0	0	0	0	0	0	0	0	0	0	0	0	0	35	72	195	0	0	0	0	0	0	0	0	0	0	0	0	0	0	0
Bacteria(100);Proteobacteria(100);Gammaproteobacteria(100);Vibrionales(100);Vibrionaceae(100);Vibrio(97);	Otu01071	317	0	2	0	0	0	0	2	0	0	2	0	0	0	0	0	0	4	0	0	0	0	5	5	2	0	0	0	0	2	6	144	1	0	0	142	0	0	0	0	0	0	0
Bacteria(100);Planctomycetes(100);Phycisphaerae(100);Phycisphaerales(100);Phycisphaeraceae(100);Phycisphaera(100);	Otu01295	317	0	0	0	0	0	0	0	0	2	0	0	0	0	0	0	0	0	0	0	0	0	0	0	3	0	301	5	0	1	0	0	0	0	0	0	0	0	0	0	2	0	3
Bacteria(100);Proteobacteria(100);Gammaproteobacteria(100);Cellvibrionales(100);Halieaceae(100);Halieaceae_unclassified(100);	Otu01455	317	0	0	0	3	0	0	0	0	0	0	0	0	0	0	0	0	0	0	0	0	0	0	0	0	0	0	314	0	0	0	0	0	0	0	0	0	0	0	0	0	0	0
Bacteria(100);Bacteroidetes(100);Bacteroidia(100);Cytophagales(100);Cyclobacteriaceae(100);Marinoscillum(95);	Otu00880	316	0	0	0	10	51	46	0	0	0	0	0	0	0	0	0	0	0	0	0	0	0	0	0	0	0	110	73	0	0	0	0	0	0	0	0	0	0	0	0	26	0	0
Bacteria(100);Bacteroidetes(100);Bacteroidia(100);Chitinophagales(100);Saprospiraceae(100);Lewinella(100);	Otu01424	315	0	0	0	2	0	0	0	0	0	0	0	0	0	0	0	0	0	0	70	3	0	0	0	2	131	0	107	0	0	0	0	0	0	0	0	0	0	0	0	0	0	0
Bacteria(100);Cyanobacteria(100);Oxyphotobacteria(100);Phormidesmiales(100);Nodosilineaceae(100);Nodosilinea_PCC-7104(100);	Otu01457	315	0	0	1	0	0	0	0	15	0	0	0	0	0	0	0	0	0	0	170	4	0	0	0	0	0	38	81	0	0	0	0	0	0	0	0	0	6	0	0	0	0	0
Bacteria(100);Proteobacteria(100);Alphaproteobacteria(100);Rhodobacterales(100);Rhodobacteraceae(100);Rhodobacteraceae_unclassified(100);	Otu01459	313	36	17	0	0	0	0	43	100	13	5	1	0	0	0	0	0	0	0	0	0	0	6	6	1	0	0	0	5	4	2	21	0	0	5	0	0	0	0	40	6	0	2
Bacteria(100);Proteobacteria(100);Alphaproteobacteria(100);Rhizobiales(100);Beijerinckiaceae(100);Methylobacterium(100);	Otu01485	312	0	0	0	0	0	0	0	0	4	0	23	0	0	0	0	0	0	0	0	0	0	0	0	0	0	0	0	1	0	0	0	0	3	4	0	266	0	10	0	1	0	0
Bacteria(100);Bacteroidetes(100);Rhodothermia(100);Balneolales(100);Balneolaceae(100);uncultured(100);	Otu01514	312	0	0	0	0	0	0	0	0	0	0	0	0	0	0	0	0	0	0	0	0	0	0	0	0	0	0	0	0	0	0	0	0	0	0	0	0	0	0	0	300	1	11
Bacteria(100);Proteobacteria(100);Alphaproteobacteria(100);Sphingomonadales(100);Sphingomonadaceae(100);Sphingomonadaceae_unclassified(100);	Otu01463	311	0	0	0	0	55	6	0	0	0	0	0	0	0	0	0	0	0	0	19	159	68	0	0	0	0	0	0	0	0	0	0	0	0	0	0	3	1	0	0	0	0	0
Bacteria(100);Bacteroidetes(100);Bacteroidia(100);Flavobacteriales(100);Flavobacteriaceae(100);Aequorivita(100);	Otu01474	311	0	0	0	0	0	0	2	0	0	0	0	0	0	0	0	0	0	0	0	0	0	0	0	0	0	0	0	5	0	34	270	0	0	0	0	0	0	0	0	0	0	0
Bacteria(100);Bacteroidetes(100);Bacteroidia(100);Bacteroidales(100);Prolixibacteraceae(100);Prolixibacteraceae_unclassified(61);	Otu01510	311	0	0	0	0	0	0	0	0	0	0	0	0	0	0	0	0	0	0	0	0	0	0	0	0	306	5	0	0	0	0	0	0	0	0	0	0	0	0	0	0	0	0
Bacteria(100);Planctomycetes(100);Phycisphaerae(100);Phycisphaerales(100);Phycisphaeraceae(100);SM1A02(100);	Otu01287	309	0	0	0	1	0	0	0	0	0	0	0	0	0	0	0	0	0	0	0	0	0	0	0	1	0	0	307	0	0	0	0	0	0	0	0	0	0	0	0	0	0	0
Bacteria(100);Proteobacteria(100);Gammaproteobacteria(100);Cellvibrionales(100);Halieaceae(52);Halieaceae_unclassified(52);	Otu01466	309	0	0	0	4	0	0	0	0	0	0	0	0	0	0	0	0	0	0	0	0	0	0	0	0	227	78	0	0	0	0	0	0	0	0	0	0	0	0	0	0	0	0
Bacteria(100);Planctomycetes(100);Planctomycetes_unclassified(100);Planctomycetes_unclassified(100);Planctomycetes_unclassified(100);Planctomycetes_unclassified(100);	Otu01521	309	0	0	0	0	0	0	0	0	0	0	0	0	0	0	0	0	0	0	0	0	0	0	0	0	0	0	0	0	0	0	0	0	150	159	0	0	0	0	0	0	0	0
Bacteria(100);Planctomycetes(100);Phycisphaerae(100);Phycisphaerales(100);Phycisphaeraceae(100);Phycisphaeraceae_unclassified(97);	Otu01436	308	0	0	0	0	0	0	0	0	0	0	0	0	0	0	0	0	0	0	0	0	0	0	0	0	0	0	308	0	0	0	0	0	0	0	0	0	0	0	0	0	0	0
Bacteria(100);Actinobacteria(100);Acidimicrobiia(100);Microtrichales(100);Microtrichaceae(100);Sva0996_marine_group(100);	Otu01438	308	0	0	0	0	0	0	0	0	0	0	0	0	0	0	0	0	0	0	0	0	0	0	0	0	233	75	0	0	0	0	0	0	0	0	0	0	0	0	0	0	0	0
Bacteria(100);Planctomycetes(100);Planctomycetacia(100);Planctomycetacia_unclassified(99);Planctomycetacia_unclassified(99);Planctomycetacia_unclassified(99);	Otu01499	308	0	0	0	0	0	0	0	0	0	0	0	2	13	0	0	0	27	50	1	0	0	0	0	0	0	0	0	0	0	1	5	0	31	77	19	51	4	27	0	0	0	0
Bacteria(100);Verrucomicrobia(100);Verrucomicrobiae(100);Verrucomicrobiales(100);Rubritaleaceae(88);Rubritaleaceae_unclassified(88);	Otu01524	308	0	10	0	0	0	0	0	0	1	0	0	0	0	0	0	0	0	0	0	0	0	0	0	0	0	0	0	0	7	2	0	0	0	0	0	0	0	1	287	0	0	0
Bacteria(100);Cyanobacteria(100);Oxyphotobacteria(100);Nostocales(100);Phormidiaceae(100);Trichodesmium_IMS101(100);	Otu01033	307	0	0	0	0	0	0	0	0	0	0	0	0	0	0	0	0	0	0	0	0	0	0	0	0	0	0	304	0	3	0	0	0	0	0	0	0	0	0	0	0	0	0
Bacteria(100);Proteobacteria(100);Gammaproteobacteria(100);Oceanospirillales(100);Pseudohongiellaceae(100);Pseudohongiella(100);	Otu01512	307	0	0	0	0	3	0	0	0	0	0	14	0	0	0	0	0	0	13	13	0	0	0	0	0	0	0	0	0	0	0	0	0	67	77	97	23	0	0	0	0	0	0
Bacteria(100);Bacteroidetes(100);Bacteroidia(100);Cytophagales(100);Cyclobacteriaceae(100);Cyclobacteriaceae_unclassified(100);	Otu01530	307	0	0	0	0	0	0	0	0	0	0	0	0	0	0	0	0	0	0	0	0	0	0	0	0	3	304	0	0	0	0	0	0	0	0	0	0	0	0	0	0	0	0
Bacteria(100);Bacteria_unclassified(90);Bacteria_unclassified(90);Bacteria_unclassified(90);Bacteria_unclassified(90);Bacteria_unclassified(90);	Otu01525	306	0	0	0	0	77	186	0	0	0	0	0	0	0	0	0	0	0	0	20	23	0	0	0	0	0	0	0	0	0	0	0	0	0	0	0	0	0	0	0	0	0	0
Bacteria(100);Proteobacteria(100);Alphaproteobacteria(100);Rhizobiales(100);Rhizobiales_unclassified(100);Rhizobiales_unclassified(100);	Otu01532	306	0	0	0	0	0	0	0	0	0	0	0	0	15	64	0	0	10	0	2	4	25	0	0	0	0	0	0	0	0	0	0	0	0	0	0	89	10	6	31	0	2	48
Bacteria(100);Proteobacteria(100);Alphaproteobacteria(100);Sphingomonadales(100);Sphingomonadaceae(100);Altererythrobacter(92);	Otu00386	305	34	61	73	0	0	33	8	1	0	0	0	0	0	0	0	0	0	0	0	0	0	21	26	32	1	9	0	0	6	0	0	0	0	0	0	0	0	0	0	0	0	0
Bacteria(100);Bacteroidetes(100);Bacteroidia(100);Flavobacteriales(100);Flavobacteriaceae(100);Aquimarina(100);	Otu01160	304	3	1	3	9	0	12	0	0	0	0	0	0	0	0	0	0	4	0	0	0	0	13	12	30	0	0	11	2	0	0	1	0	124	31	39	4	4	1	0	0	0	0
Bacteria(100);Cyanobacteria(100);Oxyphotobacteria(100);Nostocales(100);Coleofasciculaceae(100);Wilmottia_Ant-Ph58(100);	Otu01519	304	0	0	0	0	0	0	0	0	0	0	0	5	0	0	0	0	0	0	259	4	36	0	0	0	0	0	0	0	0	0	0	0	0	0	0	0	0	0	0	0	0	0
Bacteria(100);Firmicutes(100);Bacilli(100);Bacillales(100);Bacillaceae(100);Bacillus(100);	Otu01238	303	0	0	0	0	0	0	24	10	0	36	30	0	29	43	0	0	25	14	0	0	0	0	0	0	0	0	0	11	0	2	0	33	0	0	27	0	5	0	13	0	0	1
Bacteria(100);Bacteroidetes(100);Bacteroidia(100);Flavobacteriales(100);Cryomorphaceae(100);Owenweeksia(100);	Otu01547	300	0	0	0	0	0	0	0	0	0	0	0	0	0	21	0	0	0	0	7	0	0	0	0	0	0	0	0	0	0	0	0	0	0	0	0	0	0	0	0	0	0	272
Bacteria(100);Verrucomicrobia(100);Verrucomicrobiae(100);Verrucomicrobiales(100);Rubritaleaceae(100);Rubritalea(100);	Otu00303	298	0	0	3	0	0	0	3	0	5	6	0	0	0	0	0	0	0	0	0	0	0	0	0	0	91	115	1	0	4	0	10	0	0	0	0	58	0	0	0	2	0	0
Bacteria(100);Proteobacteria(100);Alphaproteobacteria(100);Rhodobacterales(100);Rhodobacteraceae(100);Rhodobacteraceae_unclassified(86);	Otu01501	298	0	4	0	20	0	0	0	0	0	0	0	0	0	47	0	0	0	0	0	0	0	0	0	0	0	0	32	0	0	0	0	0	126	2	16	0	3	0	0	47	0	1
Bacteria(100);Kiritimatiellaeota(100);Kiritimatiellae(100);Kiritimatiellales(100);Kiritimatiellaceae(100);R76-B128(100);	Otu00523	297	0	0	0	0	0	0	0	0	0	0	0	0	0	0	0	0	0	0	0	0	0	0	0	0	294	3	0	0	0	0	0	0	0	0	0	0	0	0	0	0	0	0
Bacteria(100);Patescibacteria(100);Parcubacteria(100);Candidatus_Campbellbacteria(99);Candidatus_Campbellbacteria_fa(99);Candidatus_Campbellbacteria_ge(99);	Otu01517	297	9	16	11	0	0	216	0	0	0	0	0	0	0	0	22	0	0	5	0	0	0	1	1	0	0	0	0	0	0	0	0	0	0	0	0	16	0	0	0	0	0	0
Bacteria(100);Bacteroidetes(100);Bacteroidia(100);Chitinophagales(100);Saprospiraceae(100);Portibacter(100);	Otu01543	297	0	0	0	1	0	0	0	0	0	0	0	0	0	0	0	0	0	0	0	0	0	0	0	0	253	33	10	0	0	0	0	0	0	0	0	0	0	0	0	0	0	0
Bacteria(100);Actinobacteria(100);Acidimicrobiia(100);Microtrichales(100);Microtrichaceae(100);Sva0996_marine_group(100);	Otu01558	297	0	0	0	0	0	0	0	0	0	0	0	0	0	0	0	0	0	0	0	0	0	0	0	0	11	286	0	0	0	0	0	0	0	0	0	0	0	0	0	0	0	0
Bacteria(100);Proteobacteria(100);Gammaproteobacteria(100);Cellvibrionales(100);Cellvibrionaceae(100);Cellvibrionaceae_unclassified(99);	Otu01482	295	0	0	0	2	0	0	0	0	0	0	0	0	0	0	0	0	0	0	0	0	0	0	0	0	0	45	11	0	0	0	0	0	0	5	26	62	0	6	0	59	0	79
Bacteria(100);Planctomycetes(100);Planctomycetes_unclassified(87);Planctomycetes_unclassified(87);Planctomycetes_unclassified(87);Planctomycetes_unclassified(87);	Otu01563	295	0	0	0	0	0	1	0	1	0	0	32	7	7	3	0	0	8	5	0	0	0	0	0	0	0	0	0	0	1	0	3	0	0	0	18	27	6	9	5	0	0	162
Bacteria(100);Proteobacteria(100);Alphaproteobacteria(100);Caulobacterales(100);Hyphomonadaceae(100);Hellea(100);	Otu00682	294	6	6	4	49	0	6	7	3	0	0	0	0	0	0	0	16	14	0	0	0	0	9	19	11	57	14	50	0	0	0	1	0	0	10	0	7	3	0	0	2	0	0
Bacteria(100);Bacteroidetes(100);Bacteroidia(100);Flavobacteriales(100);Cryomorphaceae(100);Cryomorphaceae_unclassified(78);	Otu01541	294	0	0	0	11	0	0	0	0	0	0	0	0	0	0	0	0	0	0	0	0	0	0	0	0	0	0	283	0	0	0	0	0	0	0	0	0	0	0	0	0	0	0
Bacteria(100);Planctomycetes(100);Planctomycetacia(100);Pirellulales(100);Pirellulaceae(100);Rhodopirellula(96);	Otu01233	293	0	0	0	0	0	0	0	4	0	3	0	0	12	0	0	0	0	0	1	18	0	0	0	0	0	0	17	0	0	0	9	0	0	34	22	11	13	6	0	127	0	16
Bacteria(100);Bacteroidetes(100);Bacteroidia(100);Cytophagales(100);Cyclobacteriaceae(100);uncultured(100);	Otu01353	293	0	0	0	0	0	0	0	0	0	3	0	0	0	0	0	0	0	6	0	0	0	0	0	0	118	1	149	0	4	8	0	0	0	0	0	0	0	0	0	4	0	0
Bacteria(100);Cyanobacteria(100);Oxyphotobacteria(100);Synechococcales(100);Cyanobiaceae(100);Cyanobium_PCC-6307(100);	Otu01401	293	0	1	0	0	0	1	6	36	10	5	0	0	4	1	98	56	63	0	0	0	1	0	0	5	0	0	0	0	0	0	4	0	0	0	0	0	2	0	0	0	0	0
Bacteria(100);Proteobacteria(100);Gammaproteobacteria(100);BD7-8(98);BD7-8_fa(98);BD7-8_ge(98);	Otu01507	293	0	0	0	4	0	0	0	0	0	0	0	0	0	0	0	0	0	0	0	0	0	0	0	0	0	0	289	0	0	0	0	0	0	0	0	0	0	0	0	0	0	0
Bacteria(100);Bacteroidetes(100);Rhodothermia(100);Balneolales(100);Balneolaceae(100);Balneola(100);	Otu01571	293	0	0	0	9	0	0	0	0	0	0	0	0	0	0	0	0	0	0	284	0	0	0	0	0	0	0	0	0	0	0	0	0	0	0	0	0	0	0	0	0	0	0
Bacteria(100);Proteobacteria(100);Alphaproteobacteria(100);Rhodobacterales(100);Rhodobacteraceae(100);Rhodobacteraceae_unclassified(88);	Otu01258	292	0	2	0	33	0	2	0	0	0	1	0	0	0	0	0	0	0	0	0	0	0	2	2	5	12	2	228	0	1	0	2	0	0	0	0	0	0	0	0	0	0	0
Bacteria(100);Proteobacteria(100);Alphaproteobacteria(100);Kordiimonadales(100);uncultured(100);uncultured_ge(100);	Otu01303	291	0	0	0	18	0	0	0	0	0	0	0	0	0	0	0	0	0	0	0	0	0	0	0	4	21	60	188	0	0	0	0	0	0	0	0	0	0	0	0	0	0	0
Bacteria(100);Proteobacteria(100);Alphaproteobacteria(100);Rhodobacterales(100);Rhodobacteraceae(100);Octadecabacter(100);	Otu00475	290	0	0	0	0	0	0	1	0	0	0	0	0	0	0	34	0	0	0	0	0	0	0	0	0	159	96	0	0	0	0	0	0	0	0	0	0	0	0	0	0	0	0
Bacteria(100);Proteobacteria(100);Alphaproteobacteria(100);Rhodobacterales(100);Rhodobacteraceae(100);Rhodobacteraceae_unclassified(96);	Otu01562	290	0	0	0	0	0	0	0	0	0	0	0	0	0	28	0	0	0	0	199	0	0	0	0	0	0	0	12	0	0	0	0	0	8	0	43	0	0	0	0	0	0	0
Bacteria(100);Bacteroidetes(100);Bacteroidia(100);Cytophagales(100);Cyclobacteriaceae(100);Reichenbachiella(100);	Otu01579	290	0	0	0	6	0	0	0	0	0	0	0	0	0	0	0	0	0	0	0	0	0	0	0	0	4	7	273	0	0	0	0	0	0	0	0	0	0	0	0	0	0	0
Bacteria(100);Patescibacteria(100);Gracilibacteria(100);JGI_0000069-P22(100);JGI_0000069-P22_fa(100);JGI_0000069-P22_ge(100);	Otu00825	288	0	0	2	0	0	0	5	0	0	0	0	0	0	0	0	0	0	0	2	0	0	0	0	0	2	254	3	0	0	0	0	0	0	0	0	20	0	0	0	0	0	0
Bacteria(100);Bacteroidetes(100);Bacteroidia(100);Flavobacteriales(100);Flavobacteriaceae(100);Flavobacteriaceae_unclassified(100);	Otu01208	288	0	0	0	0	0	0	0	0	0	3	0	0	0	0	0	0	0	0	0	0	0	0	0	0	5	233	2	0	0	0	0	31	0	0	0	14	0	0	0	0	0	0
Bacteria(100);Planctomycetes(100);Planctomycetacia(100);Pirellulales(100);Pirellulaceae(100);Rubripirellula(100);	Otu01348	288	0	0	0	0	0	0	0	0	0	0	0	0	0	0	0	0	0	0	0	0	0	0	0	0	0	0	0	0	0	0	0	0	0	0	0	8	280	0	0	0	0	0
Bacteria(100);Actinobacteria(100);Acidimicrobiia(100);Microtrichales(100);Microtrichaceae(100);uncultured(100);	Otu01473	288	2	2	0	4	0	2	9	0	0	0	0	0	0	0	0	0	0	0	0	0	0	1	0	1	29	147	5	0	0	0	0	0	0	4	63	0	0	0	0	10	0	9
Bacteria(100);Proteobacteria(100);Alphaproteobacteria(100);Rhodobacterales(100);Rhodobacteraceae(100);Rhodobacteraceae_unclassified(100);	Otu01582	288	0	0	0	0	0	0	0	0	0	0	0	4	0	0	0	0	0	0	17	44	223	0	0	0	0	0	0	0	0	0	0	0	0	0	0	0	0	0	0	0	0	0
Bacteria(100);Proteobacteria(100);Gammaproteobacteria(100);Betaproteobacteriales(100);Burkholderiaceae(100);GKS98_freshwater_group(99);	Otu01583	288	0	0	0	0	0	0	0	0	0	0	0	0	22	0	0	0	0	0	0	0	0	0	0	0	0	0	0	0	0	0	0	0	16	33	217	0	0	0	0	0	0	0
Bacteria(100);Proteobacteria(100);Alphaproteobacteria(100);Rhodobacterales(96);Rhodobacteraceae(96);Rhodobacteraceae_unclassified(91);	Otu01005	287	0	0	0	0	0	0	6	28	5	16	0	0	0	0	0	0	0	0	0	0	0	3	0	0	61	34	23	0	27	16	16	0	0	0	29	18	0	0	0	2	0	3
Bacteria(100);Acidobacteria(100);Blastocatellia_(Subgroup_4)(100);Blastocatellales(100);Blastocatellaceae(100);Blastocatellaceae_unclassified(84);	Otu01126	287	2	0	0	9	0	0	21	10	2	14	4	0	0	0	21	0	17	0	0	0	0	0	0	1	0	5	115	22	1	8	26	0	0	4	0	0	0	0	0	5	0	0
Bacteria(100);Bacteroidetes(100);Bacteroidia(100);Cytophagales(100);Cyclobacteriaceae(100);Fulvivirga(100);	Otu01448	287	2	0	0	2	0	0	1	6	6	1	0	0	0	0	0	0	0	23	0	0	0	0	1	0	0	0	228	0	12	5	0	0	0	0	0	0	0	0	0	0	0	0
Bacteria(100);Bacteroidetes(100);Bacteroidia(100);Flavobacteriales(100);NS9_marine_group(100);NS9_marine_group_ge(100);	Otu01477	287	0	3	1	3	2	5	0	0	0	0	0	0	0	0	0	0	0	0	0	0	0	55	37	128	8	0	45	0	0	0	0	0	0	0	0	0	0	0	0	0	0	0
Bacteria(100);Firmicutes(100);Bacilli(100);Lactobacillales(100);Streptococcaceae(100);Streptococcus(100);	Otu01586	286	0	0	0	0	0	0	0	0	3	0	0	0	0	0	138	0	23	69	0	0	0	0	0	0	0	0	0	5	0	0	0	0	0	0	22	26	0	0	0	0	0	0
Bacteria(100);Planctomycetes(100);Planctomycetacia(100);Pirellulales(100);Pirellulaceae(100);Blastopirellula(100);	Otu01130	285	0	0	0	26	0	0	0	2	0	2	0	0	0	0	0	0	9	13	0	0	0	0	0	4	4	0	13	0	0	2	0	0	136	33	41	0	0	0	0	0	0	0
Bacteria(100);Planctomycetes(100);OM190(100);OM190_or(100);OM190_fa(100);OM190_ge(100);	Otu01285	285	0	0	1	11	0	0	6	1	0	0	0	0	0	0	39	0	0	0	0	0	0	0	2	2	2	11	4	0	0	0	39	0	0	0	0	162	0	1	0	4	0	0
Bacteria(100);Bacteria_unclassified(52);Bacteria_unclassified(52);Bacteria_unclassified(52);Bacteria_unclassified(52);Bacteria_unclassified(52);	Otu01476	285	0	0	2	0	0	1	12	8	0	0	0	0	0	0	19	0	0	9	0	0	0	0	0	0	3	0	0	6	6	18	72	0	1	4	8	106	0	4	0	6	0	0
Bacteria(100);Planctomycetes(100);Planctomycetacia(100);Pirellulales(100);Pirellulaceae(100);Blastopirellula(100);	Otu00470	284	0	4	3	0	0	0	0	26	7	11	0	0	0	0	0	0	164	0	0	0	0	4	0	11	4	4	2	11	8	11	1	0	0	0	0	0	13	0	0	0	0	0
Bacteria(100);Bacteroidetes(100);Bacteroidia(100);Flavobacteriales(100);Flavobacteriaceae(100);Nonlabens(100);	Otu01594	284	0	0	0	0	0	2	0	0	0	0	0	0	0	0	0	0	0	0	220	18	0	3	0	0	0	0	0	0	0	0	0	0	12	20	5	0	0	0	0	0	0	4
Bacteria(100);Proteobacteria(100);Alphaproteobacteria(100);Sphingomonadales(100);Sphingomonadaceae(100);Sphingomonadaceae_unclassified(100);	Otu01187	283	4	0	2	0	0	0	19	59	32	7	0	0	11	0	0	0	0	0	0	0	0	1	0	4	0	0	0	0	22	14	86	0	0	0	0	17	0	0	0	2	0	3
Bacteria(100);Proteobacteria(100);Deltaproteobacteria(100);Bradymonadales(100);Bradymonadales_fa(100);Bradymonadales_ge(100);	Otu01275	283	1	3	29	0	80	75	0	0	0	0	0	0	0	0	86	0	0	0	3	0	0	0	1	1	0	0	0	0	0	0	0	0	0	0	0	0	0	3	0	1	0	0
Bacteria(100);Bacteroidetes(100);Bacteroidia(100);Cytophagales(100);Cyclobacteriaceae(100);uncultured(100);	Otu01574	283	0	0	0	10	0	0	0	0	0	0	0	0	0	0	0	0	0	0	0	0	0	0	0	0	2	257	14	0	0	0	0	0	0	0	0	0	0	0	0	0	0	0
Bacteria(100);Bacteroidetes(100);Rhodothermia(100);Rhodothermales(100);Rhodothermaceae(100);Rubrivirga(100);	Otu01598	283	0	0	0	0	2	0	0	0	0	0	0	0	0	0	0	0	0	0	17	2	0	0	0	0	0	0	0	0	0	0	0	0	0	0	0	0	0	0	0	0	252	10
Bacteria(100);Actinobacteria(100);Acidimicrobiia(100);Microtrichales(100);Microtrichaceae(100);uncultured(100);	Otu01216	281	0	0	0	0	0	0	20	0	2	0	0	1	0	0	12	0	0	0	0	0	0	0	0	1	97	144	4	0	0	0	0	0	0	0	0	0	0	0	0	0	0	0
Bacteria(100);Proteobacteria(100);Gammaproteobacteria(100);Alteromonadales(100);Alteromonadaceae(100);Glaciecola(96);	Otu01504	281	0	0	0	21	0	0	0	0	0	0	0	0	0	0	0	0	0	0	0	0	0	0	1	0	206	6	47	0	0	0	0	0	0	0	0	0	0	0	0	0	0	0
Bacteria(100);Bacteroidetes(100);Bacteroidia(100);Chitinophagales(100);Saprospiraceae(100);Portibacter(100);	Otu01242	280	0	0	0	99	0	0	0	0	0	0	0	0	0	0	0	0	0	0	0	0	0	2	0	0	56	118	5	0	0	0	0	0	0	0	0	0	0	0	0	0	0	0
Bacteria(100);Firmicutes(100);Negativicutes(100);Selenomonadales(100);Veillonellaceae(100);Veillonella(100);	Otu01484	280	0	0	0	0	0	0	11	0	0	0	0	0	0	7	0	0	32	95	0	0	0	0	0	0	0	0	0	98	0	0	27	0	0	0	0	10	0	0	0	0	0	0
Bacteria(100);Bacteroidetes(100);Ignavibacteria(100);OPB56(100);OPB56_fa(100);OPB56_ge(100);	Otu01537	280	0	0	0	3	0	0	0	0	0	0	0	0	0	0	0	0	0	0	0	0	0	0	0	0	4	0	66	0	0	0	0	0	48	125	25	0	0	0	0	4	0	5
Bacteria(100);Bacteroidetes(100);Bacteroidia(100);Chitinophagales(100);Saprospiraceae(100);Saprospiraceae_unclassified(100);	Otu01554	280	0	0	0	0	0	48	0	0	0	0	0	0	0	0	0	0	0	0	28	4	10	0	0	0	0	0	0	0	0	0	0	0	0	0	0	0	0	0	0	0	182	8
Bacteria(100);Epsilonbacteraeota(100);Campylobacteria(100);Campylobacterales(100);Arcobacteraceae(100);Arcobacter(100);	Otu00939	279	3	2	0	0	0	0	27	0	0	0	0	0	0	0	71	0	0	0	0	0	0	49	3	28	0	0	0	40	0	19	37	0	0	0	0	0	0	0	0	0	0	0
Bacteria(100);Proteobacteria(100);Gammaproteobacteria(100);Tenderiales(100);Tenderiaceae(100);Candidatus_Tenderia(100);	Otu01096	279	0	0	0	14	0	0	0	0	0	0	0	0	0	0	0	0	0	0	0	0	0	1	3	5	23	13	156	0	0	0	0	0	29	0	0	35	0	0	0	0	0	0
Bacteria(100);Bacteroidetes(100);Bacteroidia(100);Flavobacteriales(100);Crocinitomicaceae(100);Crocinitomix(100);	Otu01460	279	0	1	0	18	0	0	0	0	0	0	0	0	0	0	0	0	0	0	0	0	0	0	0	0	76	96	62	0	0	0	0	0	0	0	26	0	0	0	0	0	0	0
Bacteria(100);Proteobacteria(100);Alphaproteobacteria(100);Caulobacterales(100);Hyphomonadaceae(100);Hyphomonadaceae_unclassified(100);	Otu01591	279	5	36	60	0	0	59	0	0	0	0	0	0	0	0	26	3	34	0	0	0	0	0	4	3	0	0	0	0	0	0	0	0	0	0	0	49	0	0	0	0	0	0
Bacteria(100);Patescibacteria(100);Parcubacteria(100);Parcubacteria_unclassified(100);Parcubacteria_unclassified(100);Parcubacteria_unclassified(100);	Otu00493	278	0	0	0	0	259	9	0	0	0	0	0	0	0	0	0	0	0	0	3	0	4	0	1	0	0	0	0	0	0	0	0	0	0	0	0	0	0	0	0	0	2	0
Bacteria(100);Proteobacteria(100);Deltaproteobacteria(100);Myxococcales(100);Sandaracinaceae(100);uncultured(99);	Otu00774	278	0	0	2	0	129	71	0	0	0	0	0	0	6	0	0	0	0	0	0	0	3	0	0	0	0	0	57	0	0	0	0	0	0	0	0	0	0	0	0	0	10	0
Bacteria(100);Proteobacteria(100);Alphaproteobacteria(100);SAR11_clade(100);Clade_I(100);Clade_Ia(100);	Otu01411	277	0	0	2	0	3	4	1	0	0	0	0	0	0	0	0	0	0	25	0	12	13	3	0	5	22	0	0	4	0	2	0	0	0	3	0	170	0	1	6	0	0	1
Bacteria(100);Proteobacteria(100);Gammaproteobacteria(100);Gammaproteobacteria_unclassified(100);Gammaproteobacteria_unclassified(100);Gammaproteobacteria_unclassified(100);	Otu01597	277	0	0	0	104	0	0	0	0	0	0	0	0	0	0	0	0	0	0	0	0	0	0	0	0	0	0	173	0	0	0	0	0	0	0	0	0	0	0	0	0	0	0
Bacteria(100);Bacteroidetes(100);Bacteroidia(100);Chitinophagales(100);Saprospiraceae(100);uncultured(100);	Otu01461	276	5	0	1	0	0	0	20	1	0	0	0	0	0	0	0	0	0	0	0	0	0	0	0	1	0	0	0	91	36	7	114	0	0	0	0	0	0	0	0	0	0	0
Bacteria(100);Proteobacteria(100);Alphaproteobacteria(100);Rhodovibrionales(100);Kiloniellaceae(100);uncultured(100);	Otu01618	276	0	0	0	0	0	0	0	0	0	0	0	0	0	0	0	0	0	0	0	0	0	0	0	0	40	233	3	0	0	0	0	0	0	0	0	0	0	0	0	0	0	0
Bacteria(100);Verrucomicrobia(100);Verrucomicrobiae(100);Verrucomicrobiales(100);Rubritaleaceae(100);Rubritaleaceae_unclassified(100);	Otu00322	274	44	60	19	0	0	0	7	21	11	10	7	0	0	0	0	3	0	19	0	0	0	7	16	25	0	9	0	3	0	0	6	0	0	0	7	0	0	0	0	0	0	0
Bacteria(100);Proteobacteria(94);Proteobacteria_unclassified(94);Proteobacteria_unclassified(94);Proteobacteria_unclassified(94);Proteobacteria_unclassified(94);	Otu01214	274	0	0	0	0	54	201	0	0	0	0	0	0	0	0	0	0	0	0	0	0	0	0	6	0	0	0	0	0	0	0	0	0	0	0	0	13	0	0	0	0	0	0
Bacteria(100);Proteobacteria(100);Gammaproteobacteria(100);Cellvibrionales(100);Cellvibrionaceae(100);Cellvibrionaceae_unclassified(100);	Otu01623	274	0	0	0	176	0	0	0	0	0	0	0	0	0	0	0	0	0	0	0	0	0	1	0	0	0	0	97	0	0	0	0	0	0	0	0	0	0	0	0	0	0	0
Bacteria(100);Proteobacteria(100);Gammaproteobacteria(100);Chromatiales(100);Chromatiaceae(100);Thiohalocapsa(67);	Otu00913	272	0	0	0	0	0	0	0	0	0	0	0	0	0	0	0	0	0	6	0	0	0	0	0	0	266	0	0	0	0	0	0	0	0	0	0	0	0	0	0	0	0	0
Bacteria(100);Firmicutes(100);Bacilli(100);Lactobacillales(100);Streptococcaceae(100);Lactococcus(100);	Otu01169	272	0	0	0	0	0	0	8	0	0	1	12	0	3	0	6	0	0	27	0	0	0	0	0	0	0	0	0	17	0	0	0	70	0	5	0	121	2	0	0	0	0	0
Bacteria(100);Bacteroidetes(100);Rhodothermia(100);Balneolales(100);Balneolaceae(100);Balneola(100);	Otu01488	272	0	0	0	0	0	0	0	0	0	0	0	0	0	0	0	0	0	0	0	0	0	0	0	0	0	149	123	0	0	0	0	0	0	0	0	0	0	0	0	0	0	0
Bacteria(100);Bacteroidetes(100);Bacteroidia(100);Flavobacteriales(100);Flavobacteriaceae(100);Dokdonia(100);	Otu01533	272	18	9	0	0	0	7	5	28	3	0	0	0	16	0	0	0	0	2	0	0	0	3	0	5	0	0	0	15	1	48	96	0	0	1	0	0	0	0	0	6	0	9
Bacteria(100);Proteobacteria(100);Alphaproteobacteria(100);Rhodospirillales(100);Terasakiellaceae(100);uncultured(100);	Otu01352	270	0	0	0	0	0	0	0	0	0	0	0	0	0	0	0	0	0	0	0	0	0	0	0	0	0	17	253	0	0	0	0	0	0	0	0	0	0	0	0	0	0	0
Bacteria(100);Proteobacteria(100);Gammaproteobacteria(100);Alteromonadales(100);Alteromonadaceae(100);Glaciecola(100);	Otu01442	270	0	0	0	220	0	0	0	0	0	0	0	0	0	0	0	0	0	0	0	0	0	10	2	23	0	0	11	0	0	0	4	0	0	0	0	0	0	0	0	0	0	0
Bacteria(100);Bacteroidetes(100);Bacteroidia(100);Flavobacteriales(100);Flavobacteriaceae(100);Flavirhabdus(85);	Otu01503	269	0	0	0	2	0	0	0	0	0	0	0	0	0	0	0	0	0	0	0	0	0	0	0	0	148	118	1	0	0	0	0	0	0	0	0	0	0	0	0	0	0	0
Bacteria(100);Proteobacteria(100);Alphaproteobacteria(100);Caulobacterales(100);Hyphomonadaceae(100);Hyphomonadaceae_unclassified(99);	Otu01642	269	0	0	0	0	0	0	0	0	0	0	0	0	3	0	0	0	0	0	260	3	0	0	0	0	0	0	0	0	0	0	0	0	0	0	0	0	0	0	0	0	0	3
Bacteria(100);Proteobacteria(100);Deltaproteobacteria(100);Desulfobacterales(100);Desulfobulbaceae(100);Desulfobulbaceae_unclassified(100);	Otu01316	268	0	0	0	0	0	0	0	0	0	0	0	0	0	0	0	0	0	0	0	0	0	0	0	0	249	2	0	0	0	8	0	0	0	0	0	0	0	0	0	9	0	0
Bacteria(100);Planctomycetes(100);Phycisphaerae(100);Phycisphaerales(100);Phycisphaeraceae(100);SM1A02(100);	Otu01396	268	0	0	0	1	0	0	0	0	0	0	0	0	0	0	0	0	0	161	6	0	0	0	0	4	0	0	72	0	3	6	15	0	0	0	0	0	0	0	0	0	0	0
Bacteria(100);Kiritimatiellaeota(100);Kiritimatiellae(100);Kiritimatiellales(100);Kiritimatiellaceae(100);MSBL3(100);	Otu01538	268	0	0	0	0	0	0	0	0	0	0	0	0	0	0	0	0	0	0	0	0	0	0	0	0	265	3	0	0	0	0	0	0	0	0	0	0	0	0	0	0	0	0
Bacteria(100);Proteobacteria(100);Deltaproteobacteria(100);Desulfuromonadales(100);Geobacteraceae(94);Geopsychrobacter(94);	Otu01636	268	0	0	0	0	0	0	0	0	0	0	0	0	0	0	0	0	0	0	0	0	0	0	0	0	8	260	0	0	0	0	0	0	0	0	0	0	0	0	0	0	0	0
Bacteria(100);Proteobacteria(100);Deltaproteobacteria(100);Bradymonadales(100);Bradymonadales_fa(100);Bradymonadales_ge(100);	Otu01648	268	0	0	0	0	0	0	0	0	0	0	0	0	0	0	0	0	0	0	264	4	0	0	0	0	0	0	0	0	0	0	0	0	0	0	0	0	0	0	0	0	0	0
Bacteria(100);Firmicutes(100);Clostridia(100);Clostridiales(100);Family_XI(100);Anaerococcus(100);	Otu01337	267	0	0	0	0	0	2	6	0	0	0	84	0	21	0	0	0	4	14	0	0	0	0	0	0	0	0	0	37	0	1	17	0	6	0	0	75	0	0	0	0	0	0
Bacteria(100);Proteobacteria(100);Gammaproteobacteria(100);Gammaproteobacteria_unclassified(100);Gammaproteobacteria_unclassified(100);Gammaproteobacteria_unclassified(100);	Otu01641	267	0	0	0	0	0	0	0	0	0	0	0	0	0	0	0	0	0	0	0	4	0	0	0	0	0	0	0	0	0	0	11	0	40	13	173	26	0	0	0	0	0	0
Bacteria(100);Proteobacteria(100);Gammaproteobacteria(100);Gammaproteobacteria_unclassified(90);Gammaproteobacteria_unclassified(90);Gammaproteobacteria_unclassified(90);	Otu01528	266	0	0	0	31	0	0	0	0	0	0	0	0	0	0	0	0	0	0	0	0	0	0	2	0	10	35	188	0	0	0	0	0	0	0	0	0	0	0	0	0	0	0
Bacteria(100);Bacteroidetes(100);Bacteroidia(100);Chitinophagales(100);Saprospiraceae(100);uncultured(100);	Otu01168	265	47	74	43	0	3	8	0	7	0	0	0	0	0	0	0	0	0	0	0	0	0	9	3	16	8	0	0	0	0	0	0	0	0	0	2	45	0	0	0	0	0	0
Bacteria(100);Proteobacteria(100);Alphaproteobacteria(100);Alphaproteobacteria_unclassified(100);Alphaproteobacteria_unclassified(100);Alphaproteobacteria_unclassified(100);	Otu01305	265	3	12	5	0	10	11	0	0	0	0	5	0	0	0	0	0	0	0	0	0	0	55	28	102	0	0	0	0	0	0	0	0	0	0	0	31	0	0	0	3	0	0
Bacteria(100);Planctomycetes(100);Phycisphaerae(100);Phycisphaerae_unclassified(100);Phycisphaerae_unclassified(100);Phycisphaerae_unclassified(100);	Otu01605	264	0	0	0	0	0	0	44	4	3	125	0	0	0	0	0	0	0	0	0	0	0	0	0	0	0	0	0	0	5	0	50	0	33	0	0	0	0	0	0	0	0	0
Bacteria(100);Cyanobacteria(100);Oxyphotobacteria(100);Phormidesmiales(100);Phormidesmiaceae(100);Phormidium_MBIC10002(100);	Otu01654	264	0	4	0	0	0	0	0	40	8	4	0	0	6	0	0	0	5	0	0	0	2	0	0	0	0	0	0	0	25	4	0	0	11	0	0	43	0	5	51	6	0	50
Bacteria(100);Bacteroidetes(100);Bacteroidia(100);Flavobacteriales(100);Flavobacteriaceae(100);Aquimarina(100);	Otu00683	263	2	0	1	10	1	2	22	3	2	0	0	0	0	0	33	0	8	0	0	0	0	2	0	7	10	63	11	0	0	0	2	0	4	0	44	26	10	0	0	0	0	0
Bacteria(100);Bacteroidetes(100);Bacteroidia(100);Flavobacteriales(100);Flavobacteriaceae(100);uncultured(100);	Otu01121	263	0	0	0	2	0	0	0	0	0	0	0	0	0	0	0	0	0	0	0	0	0	1	6	10	226	9	9	0	0	0	0	0	0	0	0	0	0	0	0	0	0	0
Bacteria(100);Proteobacteria(100);Alphaproteobacteria(100);Rickettsiales(75);SM2D12(72);SM2D12_ge(72);	Otu01253	263	47	24	0	0	0	0	9	4	1	1	0	0	6	0	27	1	12	4	15	30	0	0	1	1	0	0	0	4	0	18	44	0	2	0	0	0	0	12	0	0	0	0
Bacteria(100);Proteobacteria(100);Gammaproteobacteria(100);Gammaproteobacteria_unclassified(99);Gammaproteobacteria_unclassified(99);Gammaproteobacteria_unclassified(99);	Otu01266	263	1	0	0	65	0	0	0	0	0	0	0	0	0	0	0	0	0	0	0	0	0	8	3	5	100	47	34	0	0	0	0	0	0	0	0	0	0	0	0	0	0	0
Bacteria(100);Bacteroidetes(100);Bacteroidia(100);Chitinophagales(100);Saprospiraceae(100);uncultured(100);	Otu01406	263	0	0	0	20	0	0	0	0	0	0	0	0	0	0	0	0	0	0	0	0	0	3	3	0	92	141	4	0	0	0	0	0	0	0	0	0	0	0	0	0	0	0
Bacteria(100);Bacteroidetes(100);Bacteroidia(100);Flavobacteriales(100);NS9_marine_group(100);NS9_marine_group_ge(100);	Otu01658	263	0	1	0	0	0	0	5	0	0	0	0	0	0	0	45	0	0	0	9	0	0	42	13	143	0	0	3	0	0	0	0	0	0	0	0	0	0	0	0	0	0	2
Bacteria(100);Bacteroidetes(100);Bacteroidia(100);Flavobacteriales(100);Flavobacteriaceae(100);Muricauda(100);	Otu01373	262	0	0	0	1	0	0	0	0	0	0	0	0	0	0	0	0	0	0	0	0	0	0	0	0	0	0	261	0	0	0	0	0	0	0	0	0	0	0	0	0	0	0
Bacteria(100);Bacteroidetes(100);Bacteroidia(100);Sphingobacteriales(100);NS11-12_marine_group(100);NS11-12_marine_group_ge(100);	Otu01652	262	1	6	0	0	0	2	0	0	0	0	0	0	0	0	0	0	0	0	0	0	0	18	2	65	41	127	0	0	0	0	0	0	0	0	0	0	0	0	0	0	0	0
Bacteria(100);Proteobacteria(100);Gammaproteobacteria(100);Vibrionales(100);Vibrionaceae(100);Vibrio(100);	Otu00292	261	0	0	0	0	0	0	0	3	1	0	0	2	19	0	0	0	0	19	33	1	14	0	0	1	0	148	1	0	0	0	19	0	0	0	0	0	0	0	0	0	0	0
Bacteria(100);Bacteroidetes(100);Bacteroidia(100);Flavobacteriales(100);Flavobacteriaceae(100);Cellulophaga(100);	Otu00632	261	0	11	0	0	0	0	17	0	0	0	0	0	0	0	0	0	0	0	0	0	0	42	10	44	2	0	1	7	0	21	104	0	0	0	0	0	0	0	0	2	0	0
Bacteria(100);Bacteroidetes(100);Bacteroidia(100);Flavobacteriales(100);Flavobacteriaceae(100);Algibacter(93);	Otu00407	260	0	0	2	14	0	0	2	1	0	3	0	0	0	0	0	0	0	0	0	0	0	16	3	10	72	113	2	0	0	1	4	0	0	10	0	7	0	0	0	0	0	0
Bacteria(100);Proteobacteria(100);Deltaproteobacteria(100);Desulfobacterales(100);Desulfobacteraceae(100);uncultured(96);	Otu01536	260	0	0	0	0	0	0	0	1	0	0	0	0	0	0	0	0	0	0	0	0	0	0	0	0	257	2	0	0	0	0	0	0	0	0	0	0	0	0	0	0	0	0
Bacteria(100);Proteobacteria(100);Gammaproteobacteria(100);Thiotrichales(100);Thiotrichaceae(100);Cocleimonas(100);	Otu01592	260	0	0	0	0	0	0	0	0	0	0	0	0	0	0	0	0	0	0	0	0	0	0	0	0	249	11	0	0	0	0	0	0	0	0	0	0	0	0	0	0	0	0
Bacteria(100);Actinobacteria(100);Acidimicrobiia(100);Actinomarinales(100);uncultured(100);uncultured_ge(100);	Otu01661	260	0	0	0	0	0	0	0	0	0	0	0	0	0	0	0	0	0	0	0	0	0	0	0	0	184	76	0	0	0	0	0	0	0	0	0	0	0	0	0	0	0	0
Bacteria(100);Bacteroidetes(100);Bacteroidia(100);Flavobacteriales(71);Flavobacteriales_unclassified(71);Flavobacteriales_unclassified(71);	Otu01668	260	0	0	0	0	0	0	0	0	0	0	0	0	0	0	0	0	0	0	29	11	0	0	0	0	0	0	0	0	0	0	0	0	13	0	1	143	0	0	0	63	0	0
Bacteria(100);Proteobacteria(100);Alphaproteobacteria(100);Micavibrionales(100);Micavibrionaceae(100);uncultured(100);	Otu01007	259	0	3	0	9	0	0	0	0	0	0	0	0	0	0	0	0	0	0	0	0	0	0	0	1	4	0	102	0	0	0	0	0	88	52	0	0	0	0	0	0	0	0
Bacteria(100);Proteobacteria(100);Gammaproteobacteria(100);Cellvibrionales(100);BD2-7(100);BD2-7_ge(100);	Otu01556	259	0	0	0	3	0	0	0	0	0	0	0	0	0	0	0	0	0	0	0	0	0	0	0	0	0	0	256	0	0	0	0	0	0	0	0	0	0	0	0	0	0	0
Bacteria(100);Planctomycetes(100);Planctomycetacia(100);Pirellulales(100);Pirellulaceae(100);Pir4_lineage(100);	Otu01596	259	0	0	1	0	0	0	3	12	15	2	0	0	0	0	0	0	0	0	0	0	0	0	0	0	0	0	0	0	1	0	6	0	0	62	140	0	12	1	4	0	0	0
Bacteria(100);Proteobacteria(100);Gammaproteobacteria(100);Francisellales(100);Francisellaceae(100);Francisellaceae_unclassified(100);	Otu01669	259	0	0	0	0	0	0	0	0	0	0	0	0	0	0	0	0	0	0	0	0	0	0	0	0	0	0	0	0	0	0	0	0	51	147	47	0	0	0	0	7	0	7
Bacteria(100);Proteobacteria(100);Alphaproteobacteria(100);Rhodobacterales(100);Rhodobacteraceae(100);Rhodobacteraceae_unclassified(100);	Otu00820	258	0	0	0	0	0	0	0	0	0	0	0	0	0	0	0	0	0	0	0	0	0	0	0	0	7	251	0	0	0	0	0	0	0	0	0	0	0	0	0	0	0	0
Bacteria(100);Proteobacteria(100);Alphaproteobacteria(100);Rickettsiales(100);AB1(100);AB1_ge(100);	Otu00865	258	0	0	0	7	0	2	6	0	0	1	0	0	0	0	72	0	2	74	0	0	0	2	4	7	29	5	2	0	5	3	37	0	0	0	0	0	0	0	0	0	0	0
Bacteria(100);Verrucomicrobia(100);Verrucomicrobiae(100);Opitutales(100);Puniceicoccaceae(100);Lentimonas(92);	Otu01534	258	0	0	0	7	0	0	0	0	0	0	0	0	0	0	0	0	0	0	0	0	0	0	0	0	5	9	237	0	0	0	0	0	0	0	0	0	0	0	0	0	0	0
Bacteria(100);Bacteroidetes(100);Bacteroidia(100);Chitinophagales(100);Saprospiraceae(100);Aureispira(100);	Otu00240	257	2	0	0	0	77	125	0	0	0	0	0	0	0	0	0	0	0	0	0	10	7	2	3	3	0	0	0	0	0	0	0	0	0	0	0	28	0	0	0	0	0	0
Bacteria(100);Planctomycetes(100);Planctomycetacia(100);Pirellulales(100);Pirellulaceae(100);Blastopirellula(100);	Otu00532	257	0	0	0	4	0	0	3	29	22	10	0	0	6	0	0	0	0	9	0	0	0	3	2	9	3	52	64	0	5	0	0	0	0	0	0	36	0	0	0	0	0	0
Bacteria(100);Bacteroidetes(100);Bacteroidia(100);Flavobacteriales(100);Cryomorphaceae(100);uncultured(100);	Otu00801	256	0	0	0	0	0	0	0	0	7	0	0	0	0	0	0	0	0	0	0	0	0	1	1	1	234	6	6	0	0	0	0	0	0	0	0	0	0	0	0	0	0	0
Bacteria(100);Proteobacteria(100);Gammaproteobacteria(100);Gammaproteobacteria_Incertae_Sedis(100);Unknown_Family(100);Marinicella(100);	Otu01548	255	0	0	0	28	0	0	0	0	0	0	0	0	0	0	0	0	0	0	0	0	0	0	0	0	2	201	24	0	0	0	0	0	0	0	0	0	0	0	0	0	0	0
Bacteria(100);Proteobacteria(100);Gammaproteobacteria(100);Oceanospirillales(100);Oleiphilaceae(100);Oleiphilus(100);	Otu01553	255	0	0	0	0	0	0	0	0	0	0	0	0	0	0	0	16	0	0	0	0	0	0	0	0	0	29	206	0	0	0	0	0	0	2	0	0	0	0	0	0	0	2
Bacteria(100);Proteobacteria(100);Alphaproteobacteria(100);Micavibrionales(100);uncultured(100);uncultured_ge(100);	Otu00397	254	9	11	19	0	10	49	9	1	3	0	0	0	0	0	29	0	0	40	0	0	0	1	0	0	0	0	4	0	6	1	36	0	0	0	0	26	0	0	0	0	0	0
Bacteria(100);Bacteroidetes(100);Bacteroidia(100);Chitinophagales(100);Saprospiraceae(100);Aureispira(100);	Otu00798	254	0	0	0	0	161	6	0	0	0	0	0	0	0	17	0	0	0	0	0	64	2	0	4	0	0	0	0	0	0	0	0	0	0	0	0	0	0	0	0	0	0	0
Bacteria(100);Bacteroidetes(100);Bacteroidia(100);Bacteroidia_unclassified(100);Bacteroidia_unclassified(100);Bacteroidia_unclassified(100);	Otu00881	254	1	0	0	0	0	5	0	0	0	0	0	0	0	0	0	0	0	0	7	5	196	0	0	0	0	0	0	0	0	0	0	0	0	0	0	17	0	0	0	9	0	14
Bacteria(100);Bacteroidetes(100);Bacteroidia(100);Chitinophagales(100);Saprospiraceae(100);Rubidimonas(100);	Otu01300	254	0	9	0	61	0	0	0	0	0	0	0	0	0	0	0	0	0	0	0	0	0	2	1	6	4	5	166	0	0	0	0	0	0	0	0	0	0	0	0	0	0	0
Bacteria(100);Cyanobacteria(100);Oxyphotobacteria(100);Limnotrichales(100);Limnotrichaceae(100);Limnothrix(100);	Otu01539	254	0	0	0	152	0	0	0	0	0	0	0	0	0	0	0	0	0	0	0	0	0	0	0	0	1	0	101	0	0	0	0	0	0	0	0	0	0	0	0	0	0	0
Bacteria(100);Bacteroidetes(100);Bacteroidia(100);Chitinophagales(100);uncultured(95);uncultured_ge(95);	Otu01576	254	0	0	1	0	0	0	0	0	0	0	0	0	0	0	0	0	0	12	0	0	0	0	0	0	0	200	2	0	3	33	0	0	0	0	0	0	3	0	0	0	0	0
Bacteria(100);Bacteroidetes(100);Bacteroidia(100);Cytophagales(100);Bernardetiaceae(100);Bernardetia(100);	Otu01690	253	0	0	0	0	2	0	0	0	0	0	0	0	0	0	0	0	0	0	0	25	226	0	0	0	0	0	0	0	0	0	0	0	0	0	0	0	0	0	0	0	0	0
Bacteria(100);Proteobacteria(100);Gammaproteobacteria(100);Vibrionales(100);Vibrionaceae(100);Vibrio(100);	Otu00276	252	0	0	0	0	0	2	0	6	0	0	0	0	0	0	0	0	11	0	0	0	0	0	1	3	0	0	0	0	19	90	116	0	0	0	0	0	4	0	0	0	0	0
Bacteria(100);Bacteroidetes(100);Bacteroidia(100);Flavobacteriales(100);Flavobacteriaceae(100);Flavobacteriaceae_unclassified(87);	Otu01493	252	0	0	0	6	0	0	0	0	0	0	0	0	0	0	0	0	0	0	0	0	0	2	2	0	94	131	14	0	0	0	0	0	0	0	0	3	0	0	0	0	0	0
Bacteria(100);Proteobacteria(100);Alphaproteobacteria(100);Micavibrionales(100);Micavibrionaceae(100);uncultured(100);	Otu01672	252	0	0	0	0	0	0	0	0	0	0	32	2	0	0	0	31	36	8	18	0	0	0	0	0	0	2	0	0	0	0	0	0	20	35	14	40	14	0	0	0	0	0
Bacteria(100);Actinobacteria(100);Actinobacteria(100);Micrococcales(100);Micrococcaceae(100);Micrococcus(100);	Otu01261	251	0	0	0	0	2	1	1	0	0	0	0	0	6	0	0	21	1	0	0	0	0	0	0	0	0	0	0	0	0	3	5	131	4	0	34	24	0	0	16	0	2	0
Bacteria(100);Proteobacteria(100);Gammaproteobacteria(100);Arenicellales(100);Arenicellaceae(100);Arenicella(100);	Otu01511	251	3	2	0	21	0	0	0	0	0	0	0	0	0	0	0	0	0	0	0	0	0	6	2	0	0	0	125	0	0	2	0	1	0	0	1	88	0	0	0	0	0	0
Bacteria(100);Planctomycetes(100);Planctomycetacia(86);Planctomycetacia_unclassified(85);Planctomycetacia_unclassified(85);Planctomycetacia_unclassified(85);	Otu01674	251	0	0	0	0	0	0	22	72	1	156	0	0	0	0	0	0	0	0	0	0	0	0	0	0	0	0	0	0	0	0	0	0	0	0	0	0	0	0	0	0	0	0
Bacteria(100);Planctomycetes(100);Planctomycetacia(100);Pirellulales(100);Pirellulaceae(100);Pirellulaceae_unclassified(100);	Otu01697	251	0	0	0	0	17	18	0	0	0	0	0	0	105	29	52	0	23	0	0	0	2	0	0	0	0	0	0	0	0	0	0	0	0	0	0	0	0	0	0	0	0	5
Bacteria(100);Planctomycetes(100);Planctomycetacia(100);Pirellulales(100);Pirellulaceae(100);Blastopirellula(100);	Otu00409	250	2	9	0	3	0	1	25	107	32	18	0	0	0	0	0	0	0	0	0	0	0	6	3	7	0	3	19	0	10	4	1	0	0	0	0	0	0	0	0	0	0	0
Bacteria(100);Proteobacteria(100);Alphaproteobacteria(100);Micavibrionales(100);Micavibrionaceae(100);uncultured(100);	Otu01498	250	0	0	0	2	0	0	6	0	0	0	0	0	0	0	0	82	39	38	0	0	0	0	0	0	0	0	9	0	2	0	10	0	0	0	0	47	15	0	0	0	0	0
Bacteria(100);Verrucomicrobia(100);Verrucomicrobiae(100);Verrucomicrobiales(100);DEV007(100);DEV007_ge(100);	Otu01540	250	0	1	1	0	0	0	0	0	0	0	0	0	0	0	0	0	0	0	0	0	0	0	0	0	69	170	0	0	0	0	0	0	0	0	0	9	0	0	0	0	0	0
Bacteria(100);Bacteroidetes(100);Bacteroidia(100);Cytophagales(100);Cytophagales_unclassified(100);Cytophagales_unclassified(100);	Otu01708	249	0	0	0	0	0	0	0	0	0	0	0	0	0	0	0	0	0	0	0	0	0	0	0	0	3	235	8	0	0	0	0	0	0	0	0	0	0	0	0	3	0	0
Bacteria(100);Proteobacteria(100);Alphaproteobacteria(100);Rhizobiales(100);Rhizobiaceae(100);Rhizobiaceae_unclassified(100);	Otu00693	248	0	0	0	0	0	5	0	0	0	3	0	0	0	0	0	19	0	0	0	0	0	4	3	6	5	9	186	0	0	0	8	0	0	0	0	0	0	0	0	0	0	0
Bacteria(100);Verrucomicrobia(100);Verrucomicrobiae(100);Verrucomicrobiales(100);Rubritaleaceae(100);Roseibacillus(100);	Otu00773	248	0	4	2	0	0	0	5	21	10	5	0	0	0	0	38	0	0	11	0	0	0	10	8	19	1	6	0	10	17	17	17	0	11	6	29	0	1	0	0	0	0	0
Bacteria(100);Planctomycetes(100);Phycisphaerae(100);Phycisphaerales(100);Phycisphaeraceae(100);Algisphaera(100);	Otu01702	248	0	0	0	0	0	0	0	0	0	0	0	0	0	62	0	0	0	0	0	0	0	0	0	0	0	0	0	0	0	0	0	0	7	53	0	0	11	3	0	99	0	13
Bacteria(100);Proteobacteria(100);Gammaproteobacteria(100);Alteromonadales(100);Alteromonadaceae(100);Alteromonadaceae_unclassified(91);	Otu01670	247	0	0	0	0	0	0	2	0	0	0	0	0	0	0	0	0	0	0	0	0	0	0	0	0	0	0	219	0	0	0	0	23	0	0	0	0	0	0	0	3	0	0
Bacteria(100);Planctomycetes(100);Phycisphaerae(100);Phycisphaerales(100);Phycisphaeraceae(100);Urania-1B-19_marine_sediment_group(100);	Otu01429	246	0	0	0	0	0	0	0	0	5	0	0	0	0	0	0	0	0	0	0	0	0	0	0	1	195	45	0	0	0	0	0	0	0	0	0	0	0	0	0	0	0	0
Bacteria(100);Proteobacteria(100);Gammaproteobacteria(100);Pseudomonadales(100);Pseudomonadaceae(100);Pseudomonas(100);	Otu01679	246	0	0	0	0	0	0	0	0	0	0	0	0	0	0	0	0	0	0	5	0	0	0	0	0	0	0	34	0	0	0	0	0	162	5	40	0	0	0	0	0	0	0
Bacteria(100);Planctomycetes(100);Planctomycetacia(100);Pirellulales(100);Pirellulaceae(100);Pirellulaceae_unclassified(100);	Otu01718	246	0	0	0	0	0	0	0	4	0	1	0	0	3	0	12	0	16	0	0	0	0	0	0	0	17	25	0	0	0	0	0	0	0	0	0	0	14	15	139	0	0	0
Bacteria(100);Bacteroidetes(100);Bacteroidia(100);Flavobacteriales(100);Cryomorphaceae(98);Cryomorphaceae_unclassified(61);	Otu00655	245	0	0	0	0	0	0	1	0	0	2	0	0	0	0	0	0	0	0	0	0	0	0	0	0	196	10	2	0	0	1	21	0	0	12	0	0	0	0	0	0	0	0
Bacteria(100);Bacteroidetes(100);Bacteroidia(100);Chitinophagales(100);Saprospiraceae(100);Lewinella(100);	Otu01293	245	0	6	0	25	0	0	12	0	0	0	0	0	0	0	0	0	0	0	0	0	0	0	0	2	120	67	13	0	0	0	0	0	0	0	0	0	0	0	0	0	0	0
Bacteria(100);Planctomycetes(100);Planctomycetacia(100);Planctomycetales(100);Rubinisphaeraceae(100);Rubinisphaera(100);	Otu01388	245	0	3	0	0	0	0	15	130	23	26	4	0	0	0	0	0	0	9	0	0	0	0	0	0	0	0	14	0	4	9	8	0	0	0	0	0	0	0	0	0	0	0
Bacteria(100);Proteobacteria(100);Alphaproteobacteria(100);Caulobacterales(100);Hyphomonadaceae(100);uncultured(100);	Otu01720	245	0	0	0	0	0	1	0	0	0	0	0	0	0	0	0	0	0	1	153	2	0	0	0	0	0	0	0	0	0	0	0	0	14	74	0	0	0	0	0	0	0	0
Bacteria(100);Bacteroidetes(100);Bacteroidia(100);Flavobacteriales(100);Flavobacteriaceae(100);Flavobacteriaceae_unclassified(100);	Otu01616	244	0	4	0	0	0	0	0	0	0	0	0	0	0	0	0	0	0	0	0	0	0	0	0	0	0	2	238	0	0	0	0	0	0	0	0	0	0	0	0	0	0	0
Bacteria(100);Bacteroidetes(100);Bacteroidia(100);Chitinophagales(100);Saprospiraceae(100);uncultured(100);	Otu01726	244	0	0	0	244	0	0	0	0	0	0	0	0	0	0	0	0	0	0	0	0	0	0	0	0	0	0	0	0	0	0	0	0	0	0	0	0	0	0	0	0	0	0
Bacteria(100);Proteobacteria(100);Alphaproteobacteria(100);Rhodobacterales(100);Rhodobacteraceae(100);Rhodobacteraceae_unclassified(100);	Otu00329	243	5	0	0	38	0	0	0	0	0	0	0	0	0	0	0	0	0	0	0	0	0	2	2	18	0	1	148	0	0	0	0	0	0	0	0	29	0	0	0	0	0	0
Bacteria(100);Actinobacteria(100);Acidimicrobiia(100);Microtrichales(100);uncultured(90);uncultured_ge(90);	Otu01557	242	0	0	0	0	0	0	2	4	1	0	0	0	0	0	0	0	0	0	0	0	0	0	0	0	173	57	0	0	0	0	0	0	0	0	0	0	0	0	0	5	0	0
Bacteria(100);Verrucomicrobia(100);Verrucomicrobiae(100);Verrucomicrobiales(100);DEV007(100);DEV007_ge(100);	Otu01657	242	0	0	0	6	0	0	0	0	0	0	0	0	0	0	0	0	0	0	0	0	0	0	0	0	86	115	35	0	0	0	0	0	0	0	0	0	0	0	0	0	0	0
Bacteria(100);Verrucomicrobia(100);Verrucomicrobiae(100);Verrucomicrobiales(100);Rubritaleaceae(100);Luteolibacter(100);	Otu00602	241	0	0	0	0	0	0	0	0	0	0	0	0	0	0	0	0	0	0	0	0	0	0	0	0	234	5	0	0	0	0	0	0	0	2	0	0	0	0	0	0	0	0
Bacteria(100);Planctomycetes(100);Phycisphaerae(100);Phycisphaerales(100);Phycisphaeraceae(100);SM1A02(100);	Otu01124	241	0	0	0	23	0	0	0	0	4	3	0	0	0	0	0	0	0	0	0	0	0	0	0	0	5	27	179	0	0	0	0	0	0	0	0	0	0	0	0	0	0	0
Bacteria(100);Bacteroidetes(100);Bacteroidia(100);Chitinophagales(100);Saprospiraceae(100);Lewinella(58);	Otu01219	241	3	0	0	19	0	0	5	0	0	0	0	0	0	0	88	0	0	0	0	0	0	1	0	2	4	25	49	0	0	0	0	0	13	0	32	0	0	0	0	0	0	0
Bacteria(100);Patescibacteria(100);Parcubacteria(100);Candidatus_Kaiserbacteria(100);Candidatus_Kaiserbacteria_fa(100);Candidatus_Kaiserbacteria_ge(100);	Otu01701	241	0	0	0	0	0	0	0	0	0	0	0	0	0	0	0	0	0	0	0	0	0	0	0	0	27	209	5	0	0	0	0	0	0	0	0	0	0	0	0	0	0	0
Bacteria(100);Bacteroidetes(100);Bacteroidia(100);Cytophagales(100);Cyclobacteriaceae(100);uncultured(100);	Otu01715	241	0	0	0	0	0	0	0	0	0	0	0	0	0	0	0	0	0	0	0	0	0	0	0	0	212	29	0	0	0	0	0	0	0	0	0	0	0	0	0	0	0	0
Bacteria(100);Bacteroidetes(100);Bacteroidia(100);Flavobacteriales(100);Flavobacteriaceae(100);Jejudonia(100);	Otu01428	240	2	5	1	28	0	2	0	1	0	0	0	14	0	0	0	25	0	0	0	0	0	0	0	0	0	2	0	5	8	7	131	0	3	0	0	0	0	0	0	0	0	6
Bacteria(100);Bacteroidetes(100);Bacteroidia(100);Bacteroidales(100);Bacteroidetes_BD2-2(100);Bacteroidetes_BD2-2_ge(100);	Otu01612	240	3	7	1	0	0	0	0	0	0	0	0	0	0	0	0	0	0	0	0	0	0	20	27	65	117	0	0	0	0	0	0	0	0	0	0	0	0	0	0	0	0	0
Bacteria(100);Bacteroidetes(100);Bacteroidia(100);Chitinophagales(100);Chitinophagaceae(100);Taibaiella(100);	Otu01111	239	7	0	0	10	0	2	0	0	0	0	0	0	0	0	0	0	0	0	0	0	0	3	13	23	36	2	143	0	0	0	0	0	0	0	0	0	0	0	0	0	0	0
Bacteria(100);Proteobacteria(100);Alphaproteobacteria(100);Micavibrionales(100);Micavibrionaceae(100);uncultured(100);	Otu01647	239	0	0	0	13	0	0	0	0	0	0	0	0	0	0	0	0	0	0	0	0	0	0	0	0	18	77	17	0	0	0	0	0	56	23	35	0	0	0	0	0	0	0
Bacteria(100);Bacteroidetes(100);Bacteroidia(100);Flavobacteriales(100);Cryomorphaceae(91);uncultured(91);	Otu01703	239	0	0	0	0	0	0	0	0	0	0	0	0	0	0	0	0	0	0	0	0	0	0	0	2	237	0	0	0	0	0	0	0	0	0	0	0	0	0	0	0	0	0
Bacteria(100);Proteobacteria(100);Alphaproteobacteria(100);Rhizobiales(100);Rhizobiaceae(100);Lentilitoribacter(100);	Otu01446	238	2	4	2	120	0	0	4	0	0	1	0	0	0	0	0	0	0	0	0	0	0	4	0	5	0	0	57	7	1	0	31	0	0	0	0	0	0	0	0	0	0	0
Bacteria(100);Bacteroidetes(100);Bacteroidia(100);Flavobacteriales(100);Flavobacteriaceae(100);Flavobacteriaceae_unclassified(99);	Otu01451	238	0	0	0	45	0	0	0	0	0	0	0	0	0	0	0	0	0	0	0	0	0	0	0	0	0	0	193	0	0	0	0	0	0	0	0	0	0	0	0	0	0	0
Bacteria(100);Actinobacteria(100);Actinobacteria(100);Corynebacteriales(100);Corynebacteriaceae(100);Corynebacterium_1(100);	Otu01561	238	0	0	0	0	0	0	3	0	0	1	28	0	7	0	66	0	17	19	0	0	0	0	0	0	0	0	0	16	0	0	17	50	0	0	6	8	0	0	0	0	0	0
Bacteria(100);Actinobacteria(100);Actinobacteria(100);Actinobacteria_unclassified(100);Actinobacteria_unclassified(100);Actinobacteria_unclassified(100);	Otu01685	238	0	0	0	0	0	0	0	0	0	0	0	182	10	0	0	0	0	0	0	0	0	0	0	0	0	0	0	0	0	1	0	0	0	0	0	0	0	0	0	0	0	45
Bacteria(100);Proteobacteria(100);Gammaproteobacteria(100);Alteromonadales(100);Marinobacteraceae(100);Marinobacter(100);	Otu01739	238	0	0	0	0	0	0	0	0	0	0	0	0	25	0	0	0	0	0	0	0	0	0	0	0	0	0	0	0	0	0	0	0	58	21	19	0	0	0	0	4	0	111
Bacteria(100);Proteobacteria(100);Alphaproteobacteria(100);Alphaproteobacteria_Incertae_Sedis(98);Unknown_Family(98);Unknown_Family_unclassified(78);	Otu01749	238	0	0	0	0	0	0	0	0	0	0	0	0	0	0	0	66	5	0	0	0	0	0	0	0	0	0	0	0	0	0	0	0	0	0	0	0	167	0	0	0	0	0
Bacteria(100);Proteobacteria(100);Gammaproteobacteria(100);Alteromonadales(100);Colwelliaceae(100);Colwellia(100);	Otu00818	237	0	2	0	0	0	0	0	0	2	2	0	0	0	0	0	0	4	0	0	0	0	3	0	0	0	77	0	0	2	78	67	0	0	0	0	0	0	0	0	0	0	0
Bacteria(100);Planctomycetes(100);OM190(100);OM190_or(100);OM190_fa(100);OM190_ge(100);	Otu01655	237	0	0	0	15	0	0	0	0	0	0	0	0	0	0	0	0	0	0	0	0	0	0	0	0	0	0	222	0	0	0	0	0	0	0	0	0	0	0	0	0	0	0
Bacteria(100);Firmicutes(100);Bacilli(100);Bacillales(100);Bacillaceae(100);Bacillaceae_unclassified(73);	Otu01753	237	0	0	0	0	0	0	0	0	0	0	0	2	0	0	0	0	0	0	0	0	0	0	0	0	0	0	0	0	0	0	0	55	0	0	134	0	0	0	1	5	0	40
Bacteria(100);Chloroflexi(100);Anaerolineae(100);Ardenticatenales(100);Ardenticatenaceae(100);uncultured(100);	Otu01603	236	2	1	2	0	0	0	24	42	0	42	0	0	0	15	9	0	0	0	0	0	0	4	1	1	0	0	0	0	8	38	47	0	0	0	0	0	0	0	0	0	0	0
Bacteria(100);Bacteroidetes(100);Bacteroidia(100);Cytophagales(100);Cyclobacteriaceae(100);Tunicatimonas(100);	Otu01760	236	0	0	0	0	0	0	0	0	0	0	0	0	0	0	0	0	0	0	0	0	0	0	0	0	0	0	0	0	0	0	0	0	0	0	0	0	4	0	0	0	223	9
Bacteria(100);Proteobacteria(100);Gammaproteobacteria(100);Oceanospirillales(100);Pseudohongiellaceae(100);Pseudohongiella(100);	Otu01754	235	0	0	0	2	0	0	0	0	0	0	0	0	0	0	0	0	0	0	0	0	0	0	0	0	0	101	130	0	0	0	0	0	0	0	0	0	0	0	0	0	0	2
Bacteria(100);Proteobacteria(100);Deltaproteobacteria(100);Desulfobacterales(100);Desulfobulbaceae(100);Desulforhopalus(100);	Otu00203	234	1	0	0	0	0	1	0	0	0	0	0	0	0	0	20	0	0	0	0	0	0	0	1	0	151	3	0	0	0	0	0	0	0	4	0	34	0	18	0	0	1	0
Bacteria(100);Bacteroidetes(100);Bacteroidia(100);Cytophagales(100);Cyclobacteriaceae(95);Tunicatimonas(58);	Otu01286	234	0	0	0	0	64	87	1	0	0	0	0	0	0	0	0	0	0	0	4	2	10	0	0	0	0	0	0	0	0	0	0	0	0	0	0	0	2	0	0	0	64	0
Bacteria(100);Proteobacteria(100);Gammaproteobacteria(100);Oceanospirillales(100);Litoricolaceae(100);Litoricola(100);	Otu01765	234	0	1	1	0	0	0	0	0	0	0	0	0	37	0	0	0	0	0	48	33	3	4	0	4	0	0	0	0	0	0	0	23	0	13	0	67	0	0	0	0	0	0
Bacteria(100);Proteobacteria(100);Deltaproteobacteria(100);Bdellovibrionales(100);Bdellovibrionaceae(100);OM27_clade(100);	Otu01049	233	0	0	0	5	0	0	0	0	0	0	0	0	0	0	0	0	0	0	0	0	0	3	0	1	146	13	28	0	0	0	0	0	0	0	0	37	0	0	0	0	0	0
Bacteria(100);Proteobacteria(100);Gammaproteobacteria(100);Cellvibrionales(100);Halieaceae(100);Halieaceae_unclassified(69);	Otu01315	233	0	0	0	3	0	0	0	0	0	0	0	0	0	0	0	0	0	0	0	0	0	0	0	0	50	0	180	0	0	0	0	0	0	0	0	0	0	0	0	0	0	0
Bacteria(100);Proteobacteria(100);Alphaproteobacteria(100);Micavibrionales(100);Micavibrionaceae(100);uncultured(100);	Otu01529	233	1	0	0	0	0	0	9	71	16	10	0	6	14	0	0	0	23	0	0	0	0	0	0	0	0	0	0	0	10	19	15	0	0	0	0	34	2	0	0	3	0	0
Bacteria(100);Bacteroidetes(100);Bacteroidia(100);Chitinophagales(100);Saprospiraceae(100);uncultured(100);	Otu01632	233	0	0	0	0	0	0	0	0	0	0	0	0	0	0	0	0	0	0	0	0	0	0	0	0	16	217	0	0	0	0	0	0	0	0	0	0	0	0	0	0	0	0
Bacteria(100);Proteobacteria(100);Gammaproteobacteria(100);Alteromonadales(100);Shewanellaceae(100);Shewanella(100);	Otu01653	233	0	0	0	0	0	2	0	0	0	0	0	0	0	0	0	55	0	0	0	0	0	33	14	105	0	0	0	0	0	0	24	0	0	0	0	0	0	0	0	0	0	0
Bacteria(100);Bacteroidetes(100);Bacteroidia(100);Flavobacteriales(100);Flavobacteriaceae(100);Ulvibacter(94);	Otu01379	232	0	0	0	0	0	0	0	0	0	0	0	0	0	0	0	0	0	0	0	0	0	0	0	0	0	103	129	0	0	0	0	0	0	0	0	0	0	0	0	0	0	0
Bacteria(100);Actinobacteria(100);Acidimicrobiia(100);Actinomarinales(100);Actinomarinales_unclassified(87);Actinomarinales_unclassified(87);	Otu01773	232	0	0	0	0	0	0	0	0	0	0	0	0	0	0	0	0	0	0	0	0	0	0	0	0	0	232	0	0	0	0	0	0	0	0	0	0	0	0	0	0	0	0
Bacteria(100);Patescibacteria(100);Parcubacteria(100);Parcubacteria_unclassified(97);Parcubacteria_unclassified(97);Parcubacteria_unclassified(97);	Otu01527	231	0	0	0	0	228	3	0	0	0	0	0	0	0	0	0	0	0	0	0	0	0	0	0	0	0	0	0	0	0	0	0	0	0	0	0	0	0	0	0	0	0	0
Bacteria(100);Bacteroidetes(100);Bacteroidia(100);Flavobacteriales(100);Flavobacteriaceae(100);Nonlabens(100);	Otu01729	231	0	0	0	0	0	0	0	0	0	0	0	0	0	0	0	0	0	0	1	0	0	0	0	0	0	0	0	0	0	0	0	0	0	0	0	0	0	0	0	0	0	230
Bacteria(100);Bacteroidetes(100);Bacteroidia(100);Flavobacteriales(100);Flavobacteriaceae(100);Maritimimonas(100);	Otu01775	231	0	0	0	0	0	0	0	0	0	0	0	0	0	0	0	0	0	0	0	0	0	0	0	0	160	71	0	0	0	0	0	0	0	0	0	0	0	0	0	0	0	0
Bacteria(100);Proteobacteria(100);Gammaproteobacteria(100);Chromatiales(100);Chromatiaceae(100);Marichromatium(100);	Otu01776	231	0	0	0	0	0	0	0	0	0	0	0	0	0	0	0	0	0	0	0	0	0	0	0	0	0	0	0	0	0	0	0	0	122	42	67	0	0	0	0	0	0	0
Bacteria(100);Proteobacteria(100);Alphaproteobacteria(100);Alphaproteobacteria_unclassified(100);Alphaproteobacteria_unclassified(100);Alphaproteobacteria_unclassified(100);	Otu01712	230	0	2	0	0	0	0	7	6	1	0	0	0	0	0	56	0	102	29	0	0	0	0	0	0	0	0	0	0	0	2	6	0	0	0	0	19	0	0	0	0	0	0
Bacteria(100);Acidobacteria(100);Holophagae(100);Acanthopleuribacterales(100);Acanthopleuribacteraceae(100);Acanthopleuribacter(100);	Otu01761	230	0	0	0	230	0	0	0	0	0	0	0	0	0	0	0	0	0	0	0	0	0	0	0	0	0	0	0	0	0	0	0	0	0	0	0	0	0	0	0	0	0	0
Bacteria(100);Proteobacteria(100);Alphaproteobacteria(100);Micavibrionales(100);Micavibrionaceae(100);uncultured(100);	Otu01766	230	0	0	0	0	0	0	0	0	0	0	0	0	0	0	0	0	0	0	0	0	0	0	0	0	0	0	4	0	0	0	0	0	83	97	25	21	0	0	0	0	0	0
Bacteria(100);Proteobacteria(100);Deltaproteobacteria(100);SAR324_clade(Marine_group_B)(100);SAR324_clade(Marine_group_B)_fa(100);SAR324_clade(Marine_group_B)_ge(100);	Otu01779	230	0	0	0	7	0	0	0	0	0	0	0	0	0	0	0	0	0	0	0	0	0	0	0	0	0	0	3	0	0	0	0	0	160	60	0	0	0	0	0	0	0	0
Bacteria(100);Proteobacteria(100);Deltaproteobacteria(100);Desulfobacterales(100);Desulfobulbaceae(100);Desulfobulbaceae_unclassified(100);	Otu00936	229	0	0	0	0	0	0	0	0	4	0	0	0	0	0	31	0	0	0	0	0	0	0	0	0	189	5	0	0	0	0	0	0	0	0	0	0	0	0	0	0	0	0
Bacteria(100);Proteobacteria(100);Alphaproteobacteria(100);Alphaproteobacteria_unclassified(100);Alphaproteobacteria_unclassified(100);Alphaproteobacteria_unclassified(100);	Otu01387	229	0	0	0	0	0	0	0	0	0	0	0	0	0	0	20	0	0	0	0	0	0	0	0	0	6	2	41	0	0	5	15	0	2	0	26	92	0	0	0	12	0	8
Bacteria(100);Verrucomicrobia(100);Verrucomicrobiae(100);Opitutales(100);Puniceicoccaceae(100);Pelagicoccus(100);	Otu01742	229	0	0	1	8	0	0	0	0	0	0	0	0	0	0	0	0	0	0	0	0	0	0	5	0	2	72	141	0	0	0	0	0	0	0	0	0	0	0	0	0	0	0
Bacteria(100);Bacteroidetes(100);Rhodothermia(100);Rhodothermales(100);Rhodothermaceae(100);Rubrivirga(100);	Otu01785	229	0	0	0	0	0	0	0	0	0	0	0	0	0	0	0	0	0	0	0	0	0	0	0	0	0	0	0	0	0	0	0	0	0	0	0	0	0	0	0	0	114	115
Bacteria(100);Bacteroidetes(100);Bacteroidia(100);Flavobacteriales(100);Flavobacteriaceae(100);Aquimarina(100);	Otu00843	228	0	0	0	0	0	0	0	0	0	0	31	0	0	0	31	93	0	25	0	0	0	0	7	1	0	0	0	8	3	6	23	0	0	0	0	0	0	0	0	0	0	0
Bacteria(100);Bacteroidetes(100);Bacteroidia(100);Flavobacteriales(100);Flavobacteriaceae(100);Ulvibacter(100);	Otu01549	228	0	0	0	6	0	0	0	0	0	0	0	0	0	0	0	0	0	0	0	0	0	0	0	0	195	13	14	0	0	0	0	0	0	0	0	0	0	0	0	0	0	0
Bacteria(100);Proteobacteria(100);Alphaproteobacteria(100);Rhodobacterales(100);Rhodobacteraceae(100);Rhodobacteraceae_unclassified(100);	Otu01567	228	0	0	0	0	0	2	0	0	0	0	0	0	0	0	0	0	0	226	0	0	0	0	0	0	0	0	0	0	0	0	0	0	0	0	0	0	0	0	0	0	0	0
Bacteria(100);Bacteroidetes(100);Bacteroidia(100);Flavobacteriales(100);Flavobacteriaceae(100);Aurantivirga(63);	Otu01135	227	0	0	2	136	2	3	40	0	0	0	0	0	0	0	0	0	0	0	0	0	0	2	0	2	8	1	9	0	0	3	0	0	2	0	17	0	0	0	0	0	0	0
Bacteria(100);Bacteroidetes(100);Bacteroidia(100);Flavobacteriales(100);Flavobacteriaceae(100);Cellulophaga(100);	Otu01274	227	0	0	0	0	0	0	0	0	0	0	0	0	0	0	0	0	0	0	0	0	0	0	0	0	0	42	0	0	0	0	0	0	0	0	0	60	0	3	0	122	0	0
Bacteria(100);Bacteroidetes(100);Bacteroidia(100);Flavobacteriales(100);Cryomorphaceae(100);uncultured(100);	Otu01509	226	36	24	9	0	0	0	38	0	0	1	0	0	0	0	45	0	0	0	0	0	0	6	3	9	7	7	0	16	4	0	0	0	0	0	0	21	0	0	0	0	0	0
Bacteria(100);Verrucomicrobia(100);Verrucomicrobiae(100);Verrucomicrobiales(100);Rubritaleaceae(100);Persicirhabdus(100);	Otu01706	226	0	0	0	188	0	0	0	0	0	0	0	0	0	0	0	0	0	0	0	0	0	0	0	0	0	0	38	0	0	0	0	0	0	0	0	0	0	0	0	0	0	0
Bacteria(100);Proteobacteria(100);Gammaproteobacteria(100);Alteromonadales(100);Alteromonadaceae(100);Alteromonadaceae_unclassified(90);	Otu00896	224	0	0	0	0	0	0	0	0	0	0	0	0	0	0	0	0	0	0	0	0	0	0	0	0	0	224	0	0	0	0	0	0	0	0	0	0	0	0	0	0	0	0
Bacteria(100);Bacteroidetes(100);Bacteroidia(100);Bacteroidales(100);Marinifilaceae(100);Marinifilum(100);	Otu01662	224	0	0	0	0	0	0	0	0	0	0	0	0	0	0	0	0	0	0	0	0	0	0	0	0	215	9	0	0	0	0	0	0	0	0	0	0	0	0	0	0	0	0
Bacteria(100);Bacteroidetes(100);Bacteroidia(100);Cytophagales(100);Spirosomaceae(100);Taeseokella(100);	Otu01707	224	1	0	7	0	0	5	0	0	0	0	0	0	0	0	0	0	4	11	0	0	0	2	0	6	23	0	0	0	0	0	0	0	0	35	0	123	0	7	0	0	0	0
Bacteria(100);Bacteroidetes(100);Bacteroidia(100);Chitinophagales(100);Saprospiraceae(100);Portibacter(100);	Otu01719	224	0	0	0	2	0	0	0	0	0	0	0	0	0	0	0	0	0	0	0	0	0	0	0	0	3	11	208	0	0	0	0	0	0	0	0	0	0	0	0	0	0	0
Bacteria(100);Bacteroidetes(100);Bacteroidia(100);Flavobacteriales(100);Flavobacteriaceae(100);Winogradskyella(68);	Otu01772	224	0	0	0	0	0	0	0	0	0	2	0	0	0	0	0	0	0	0	0	0	0	2	0	0	0	3	0	0	0	0	8	0	0	0	0	0	37	0	0	2	0	170
Bacteria(100);Proteobacteria(100);Gammaproteobacteria(100);B2M28(100);B2M28_fa(100);B2M28_ge(100);	Otu00968	223	0	0	0	0	0	0	0	0	0	0	0	0	0	0	0	0	0	0	0	0	0	0	0	0	206	12	3	0	2	0	0	0	0	0	0	0	0	0	0	0	0	0
Bacteria(100);Proteobacteria(100);Gammaproteobacteria(100);Betaproteobacteriales(100);Methylophilaceae(100);Methylotenera(100);	Otu01454	223	0	0	0	3	0	0	0	0	0	0	0	0	0	0	0	0	0	0	0	0	0	0	0	0	0	2	70	0	0	0	0	0	10	14	124	0	0	0	0	0	0	0
Bacteria(100);Bacteroidetes(100);Bacteroidia(100);Flavobacteriales(100);Flavobacteriaceae(100);Aquibacter(100);	Otu01146	222	10	0	1	9	0	0	0	13	6	0	0	0	0	0	0	53	28	37	0	0	0	6	1	2	0	13	26	0	2	0	15	0	0	0	0	0	0	0	0	0	0	0
Bacteria(100);Proteobacteria(100);Deltaproteobacteria(100);Deltaproteobacteria_unclassified(100);Deltaproteobacteria_unclassified(100);Deltaproteobacteria_unclassified(100);	Otu01673	222	9	72	27	0	62	20	0	0	0	0	0	0	0	0	0	0	0	0	0	6	11	0	0	0	0	0	0	0	0	0	4	0	0	5	0	6	0	0	0	0	0	0
Bacteria(100);Bacteroidetes(100);Bacteroidia(100);Chitinophagales(100);Saprospiraceae(100);Lewinella(100);	Otu01692	222	127	42	24	0	0	0	10	2	1	0	2	4	0	0	5	0	0	0	0	0	0	0	0	0	0	0	0	5	0	0	0	0	0	0	0	0	0	0	0	0	0	0
Bacteria(100);Bacteroidetes(100);Bacteroidia(100);Chitinophagales(100);Saprospiraceae(100);Saprospiraceae_unclassified(55);	Otu01793	222	5	82	131	0	0	2	2	0	0	0	0	0	0	0	0	0	0	0	0	0	0	0	0	0	0	0	0	0	0	0	0	0	0	0	0	0	0	0	0	0	0	0
Bacteria(100);Proteobacteria(100);Gammaproteobacteria(100);Nitrosococcales(100);Methylophagaceae(100);Methylophagaceae_unclassified(99);	Otu01359	221	0	0	0	0	0	0	85	2	0	129	0	0	0	0	0	0	0	0	0	0	0	0	0	0	0	0	0	0	0	0	0	0	5	0	0	0	0	0	0	0	0	0
Bacteria(100);Proteobacteria(100);Gammaproteobacteria(100);Gammaproteobacteria_unclassified(100);Gammaproteobacteria_unclassified(100);Gammaproteobacteria_unclassified(100);	Otu01802	221	0	0	0	0	0	0	0	0	0	0	0	0	0	0	0	0	0	0	0	0	0	0	0	0	182	25	14	0	0	0	0	0	0	0	0	0	0	0	0	0	0	0
Bacteria(100);Bacteroidetes(100);Bacteroidia(100);Flavobacteriales(100);Flavobacteriaceae(100);Flavobacteriaceae_unclassified(100);	Otu01823	221	0	0	0	219	0	0	0	0	0	0	0	0	0	0	0	0	0	0	0	0	0	0	0	0	0	0	2	0	0	0	0	0	0	0	0	0	0	0	0	0	0	0
Bacteria(100);Verrucomicrobia(100);Verrucomicrobiae(100);Verrucomicrobiales(100);Rubritaleaceae(100);Roseibacillus(100);	Otu00309	220	21	35	2	0	1	0	6	2	5	1	7	0	0	0	0	0	0	0	0	0	0	14	11	23	31	16	0	13	0	5	3	0	0	0	0	24	0	0	0	0	0	0
Bacteria(100);Bacteroidetes(100);Bacteroidia(100);Chitinophagales(100);Saprospiraceae(100);Portibacter(100);	Otu00424	220	35	62	24	0	2	0	8	0	0	0	0	0	0	0	0	0	0	0	0	0	0	16	15	16	9	4	0	16	0	12	0	0	0	0	0	0	0	0	0	0	0	1
Bacteria(100);Bacteroidetes(100);Bacteroidia(100);Bacteroidia_unclassified(60);Bacteroidia_unclassified(60);Bacteroidia_unclassified(60);	Otu00812	220	0	0	0	0	50	44	0	0	0	0	0	0	0	4	2	20	1	0	3	60	3	0	0	0	0	0	0	20	0	0	0	0	0	0	0	7	0	0	0	0	6	0
Bacteria(100);Bacteroidetes(100);Bacteroidia(100);Flavobacteriales(100);Flavobacteriaceae(100);Croceitalea(100);	Otu01790	220	0	0	0	0	0	2	0	0	0	0	0	0	0	0	0	0	0	218	0	0	0	0	0	0	0	0	0	0	0	0	0	0	0	0	0	0	0	0	0	0	0	0
Bacteria(100);Actinobacteria(100);Actinobacteria(100);Micrococcales(100);Microbacteriaceae(100);Microbacteriaceae_unclassified(100);	Otu01826	220	0	0	0	0	0	0	0	0	0	0	0	217	0	0	0	0	0	0	0	0	0	0	0	0	0	0	0	0	0	0	3	0	0	0	0	0	0	0	0	0	0	0
Bacteria(100);Bacteroidetes(100);Bacteroidia(100);Flavobacteriales(100);Flavobacteriaceae(100);Flavobacteriaceae_unclassified(84);	Otu01827	220	0	0	0	0	0	0	0	0	0	0	0	0	0	0	0	0	0	0	0	0	0	0	0	0	0	0	0	0	0	0	0	0	0	0	0	153	0	31	36	0	0	0
Bacteria(100);Bacteroidetes(100);Bacteroidia(100);Cytophagales(100);Flammeovirgaceae(100);Flammeovirga(100);	Otu01025	219	0	0	0	0	0	0	3	11	15	8	0	0	0	0	0	0	45	0	0	0	0	0	0	0	0	0	0	0	6	34	60	0	0	0	0	0	5	9	23	0	0	0
Bacteria(100);Proteobacteria(100);Alphaproteobacteria(100);Rhizobiales(100);Rhizobiales_unclassified(71);Rhizobiales_unclassified(71);	Otu01312	219	0	0	0	17	0	0	0	0	0	0	0	0	0	0	0	0	0	0	0	0	0	0	1	0	102	88	11	0	0	0	0	0	0	0	0	0	0	0	0	0	0	0
Bacteria(100);Bacteroidetes(100);Bacteroidia(100);Flavobacteriales(100);Flavobacteriaceae(100);Flavobacteriaceae_unclassified(86);	Otu01341	219	2	0	0	0	0	0	20	60	33	85	0	0	0	0	0	0	0	0	0	0	0	0	0	0	0	0	0	5	2	8	0	0	0	0	0	0	0	0	0	4	0	0
Bacteria(100);Cyanobacteria(100);Oxyphotobacteria(100);Phormidesmiales(100);Phormidesmiales_unclassified(70);Phormidesmiales_unclassified(70);	Otu01716	219	0	0	0	31	0	0	0	0	0	0	0	0	0	0	0	0	0	0	0	0	0	0	0	0	3	0	185	0	0	0	0	0	0	0	0	0	0	0	0	0	0	0
Bacteria(100);Proteobacteria(100);Alphaproteobacteria(100);Caulobacterales(100);Parvularculaceae(100);uncultured(99);	Otu01738	219	0	0	0	31	0	0	0	0	0	0	0	0	0	0	0	0	0	0	0	0	0	0	0	4	0	10	174	0	0	0	0	0	0	0	0	0	0	0	0	0	0	0
Bacteria(100);Bacteroidetes(100);Bacteroidia(100);Bacteroidales(100);Prolixibacteraceae(100);Prolixibacteraceae_unclassified(100);	Otu01811	219	0	0	0	0	0	0	0	0	0	0	0	0	0	0	0	0	0	0	0	0	0	0	0	0	219	0	0	0	0	0	0	0	0	0	0	0	0	0	0	0	0	0
Bacteria(100);Bacteroidetes(100);Bacteroidia(100);Chitinophagales(100);Saprospiraceae(100);Rubidimonas(100);	Otu01831	219	0	2	70	0	0	0	0	0	0	0	0	0	0	0	0	0	0	0	0	0	0	10	10	127	0	0	0	0	0	0	0	0	0	0	0	0	0	0	0	0	0	0
Bacteria(100);Nitrospirae(100);Nitrospira(100);Nitrospirales(100);Nitrospiraceae(100);Nitrospira(100);	Otu01391	218	0	0	0	16	0	0	0	0	1	5	0	0	0	0	0	0	0	0	0	0	0	0	0	0	87	73	19	0	1	3	11	0	0	0	0	0	0	0	0	2	0	0
Bacteria(100);Cyanobacteria(100);Oxyphotobacteria(100);Synechococcales(100);Cyanobiaceae(100);Synechococcus_MBIC10613(100);	Otu01621	217	0	0	0	5	0	0	0	0	0	0	0	0	0	0	0	8	0	0	0	0	0	0	0	0	3	0	198	0	0	0	3	0	0	0	0	0	0	0	0	0	0	0
Bacteria(100);Actinobacteria(100);Acidimicrobiia(100);Microtrichales(100);Microtrichaceae(100);Sva0996_marine_group(100);	Otu01631	217	1	0	0	0	0	0	1	0	0	0	0	0	0	0	0	0	0	0	0	0	0	0	0	0	46	90	66	1	0	0	0	0	4	2	4	0	0	0	0	2	0	0
Bacteria(100);Proteobacteria(100);Alphaproteobacteria(100);Rhodobacterales(100);Rhodobacteraceae(100);Jannaschia(98);	Otu01633	217	73	66	14	0	7	18	0	0	0	2	25	4	0	0	0	0	0	0	0	0	0	0	0	2	0	0	0	4	0	2	0	0	0	0	0	0	0	0	0	0	0	0
Bacteria(100);Verrucomicrobia(100);Verrucomicrobiae(100);Verrucomicrobiales(100);DEV007(100);DEV007_ge(100);	Otu01787	217	0	0	0	0	0	2	0	0	0	0	0	0	0	0	0	0	0	0	0	0	0	0	0	0	183	32	0	0	0	0	0	0	0	0	0	0	0	0	0	0	0	0
Bacteria(100);Proteobacteria(100);Gammaproteobacteria(100);Gammaproteobacteria_unclassified(100);Gammaproteobacteria_unclassified(100);Gammaproteobacteria_unclassified(100);	Otu01786	216	0	0	0	0	0	0	0	0	0	0	0	0	0	0	0	0	0	47	26	0	0	0	0	0	0	0	0	0	0	0	0	0	19	0	74	23	6	21	0	0	0	0
Bacteria(100);Bacteroidetes(100);Bacteroidia(100);Bacteroidia_unclassified(100);Bacteroidia_unclassified(100);Bacteroidia_unclassified(100);	Otu01847	216	0	0	0	0	0	0	0	0	0	0	0	0	0	0	0	0	0	0	2	2	111	0	0	0	0	0	0	0	0	0	0	0	0	0	0	0	0	0	0	4	93	4
Bacteria(100);Bacteroidetes(100);Bacteroidia(100);Chitinophagales(100);Saprospiraceae(100);Lewinella(100);	Otu00582	215	19	49	27	38	0	0	0	0	0	0	0	0	0	0	0	0	0	0	0	0	0	2	1	4	0	0	54	0	0	0	0	0	0	6	0	0	0	15	0	0	0	0
Bacteria(100);Planctomycetes(100);Phycisphaerae(100);Phycisphaerales(100);Phycisphaeraceae(100);SM1A02(100);	Otu01490	215	0	0	0	7	0	0	0	0	0	0	0	0	0	0	0	0	0	0	0	0	0	6	0	11	0	0	191	0	0	0	0	0	0	0	0	0	0	0	0	0	0	0
Bacteria(100);Bacteroidetes(100);Bacteroidia(100);Flavobacteriales(100);Flavobacteriaceae(100);Flavobacteriaceae_unclassified(97);	Otu01850	215	0	0	0	0	0	0	0	0	0	0	0	0	0	0	0	0	0	0	0	0	0	0	0	0	0	0	0	0	0	0	7	16	0	0	0	0	0	0	0	189	0	3
Bacteria(100);Actinobacteria(100);Actinobacteria(100);Corynebacteriales(100);Corynebacteriaceae(100);Corynebacterium_1(95);	Otu01778	214	0	0	0	0	0	0	1	0	0	0	8	0	0	23	6	0	9	0	0	0	0	0	0	0	0	0	0	0	0	0	0	17	0	0	15	135	0	0	0	0	0	0
Bacteria(100);Proteobacteria(100);Gammaproteobacteria(100);Betaproteobacteriales(100);Burkholderiaceae(100);Burkholderiaceae_unclassified(95);	Otu01318	213	0	0	0	0	0	0	5	1	1	0	17	3	14	3	0	8	5	13	0	0	0	0	0	2	0	0	6	15	0	17	0	68	8	0	9	0	0	0	17	1	0	0
Bacteria(100);Proteobacteria(100);Alphaproteobacteria(100);Alphaproteobacteria_unclassified(100);Alphaproteobacteria_unclassified(100);Alphaproteobacteria_unclassified(100);	Otu01824	213	0	0	0	0	0	0	61	29	7	77	0	0	0	0	0	0	0	0	0	0	0	0	0	0	0	0	0	0	0	10	6	0	0	0	23	0	0	0	0	0	0	0
Bacteria(100);Proteobacteria(100);Gammaproteobacteria(100);Cellvibrionales(100);Cellvibrionaceae(100);uncultured(100);	Otu01857	213	0	0	0	213	0	0	0	0	0	0	0	0	0	0	0	0	0	0	0	0	0	0	0	0	0	0	0	0	0	0	0	0	0	0	0	0	0	0	0	0	0	0
Bacteria(100);Proteobacteria(100);Gammaproteobacteria(100);Cellvibrionales(96);Porticoccaceae(56);C1-B045(56);	Otu01859	213	0	0	0	0	0	0	0	0	0	0	0	0	0	0	0	0	0	0	0	0	0	0	0	0	0	0	0	0	0	0	0	0	119	78	16	0	0	0	0	0	0	0
Bacteria(100);Proteobacteria(100);Deltaproteobacteria(100);NB1-j(100);NB1-j_fa(100);NB1-j_ge(100);	Otu01468	212	0	0	0	8	0	0	0	2	0	0	0	0	0	0	0	0	0	0	0	0	0	0	0	1	0	23	167	0	1	10	0	0	0	0	0	0	0	0	0	0	0	0
Bacteria(100);Proteobacteria(100);Deltaproteobacteria(100);Desulfobacterales(100);Desulfobulbaceae(100);Desulforhopalus(74);	Otu01559	212	0	0	0	0	0	0	0	0	0	0	0	0	0	0	0	0	0	0	0	0	0	0	0	0	209	3	0	0	0	0	0	0	0	0	0	0	0	0	0	0	0	0
Bacteria(100);Proteobacteria(100);Alphaproteobacteria(100);Rhodobacterales(100);Rhodobacteraceae(100);Rhodobacteraceae_unclassified(100);	Otu01622	212	0	0	0	2	0	0	20	3	0	0	0	0	0	0	39	48	0	0	0	0	0	0	3	9	0	4	0	7	0	0	0	0	0	0	0	74	1	2	0	0	0	0
Bacteria(100);Proteobacteria(100);Alphaproteobacteria(100);Rhodobacterales(100);Rhodobacteraceae(100);Amaricoccus(69);	Otu00670	211	0	0	0	0	0	0	0	0	3	0	0	0	0	0	34	0	0	0	0	2	0	0	0	0	170	0	0	0	0	0	0	0	0	0	0	0	0	0	0	2	0	0
Bacteria(100);Proteobacteria(100);Gammaproteobacteria(100);Cellvibrionales(100);Halieaceae(100);Halioglobus(100);	Otu01020	211	0	0	0	8	0	0	0	0	0	0	0	0	0	0	0	0	0	0	0	0	0	0	0	2	0	0	198	0	3	0	0	0	0	0	0	0	0	0	0	0	0	0
Bacteria(100);Proteobacteria(100);Alphaproteobacteria(100);Rickettsiales(100);Rickettsiaceae(100);Candidatus_Megaira(95);	Otu01140	211	0	0	0	0	30	28	0	0	0	0	22	0	0	0	0	0	0	15	0	19	3	0	0	0	0	1	66	0	0	0	7	0	0	0	0	0	20	0	0	0	0	0
Bacteria(100);Planctomycetes(100);Phycisphaerae(100);Phycisphaerales(100);Phycisphaeraceae(100);SM1A02(100);	Otu01588	211	0	0	0	8	0	0	0	0	0	0	0	0	0	0	0	0	0	0	0	0	0	0	0	0	0	12	191	0	0	0	0	0	0	0	0	0	0	0	0	0	0	0
Bacteria(100);Proteobacteria(100);Gammaproteobacteria(100);Thiohalorhabdales(93);Thiohalorhabdaceae(93);uncultured(93);	Otu01841	211	0	0	0	8	0	0	0	0	0	0	0	0	0	0	0	0	0	0	0	0	0	0	0	0	78	87	38	0	0	0	0	0	0	0	0	0	0	0	0	0	0	0
Bacteria(100);Proteobacteria(100);Gammaproteobacteria(100);Cellvibrionales(100);Porticoccaceae(100);C1-B045(100);	Otu01212	210	0	0	0	2	0	0	0	0	0	0	0	0	0	0	0	0	0	0	0	0	0	0	2	7	47	123	18	0	0	0	0	0	0	0	0	11	0	0	0	0	0	0
Bacteria(100);Proteobacteria(100);Gammaproteobacteria(100);Cellvibrionales(100);Halieaceae(100);Halieaceae_unclassified(100);	Otu01759	210	0	0	0	3	0	0	0	0	0	0	0	0	0	0	0	0	0	0	0	0	0	0	0	0	0	0	207	0	0	0	0	0	0	0	0	0	0	0	0	0	0	0
Bacteria(100);Bacteroidetes(100);Bacteroidia(100);Flavobacteriales(100);Cryomorphaceae(100);uncultured(100);	Otu01872	210	0	0	0	0	0	0	0	0	0	0	0	0	0	0	0	0	0	0	12	0	0	0	0	0	0	198	0	0	0	0	0	0	0	0	0	0	0	0	0	0	0	0
Bacteria(100);Bacteroidetes(100);Bacteroidia(100);Flavobacteriales(100);Flavobacteriaceae(100);Nonlabens(100);	Otu01873	210	0	0	0	0	0	206	2	2	0	0	0	0	0	0	0	0	0	0	0	0	0	0	0	0	0	0	0	0	0	0	0	0	0	0	0	0	0	0	0	0	0	0
Bacteria(100);Verrucomicrobia(100);Verrucomicrobiae(100);Verrucomicrobiales(100);DEV007(100);DEV007_ge(100);	Otu01145	209	0	0	3	0	2	0	0	1	1	0	0	0	0	0	0	0	0	0	0	0	0	3	7	2	18	154	17	0	0	0	0	0	0	0	0	0	0	0	0	0	0	1
Bacteria(100);Actinobacteria(100);Actinobacteria(100);Actinomycetales(100);Actinomycetaceae(100);Actinomyces(100);	Otu01307	209	0	0	0	0	0	0	20	0	0	0	0	0	2	0	72	0	35	23	0	0	0	0	0	0	0	0	0	15	0	0	18	0	1	5	0	18	0	0	0	0	0	0
Bacteria(100);Proteobacteria(100);Gammaproteobacteria(100);Cellvibrionales(100);Halieaceae(98);Halieaceae_unclassified(98);	Otu01309	209	0	3	0	2	0	0	0	0	0	0	0	0	0	0	0	0	0	0	0	0	0	0	0	2	0	0	202	0	0	0	0	0	0	0	0	0	0	0	0	0	0	0
Bacteria(100);Proteobacteria(100);Alphaproteobacteria(100);Rhodospirillales(100);Terasakiellaceae(100);Terasakiella(100);	Otu01483	209	0	0	0	0	0	0	0	0	0	0	0	96	18	0	0	0	0	0	0	0	0	0	0	0	0	0	13	0	0	8	4	0	0	10	58	0	0	0	0	2	0	0
Bacteria(100);Bacteroidetes(100);Bacteroidia(100);Cytophagales(100);Cyclobacteriaceae(100);Marivirga(100);	Otu01881	209	0	0	0	0	0	0	0	0	0	0	0	0	0	0	0	0	0	0	46	2	0	0	0	0	0	0	59	0	0	0	0	0	0	3	0	0	0	0	0	40	0	59
Bacteria(100);Bacteroidetes(100);Bacteroidia(100);Flavobacteriales(100);Flavobacteriaceae(100);Flavobacteriaceae_unclassified(100);	Otu01882	209	0	0	0	0	0	0	0	0	0	0	0	3	20	2	26	0	0	0	0	0	0	0	0	0	0	0	0	0	0	0	3	0	0	57	0	22	21	48	0	0	0	7
Bacteria(100);Bacteroidetes(100);Bacteroidia(100);Flavobacteriales(100);Cryomorphaceae(100);Owenweeksia(100);	Otu01218	208	0	0	0	1	0	0	16	0	0	6	0	0	0	0	0	0	0	0	0	0	0	2	0	0	0	19	113	0	2	8	39	0	0	0	0	0	0	0	0	2	0	0
Bacteria(100);Proteobacteria(100);Gammaproteobacteria(100);Betaproteobacteriales(100);Burkholderiaceae(100);Massilia(100);	Otu01264	208	0	0	0	0	0	0	0	0	0	0	17	5	3	0	25	12	2	6	0	0	0	0	0	0	0	0	14	0	0	0	0	37	8	6	0	28	6	5	28	0	4	2
Bacteria(100);Proteobacteria(100);Gammaproteobacteria(100);Oceanospirillales(100);Kangiellaceae(100);Aliikangiella(98);	Otu01711	208	0	0	0	7	0	0	0	0	0	0	0	0	0	0	0	0	0	0	0	0	0	0	0	0	0	0	199	0	0	0	0	0	0	0	0	0	0	0	0	0	0	2
Bacteria(100);Actinobacteria(100);Actinobacteria(100);Propionibacteriales(100);Nocardioidaceae(100);Nocardioides(100);	Otu01868	208	0	0	0	0	0	0	0	0	0	0	0	0	0	0	0	0	0	0	0	0	0	0	0	0	0	0	0	0	0	0	0	0	12	0	0	0	0	0	0	7	189	0
Bacteria(100);Bacteroidetes(100);Bacteroidia(100);Flavobacteriales(100);Flavobacteriaceae(100);Winogradskyella(75);	Otu01544	207	0	0	0	0	0	2	0	0	0	0	0	0	0	0	0	0	0	9	0	0	0	5	0	1	154	7	29	0	0	0	0	0	0	0	0	0	0	0	0	0	0	0
Bacteria(100);Actinobacteria(100);Actinobacteria(100);Corynebacteriales(100);Corynebacteriaceae(100);Corynebacterium_1(100);	Otu01551	207	0	0	0	0	0	0	13	0	0	0	1	0	0	9	0	0	8	23	0	0	0	0	0	0	0	0	0	43	0	0	12	86	0	8	0	4	0	0	0	0	0	0
Bacteria(100);Proteobacteria(100);Gammaproteobacteria(100);Pseudomonadales(100);Pseudomonadaceae(100);Pseudomonas(100);	Otu01732	207	0	0	0	0	0	0	0	0	0	0	0	0	0	0	0	0	0	0	0	0	0	0	0	0	0	0	5	0	0	0	0	70	0	0	103	29	0	0	0	0	0	0
Bacteria(100);Proteobacteria(100);Gammaproteobacteria(100);Betaproteobacteriales(100);Burkholderiaceae(100);RS62_marine_group(100);	Otu01834	207	0	0	0	0	0	0	0	0	0	0	0	0	0	0	0	0	0	0	0	16	0	0	0	0	0	0	0	0	0	0	0	0	0	3	0	0	3	0	0	185	0	0
Bacteria(100);Patescibacteria(100);Saccharimonadia(100);Saccharimonadales(100);Saccharimonadales_fa(100);Saccharimonadales_ge(100);	Otu01891	207	0	0	0	0	0	0	0	0	0	0	0	0	0	0	0	0	0	0	0	0	0	0	0	0	4	203	0	0	0	0	0	0	0	0	0	0	0	0	0	0	0	0
Bacteria(100);Verrucomicrobia(100);Verrucomicrobiae(100);Verrucomicrobiales(100);DEV007(100);DEV007_ge(100);	Otu00261	206	7	21	5	4	0	1	7	9	11	5	0	0	0	0	0	0	0	0	0	0	0	14	9	7	8	19	41	14	1	0	16	0	0	0	0	0	5	0	0	2	0	0
Bacteria(100);Bacteroidetes(100);Bacteroidia(100);Flavobacteriales(100);Cryomorphaceae(100);uncultured(100);	Otu00609	206	0	0	0	0	0	0	0	0	0	0	0	0	0	0	63	0	0	0	0	0	0	0	0	0	11	8	124	0	0	0	0	0	0	0	0	0	0	0	0	0	0	0
Bacteria(100);Bacteroidetes(100);Bacteroidia(100);Flavobacteriales(100);Flavobacteriaceae(100);Flavobacteriaceae_unclassified(57);	Otu00639	206	2	2	8	2	0	0	4	1	0	1	0	0	0	0	0	0	0	0	0	0	0	0	0	1	4	11	3	2	1	0	0	40	0	9	0	93	10	1	11	0	0	0
Bacteria(100);Bacteroidetes(100);Bacteroidia(100);Chitinophagales(100);Saprospiraceae(100);Portibacter(100);	Otu01252	206	2	4	0	0	0	0	11	0	0	0	0	0	0	0	28	0	0	0	0	0	0	1	0	4	2	0	2	55	16	0	30	0	0	0	0	30	0	21	0	0	0	0
Bacteria(100);Proteobacteria(100);Gammaproteobacteria(100);Cellvibrionales(100);Halieaceae(100);Halioglobus(100);	Otu01491	206	0	0	0	84	0	0	0	0	0	0	0	0	0	0	0	0	0	0	0	0	0	0	0	0	40	12	70	0	0	0	0	0	0	0	0	0	0	0	0	0	0	0
Bacteria(100);Planctomycetes(99);Planctomycetacia(99);Planctomycetacia_unclassified(92);Planctomycetacia_unclassified(92);Planctomycetacia_unclassified(92);	Otu01842	206	0	0	0	0	0	0	2	3	0	0	0	0	0	0	14	5	136	10	0	0	0	0	0	0	0	0	0	0	0	1	0	0	0	0	0	0	28	7	0	0	0	0
Bacteria(100);Bacteroidetes(100);Bacteroidia(100);Flavobacteriales(100);Flavobacteriaceae(100);Flavobacteriaceae_unclassified(100);	Otu01896	206	0	0	0	0	0	0	0	0	0	0	0	0	0	0	0	0	0	0	0	0	0	0	0	0	0	0	0	0	0	0	0	0	0	0	0	0	0	0	0	0	206	0
Bacteria(100);Proteobacteria(100);Alphaproteobacteria(100);Alphaproteobacteria_unclassified(100);Alphaproteobacteria_unclassified(100);Alphaproteobacteria_unclassified(100);	Otu01897	206	0	0	0	0	0	0	0	0	0	0	0	0	0	0	0	0	0	0	0	0	0	0	0	0	0	0	0	0	0	0	0	0	0	0	0	155	16	35	0	0	0	0
Bacteria(100);Bacteroidetes(100);Bacteroidia(100);Chitinophagales(100);Saprospiraceae(100);Aureispira(100);	Otu01577	205	9	9	3	0	0	70	2	0	0	0	0	0	0	0	0	0	0	0	0	0	6	9	5	12	0	0	0	0	0	0	0	0	0	0	0	80	0	0	0	0	0	0
Bacteria(100);Actinobacteria(100);Actinobacteria(100);Propionibacteriales(100);Propionibacteriaceae(100);Propionibacteriaceae_unclassified(100);	Otu01880	205	23	2	44	0	0	16	0	1	0	0	0	0	0	0	0	0	0	0	0	0	0	1	0	2	0	0	0	0	0	5	0	0	2	0	0	0	0	0	0	0	109	0
Bacteria(100);Bacteroidetes(100);Bacteroidia(100);Cytophagales(100);Spirosomaceae(100);Spirosomaceae_unclassified(100);	Otu01064	204	0	0	0	0	124	16	0	0	0	0	0	0	0	0	0	0	0	0	44	0	0	0	0	0	8	2	0	0	0	0	0	0	0	0	0	0	0	0	0	4	0	6
Bacteria(100);Planctomycetes(100);Phycisphaerae(100);Phycisphaerales(100);Phycisphaeraceae(100);Phycisphaera(100);	Otu01213	204	1	0	0	7	0	0	28	16	0	7	0	0	0	0	0	0	0	48	0	0	0	2	0	1	0	4	64	0	0	0	15	0	0	11	0	0	0	0	0	0	0	0
Bacteria(100);Proteobacteria(100);Gammaproteobacteria(100);Alteromonadales(100);Alteromonadaceae(100);Glaciecola(100);	Otu01513	204	5	16	1	0	3	1	4	0	0	0	0	0	0	0	0	0	0	0	0	0	0	37	0	38	0	0	0	13	3	21	62	0	0	0	0	0	0	0	0	0	0	0
Bacteria(100);Verrucomicrobia(100);Verrucomicrobiae(100);Verrucomicrobiales(100);Rubritaleaceae(100);Rubritalea(94);	Otu01714	204	62	26	16	0	0	9	3	0	2	1	0	0	0	0	0	0	0	6	0	0	0	0	0	0	0	0	0	0	0	0	0	0	0	0	0	71	0	0	0	0	0	8
Bacteria(100);Verrucomicrobia(100);Verrucomicrobiae(100);Verrucomicrobiales(100);Rubritaleaceae(100);Rubritaleaceae_unclassified(100);	Otu01906	204	0	0	0	0	0	0	0	0	0	0	0	0	0	0	0	0	0	0	0	0	0	0	0	0	0	0	0	0	0	0	0	0	0	0	0	0	0	0	204	0	0	0
Bacteria(100);Proteobacteria(100);Gammaproteobacteria(100);Pseudomonadales(100);Moraxellaceae(100);Psychrobacter(100);	Otu01024	203	0	0	0	0	0	3	3	0	0	0	0	0	0	0	0	0	0	9	0	0	0	2	0	13	2	2	0	29	0	1	78	0	0	5	17	0	0	0	0	31	6	2
Bacteria(100);Dadabacteria(100);Dadabacteriia(100);Dadabacteriales(100);Dadabacteriales_fa(100);Dadabacteriales_ge(100);	Otu01288	203	1	0	0	24	0	0	0	0	0	2	0	0	0	0	0	0	0	0	0	0	0	0	0	0	0	0	176	0	0	0	0	0	0	0	0	0	0	0	0	0	0	0
Bacteria(100);Proteobacteria(100);Alphaproteobacteria(100);Rhodobacterales(100);Rhodobacteraceae(100);Rhodobacteraceae_unclassified(100);	Otu01828	203	30	103	0	0	0	2	0	0	0	0	0	0	0	0	1	0	33	0	0	0	0	0	0	0	0	8	0	0	0	0	0	0	0	1	0	6	0	0	0	19	0	0
Bacteria(100);Planctomycetes(100);Planctomycetacia(100);Pirellulales(100);Pirellulaceae(100);Rhodopirellula(66);	Otu01909	203	0	0	0	0	0	0	0	0	0	0	0	0	101	0	0	0	0	8	42	5	0	0	0	0	0	0	0	0	0	0	0	0	30	17	0	0	0	0	0	0	0	0
Bacteria(100);Proteobacteria(100);Gammaproteobacteria(100);Gammaproteobacteria_unclassified(93);Gammaproteobacteria_unclassified(93);Gammaproteobacteria_unclassified(93);	Otu01879	202	0	0	0	0	0	0	0	0	0	0	0	0	0	0	0	0	0	0	0	0	0	0	0	0	173	16	13	0	0	0	0	0	0	0	0	0	0	0	0	0	0	0
Bacteria(100);Bacteria_unclassified(82);Bacteria_unclassified(82);Bacteria_unclassified(82);Bacteria_unclassified(82);Bacteria_unclassified(82);	Otu01913	202	18	148	3	0	0	0	8	0	0	0	0	0	0	0	2	0	0	0	0	0	0	13	0	0	0	0	0	0	0	0	8	0	0	0	0	0	2	0	0	0	0	0
Bacteria(100);Bacteroidetes(100);Bacteroidia(100);Bacteroidales(100);Bacteroidetes_BD2-2(100);Bacteroidetes_BD2-2_ge(100);	Otu01915	202	0	0	0	0	0	0	0	0	0	0	0	0	0	0	0	0	0	0	0	0	0	0	0	0	144	0	0	0	0	0	0	0	0	0	0	58	0	0	0	0	0	0
Bacteria(100);Proteobacteria(100);Alphaproteobacteria(100);Parvibaculales(100);PS1_clade(100);PS1_clade_ge(100);	Otu00940	201	0	0	0	12	0	0	0	2	0	0	0	0	0	0	0	0	0	0	0	0	0	0	0	0	28	6	153	0	0	0	0	0	0	0	0	0	0	0	0	0	0	0
Bacteria(100);Proteobacteria(100);Alphaproteobacteria(100);Alphaproteobacteria_unclassified(100);Alphaproteobacteria_unclassified(100);Alphaproteobacteria_unclassified(100);	Otu01799	201	0	0	0	0	0	0	0	7	0	0	0	0	0	0	0	0	0	0	0	0	0	0	0	0	0	0	0	0	0	0	0	0	97	80	17	0	0	0	0	0	0	0
Bacteria(100);Epsilonbacteraeota(100);Campylobacteria(100);Campylobacterales(100);Arcobacteraceae(100);Arcobacter(100);	Otu01916	201	0	0	0	0	0	0	0	0	0	0	0	0	27	0	0	0	0	0	0	0	1	0	0	0	0	0	0	0	0	0	0	0	38	21	93	5	3	0	0	13	0	0
Bacteria(100);Proteobacteria(100);Gammaproteobacteria(100);Alteromonadales(100);Psychromonadaceae(100);Psychromonas(100);	Otu01919	201	0	0	0	0	0	0	0	0	0	0	0	0	0	0	0	0	0	0	0	0	0	6	0	18	0	177	0	0	0	0	0	0	0	0	0	0	0	0	0	0	0	0
Bacteria(100);Proteobacteria(100);Gammaproteobacteria(100);Cellvibrionales(100);Halieaceae(100);Marimicrobium(81);	Otu00978	200	0	0	0	0	0	0	0	0	0	0	0	0	0	0	0	0	0	0	0	0	0	0	0	0	89	4	105	0	0	0	0	0	0	0	0	0	2	0	0	0	0	0
Bacteria(100);Proteobacteria(100);Gammaproteobacteria(100);Gammaproteobacteria_unclassified(100);Gammaproteobacteria_unclassified(100);Gammaproteobacteria_unclassified(100);	Otu01833	200	0	0	0	0	0	0	0	0	0	0	0	0	0	0	0	0	0	0	0	0	0	0	0	0	0	0	200	0	0	0	0	0	0	0	0	0	0	0	0	0	0	0
Bacteria(100);Proteobacteria(100);Gammaproteobacteria(100);Alteromonadales(100);Alteromonadaceae(100);Alteromonas(98);	Otu01878	200	0	0	0	0	0	4	0	0	0	0	0	0	0	0	0	0	0	0	170	5	0	0	0	0	0	0	21	0	0	0	0	0	0	0	0	0	0	0	0	0	0	0
Bacteria(100);Bacteroidetes(100);Bacteroidia(100);Bacteroidia_unclassified(100);Bacteroidia_unclassified(100);Bacteroidia_unclassified(100);	Otu01900	200	0	0	0	0	0	0	0	0	0	0	0	0	0	0	0	0	0	0	0	0	0	0	0	0	120	80	0	0	0	0	0	0	0	0	0	0	0	0	0	0	0	0
Bacteria(100);Proteobacteria(100);Gammaproteobacteria(100);Betaproteobacteriales(100);Methylophilaceae(100);OM43_clade(100);	Otu01552	199	0	0	0	0	0	2	0	2	5	1	0	0	0	0	0	29	13	15	0	0	2	0	0	0	0	0	0	0	0	0	1	0	1	15	0	113	0	0	0	0	0	0
Bacteria(100);Bacteroidetes(100);Rhodothermia(100);Rhodothermales(100);Rhodothermaceae(100);Rubrivirga(100);	Otu01560	199	0	0	0	0	61	89	0	0	0	0	0	0	0	0	0	0	0	0	4	45	0	0	0	0	0	0	0	0	0	0	0	0	0	0	0	0	0	0	0	0	0	0
Bacteria(100);Bacteroidetes(100);Bacteroidia(100);Chitinophagales(61);uncultured(61);uncultured_ge(61);	Otu01763	199	0	0	0	0	0	0	0	0	0	0	0	0	0	0	0	0	0	0	0	0	0	0	0	0	15	139	45	0	0	0	0	0	0	0	0	0	0	0	0	0	0	0
Bacteria(100);Proteobacteria(100);Gammaproteobacteria(100);Oceanospirillales(100);Marinomonadaceae(100);Marinomonas(100);	Otu01784	199	0	0	0	0	0	0	0	0	0	0	0	0	0	0	0	0	0	0	0	0	0	0	0	0	0	199	0	0	0	0	0	0	0	0	0	0	0	0	0	0	0	0
Bacteria(100);Proteobacteria(100);Gammaproteobacteria(100);Gammaproteobacteria_unclassified(75);Gammaproteobacteria_unclassified(75);Gammaproteobacteria_unclassified(75);	Otu01887	199	0	0	0	0	0	0	0	0	0	0	0	0	0	0	0	0	0	0	0	0	0	0	0	0	133	66	0	0	0	0	0	0	0	0	0	0	0	0	0	0	0	0
Bacteria(100);Cyanobacteria(100);Oxyphotobacteria(100);Nostocales(100);Cyanobacteriaceae(100);Symphothece_PCC-7002(100);	Otu01522	198	0	0	0	19	0	0	0	0	0	0	0	0	0	0	0	0	0	0	0	0	0	0	0	0	18	33	128	0	0	0	0	0	0	0	0	0	0	0	0	0	0	0
Bacteria(100);Cyanobacteria(100);Oxyphotobacteria(100);Thermosynechococcales(100);Acaryochloridaceae(98);Acaryochloris_MBIC11017(98);	Otu01904	198	0	0	0	0	0	0	3	70	0	3	0	0	0	0	0	0	0	0	0	0	0	0	0	1	0	0	0	0	0	19	0	0	0	0	0	0	0	0	73	6	0	23
Bacteria(100);Bacteroidetes(100);Bacteroidia(100);Flavobacteriales(100);Flavobacteriaceae(100);Croceitalea(100);	Otu00216	197	3	8	1	65	0	0	0	0	0	0	0	0	0	0	0	0	0	0	0	0	0	8	3	7	34	16	12	0	0	0	0	0	0	0	0	39	0	0	0	0	0	1
Bacteria(100);Bacteroidetes(100);Bacteroidia(100);Flavobacteriales(100);Flavobacteriaceae(100);Tenacibaculum(98);	Otu00550	197	1	3	4	0	0	4	0	0	0	0	0	0	0	0	0	0	0	0	0	0	0	6	8	12	35	124	0	0	0	0	0	0	0	0	0	0	0	0	0	0	0	0
Bacteria(100);Bacteroidetes(100);Bacteroidia(100);Bacteroidales(100);Prolixibacteraceae(100);Draconibacterium(100);	Otu01704	197	0	0	0	0	0	0	0	0	0	0	0	0	0	0	0	0	0	0	0	0	0	3	4	3	187	0	0	0	0	0	0	0	0	0	0	0	0	0	0	0	0	0
Bacteria(100);Bacteroidetes(100);Rhodothermia(100);Rhodothermales(100);Rhodothermaceae(100);uncultured(95);	Otu01851	197	1	0	0	0	0	0	3	4	0	3	5	0	0	0	0	0	0	71	57	7	1	0	0	1	0	0	2	0	0	0	20	0	0	0	0	0	2	0	0	14	6	0
Bacteria(100);Bacteroidetes(100);Bacteroidia(100);Flavobacteriales(100);Cryomorphaceae(100);uncultured(69);	Otu01885	197	0	0	0	18	0	0	0	0	0	0	0	0	0	0	0	0	0	0	0	0	0	0	2	0	41	132	4	0	0	0	0	0	0	0	0	0	0	0	0	0	0	0
Bacteria(100);Bacteroidetes(100);Bacteroidia(100);Chitinophagales(100);Saprospiraceae(100);Saprospiraceae_unclassified(100);	Otu01937	197	0	0	0	0	0	0	0	0	0	0	0	0	0	0	0	0	0	0	0	0	0	0	0	0	12	185	0	0	0	0	0	0	0	0	0	0	0	0	0	0	0	0
Bacteria(100);Bacteroidetes(100);Bacteroidia(100);Chitinophagales(98);Saprospiraceae(95);Saprospiraceae_unclassified(94);	Otu01945	197	0	0	0	0	0	1	0	0	0	0	0	0	0	0	0	0	0	0	0	0	2	0	0	0	0	0	0	0	0	0	0	0	0	0	0	194	0	0	0	0	0	0
Bacteria(100);Bacteroidetes(100);Bacteroidia(100);Flavobacteriales(100);Flavobacteriaceae(100);Flavobacteriaceae_unclassified(100);	Otu01946	197	0	0	0	0	0	0	0	0	0	0	0	0	0	0	0	0	0	0	0	0	0	0	0	0	0	0	197	0	0	0	0	0	0	0	0	0	0	0	0	0	0	0
Bacteria(100);Proteobacteria(100);Alphaproteobacteria(100);Caulobacterales(100);Hyphomonadaceae(100);Robiginitomaculum(100);	Otu01133	196	0	0	2	3	0	0	7	0	1	0	5	0	0	0	0	0	0	0	0	0	0	1	1	4	16	51	0	12	0	18	44	0	4	0	0	26	0	0	0	0	0	1
Bacteria(100);Cyanobacteria(56);Cyanobacteria_unclassified(56);Cyanobacteria_unclassified(56);Cyanobacteria_unclassified(56);Cyanobacteria_unclassified(56);	Otu01768	196	0	0	2	0	0	0	5	4	0	15	0	0	0	0	0	0	16	68	0	0	0	0	0	0	0	0	0	0	6	20	17	0	1	0	1	37	0	4	0	0	0	0
Bacteria(100);Planctomycetes(100);Planctomycetacia(100);Pirellulales(100);Pirellulaceae(100);Pir4_lineage(100);	Otu01948	196	0	0	0	0	0	0	0	0	0	0	0	0	0	0	0	0	0	0	0	0	0	0	0	0	0	0	0	0	1	0	0	0	86	33	46	27	1	0	0	2	0	0
Bacteria(100);Proteobacteria(100);Alphaproteobacteria(100);Rickettsiales(100);Midichloriaceae(100);Midichloriaceae_unclassified(92);	Otu01951	196	0	2	0	0	0	0	6	10	1	17	0	0	0	0	0	0	0	0	0	0	0	0	0	0	0	0	0	10	24	28	98	0	0	0	0	0	0	0	0	0	0	0
Bacteria(100);Bacteroidetes(100);Bacteroidia(100);Chitinophagales(100);Chitinophagaceae(100);Taibaiella(100);	Otu01191	195	0	3	1	0	0	0	7	6	1	0	11	0	0	0	0	0	0	0	0	0	0	6	3	2	21	27	0	34	15	5	11	0	0	0	30	0	0	0	12	0	0	0
Bacteria(100);Verrucomicrobia(100);Verrucomicrobiae(100);Verrucomicrobiales(100);DEV007(100);DEV007_ge(100);	Otu01817	195	0	0	0	4	0	0	0	0	0	0	0	0	0	0	0	0	0	0	0	0	0	0	0	0	18	2	171	0	0	0	0	0	0	0	0	0	0	0	0	0	0	0
Bacteria(100);Planctomycetes(100);OM190(98);OM190_or(98);OM190_fa(98);OM190_ge(98);	Otu01865	195	0	0	0	0	0	0	0	2	0	0	0	0	0	0	0	0	0	0	0	0	0	0	3	0	30	160	0	0	0	0	0	0	0	0	0	0	0	0	0	0	0	0
Bacteria(100);Proteobacteria(100);Alphaproteobacteria(100);Rickettsiales(100);Rickettsiales_unclassified(100);Rickettsiales_unclassified(100);	Otu01931	195	0	0	0	0	0	0	0	0	0	0	0	0	0	0	0	0	4	2	0	0	0	0	0	0	0	10	0	0	0	0	0	0	34	26	68	0	0	51	0	0	0	0
Bacteria(100);Proteobacteria(100);Gammaproteobacteria(100);Cellvibrionales(100);Halieaceae(100);Haliea(100);	Otu01935	195	0	0	0	2	0	0	0	0	0	0	0	0	0	0	0	0	0	0	0	0	0	0	0	0	0	0	77	0	0	0	0	0	21	37	0	0	0	0	0	38	0	20
Bacteria(100);Proteobacteria(100);Alphaproteobacteria(100);Alphaproteobacteria_unclassified(100);Alphaproteobacteria_unclassified(100);Alphaproteobacteria_unclassified(100);	Otu01952	195	0	0	0	0	0	0	0	0	0	0	0	0	35	0	0	0	0	0	83	26	26	0	0	0	0	0	0	0	0	0	0	0	0	0	0	25	0	0	0	0	0	0
Bacteria(100);Proteobacteria(100);Gammaproteobacteria(100);Gammaproteobacteria_unclassified(100);Gammaproteobacteria_unclassified(100);Gammaproteobacteria_unclassified(100);	Otu01954	195	0	0	0	0	0	0	0	0	0	0	0	0	0	0	0	0	0	0	0	0	0	0	0	0	0	195	0	0	0	0	0	0	0	0	0	0	0	0	0	0	0	0
Bacteria(100);Proteobacteria(100);Gammaproteobacteria(100);Vibrionales(100);Vibrionaceae(100);Vibrio(95);	Otu01267	194	0	19	0	0	0	0	4	0	0	3	0	0	0	0	0	0	19	0	0	0	0	32	6	37	2	25	0	33	1	7	6	0	0	0	0	0	0	0	0	0	0	0
Bacteria(100);Bacteroidetes(100);Bacteroidia(100);Bacteroidia_unclassified(95);Bacteroidia_unclassified(95);Bacteroidia_unclassified(95);	Otu01371	194	0	0	0	0	21	109	0	0	0	0	0	0	0	0	13	0	0	0	1	32	18	0	0	0	0	0	0	0	0	0	0	0	0	0	0	0	0	0	0	0	0	0
Bacteria(100);Bacteroidetes(100);Bacteroidia(100);Flavobacteriales(100);Flavobacteriaceae(100);Pibocella(91);	Otu00410	193	0	0	0	0	0	0	0	0	0	0	0	0	0	0	61	0	0	0	0	0	0	0	0	2	97	33	0	0	0	0	0	0	0	0	0	0	0	0	0	0	0	0
Bacteria(100);Verrucomicrobia(100);Verrucomicrobiae(100);Verrucomicrobiales(100);Rubritaleaceae(100);Rubritalea(100);	Otu01119	193	3	3	2	0	0	0	9	44	43	37	0	0	0	0	0	0	5	0	0	0	0	3	5	2	1	0	0	6	14	16	0	0	0	0	0	0	0	0	0	0	0	0
Bacteria(100);Proteobacteria(100);Gammaproteobacteria(100);Oceanospirillales(100);Pseudohongiellaceae(100);Pseudohongiella(100);	Otu01829	193	0	0	0	29	0	0	0	0	0	0	0	0	0	0	0	0	0	0	0	0	0	1	0	3	13	46	101	0	0	0	0	0	0	0	0	0	0	0	0	0	0	0
Bacteria(100);Proteobacteria(100);Gammaproteobacteria(100);Oceanospirillales(100);Kangiellaceae(100);Aliikangiella(100);	Otu01855	193	0	0	0	30	0	0	0	0	0	0	0	0	0	0	0	0	0	0	0	0	0	0	0	3	2	36	122	0	0	0	0	0	0	0	0	0	0	0	0	0	0	0
Bacteria(100);Proteobacteria(100);Gammaproteobacteria(100);HOC36(100);HOC36_fa(100);HOC36_ge(100);	Otu01924	193	0	0	0	0	0	0	0	0	0	0	0	0	0	0	0	0	0	0	0	0	0	0	0	0	57	136	0	0	0	0	0	0	0	0	0	0	0	0	0	0	0	0
Bacteria(100);Proteobacteria(100);Gammaproteobacteria(100);Alteromonadales(100);Psychromonadaceae(100);Psychromonas(100);	Otu00997	192	0	0	0	0	0	0	0	0	0	0	0	0	0	0	0	0	0	0	0	0	0	0	0	0	4	188	0	0	0	0	0	0	0	0	0	0	0	0	0	0	0	0
Bacteria(100);Actinobacteria(100);Actinobacteria(100);Micrococcales(100);Micrococcaceae(100);Rothia(100);	Otu01383	192	0	0	0	0	0	0	56	9	0	0	0	2	0	5	40	0	16	15	0	0	0	0	0	0	0	0	0	16	0	0	0	0	0	0	0	31	0	0	0	0	2	0
Bacteria(100);Proteobacteria(100);Gammaproteobacteria(100);Alteromonadales(100);Alteromonadaceae(100);Lacimicrobium(100);	Otu01805	192	0	0	0	1	0	0	0	0	0	0	0	0	0	0	0	0	0	0	0	0	0	0	0	0	0	0	81	0	0	0	0	0	26	0	0	0	0	0	0	7	0	77
Bacteria(100);Proteobacteria(100);Gammaproteobacteria(100);Oceanospirillales(99);Kangiellaceae(99);Pleionea(99);	Otu01917	192	0	0	0	166	0	0	0	0	0	0	0	0	0	0	0	0	0	0	0	0	0	0	0	0	0	0	26	0	0	0	0	0	0	0	0	0	0	0	0	0	0	0
Bacteria(100);Bacteroidetes(100);Bacteroidia(100);Chitinophagales(100);Saprospiraceae(100);Saprospiraceae_unclassified(100);	Otu01943	192	0	0	0	16	0	0	0	0	0	0	0	0	0	0	0	0	0	0	0	0	0	0	0	0	0	0	176	0	0	0	0	0	0	0	0	0	0	0	0	0	0	0
Bacteria(100);Bacteroidetes(100);Bacteroidia(100);Flavobacteriales(100);Crocinitomicaceae(100);Crocinitomicaceae_unclassified(68);	Otu01967	192	0	0	0	0	0	2	0	0	0	0	0	0	0	0	0	0	0	0	0	0	0	0	0	4	20	0	0	0	0	0	0	39	0	5	122	0	0	0	0	0	0	0
Bacteria(100);Bacteria_unclassified(100);Bacteria_unclassified(100);Bacteria_unclassified(100);Bacteria_unclassified(100);Bacteria_unclassified(100);	Otu01971	192	0	0	0	0	0	0	0	0	0	0	0	0	0	0	0	0	0	0	0	0	0	0	3	0	95	94	0	0	0	0	0	0	0	0	0	0	0	0	0	0	0	0
Bacteria(100);Proteobacteria(100);Deltaproteobacteria(100);Bdellovibrionales(100);Bdellovibrionaceae(100);OM27_clade(100);	Otu01972	191	0	0	0	100	0	0	0	0	0	0	0	0	0	0	0	0	0	0	0	0	0	0	0	0	0	0	91	0	0	0	0	0	0	0	0	0	0	0	0	0	0	0
Bacteria(100);Verrucomicrobia(100);Verrucomicrobiae(100);Verrucomicrobiales(100);DEV007(100);DEV007_ge(100);	Otu00507	190	2	7	4	0	0	0	0	0	0	6	0	0	0	0	0	0	0	1	0	0	0	17	18	42	8	65	0	14	0	0	6	0	0	0	0	0	0	0	0	0	0	0
Bacteria(100);Planctomycetes(100);Phycisphaerae(100);Phycisphaerales(100);Phycisphaeraceae(100);SM1A02(100);	Otu01077	190	0	0	0	103	0	0	0	1	0	0	0	0	0	0	0	0	0	0	0	0	0	2	0	8	0	1	69	0	4	0	0	0	0	0	0	0	0	0	0	0	2	0
Bacteria(100);Planctomycetes(100);Phycisphaerae(100);Phycisphaerales(100);Phycisphaeraceae(100);Phycisphaeraceae_unclassified(85);	Otu01080	190	0	0	0	2	0	0	0	1	5	4	0	0	0	0	0	0	0	0	11	5	11	0	2	0	0	0	63	0	2	0	0	0	22	24	38	0	0	0	0	0	0	0
Bacteria(100);Bacteroidetes(100);Bacteroidia(100);Flavobacteriales(100);Crocinitomicaceae(100);uncultured(100);	Otu01843	190	0	0	0	0	0	0	0	0	16	4	0	0	0	0	0	0	0	0	0	0	0	0	0	0	0	0	0	0	21	110	39	0	0	0	0	0	0	0	0	0	0	0
Bacteria(100);Proteobacteria(100);Gammaproteobacteria(100);Nitrosococcales(100);Nitrosococcaceae(100);Cm1-21(100);	Otu01853	190	0	0	0	2	0	0	0	2	0	0	0	0	0	0	0	0	0	0	0	0	0	0	2	3	63	84	31	0	0	3	0	0	0	0	0	0	0	0	0	0	0	0
Bacteria(100);Bacteroidetes(100);Bacteroidia(100);Bacteroidia_unclassified(100);Bacteroidia_unclassified(100);Bacteroidia_unclassified(100);	Otu01884	190	0	0	0	0	0	0	0	0	0	0	0	0	0	0	0	0	0	0	0	0	0	0	0	0	106	84	0	0	0	0	0	0	0	0	0	0	0	0	0	0	0	0
Bacteria(100);Proteobacteria(100);Deltaproteobacteria(100);Myxococcales(100);Nannocystaceae(100);Nannocystaceae_unclassified(79);	Otu01953	190	0	0	0	29	0	0	0	0	0	0	0	0	0	0	0	0	0	0	0	0	0	0	0	0	0	5	156	0	0	0	0	0	0	0	0	0	0	0	0	0	0	0
Bacteria(100);Proteobacteria(100);Gammaproteobacteria(100);Arenicellales(100);Arenicellaceae(100);Arenicella(100);	Otu01976	190	0	0	0	0	0	0	0	0	0	0	0	0	0	0	0	0	0	0	0	0	0	0	0	0	2	185	3	0	0	0	0	0	0	0	0	0	0	0	0	0	0	0
Bacteria(100);Proteobacteria(100);Alphaproteobacteria(100);Rhodospirillales(100);Thalassospiraceae(100);Thalassospira(100);	Otu00666	189	0	0	0	0	0	0	0	0	0	0	0	0	0	22	0	0	0	0	0	0	0	1	0	2	0	0	22	0	0	9	6	0	4	25	47	10	0	0	41	0	0	0
Bacteria(100);Proteobacteria(100);Alphaproteobacteria(100);Rhizobiales(100);Rhizobiales_unclassified(100);Rhizobiales_unclassified(100);	Otu01758	189	0	0	0	134	0	0	0	0	1	0	0	0	0	0	0	0	0	0	0	0	0	0	0	0	0	28	26	0	0	0	0	0	0	0	0	0	0	0	0	0	0	0
Bacteria(100);Proteobacteria(100);Alphaproteobacteria(100);Rhizobiales(100);Devosiaceae(100);Devosiaceae_unclassified(100);	Otu01797	189	0	0	0	0	0	0	0	0	0	0	0	0	0	0	0	0	17	172	0	0	0	0	0	0	0	0	0	0	0	0	0	0	0	0	0	0	0	0	0	0	0	0
Bacteria(100);Proteobacteria(100);Alphaproteobacteria(100);Alphaproteobacteria_unclassified(100);Alphaproteobacteria_unclassified(100);Alphaproteobacteria_unclassified(100);	Otu01966	189	0	0	0	0	0	0	0	0	0	0	0	0	0	0	0	0	0	0	0	0	0	0	0	0	0	0	0	0	0	0	0	0	72	56	61	0	0	0	0	0	0	0
Bacteria(100);Proteobacteria(100);Deltaproteobacteria(100);Bdellovibrionales(100);Bdellovibrionaceae(100);OM27_clade(100);	Otu01973	189	0	0	0	19	0	0	0	0	0	0	0	0	0	0	23	0	0	0	0	0	0	0	0	0	5	13	129	0	0	0	0	0	0	0	0	0	0	0	0	0	0	0
Bacteria(100);Planctomycetes(100);OM190(100);OM190_or(100);OM190_fa(100);OM190_ge(100);	Otu01986	189	0	0	0	18	0	0	0	0	0	0	0	0	0	0	0	0	0	0	1	0	0	0	0	0	0	4	47	0	0	0	0	0	3	88	6	22	0	0	0	0	0	0
Bacteria(100);Bacteroidetes(100);Bacteroidia(100);Flavobacteriales(100);Flavobacteriaceae(100);Flavobacterium(100);	Otu00489	188	0	0	0	0	0	0	0	0	0	0	0	0	0	0	104	0	0	0	0	0	0	0	0	0	1	34	49	0	0	0	0	0	0	0	0	0	0	0	0	0	0	0
Bacteria(100);Cyanobacteria(100);Oxyphotobacteria(100);Nostocales(100);Nostocaceae(100);Rivularia_PCC-7116(100);	Otu01296	188	0	4	0	0	3	9	0	0	0	0	0	0	0	0	0	0	0	0	9	16	9	1	100	2	0	0	0	0	0	0	0	0	0	0	0	0	0	0	0	0	35	0
Bacteria(100);Bacteroidetes(100);Bacteroidia(100);Flavobacteriales(100);Flavobacteriaceae(100);Marixanthomonas(100);	Otu01756	188	0	0	0	0	0	0	0	0	0	0	0	0	0	0	0	0	0	0	0	0	0	0	0	0	0	0	188	0	0	0	0	0	0	0	0	0	0	0	0	0	0	0
Bacteria(100);Proteobacteria(100);Gammaproteobacteria(100);Gammaproteobacteria_unclassified(100);Gammaproteobacteria_unclassified(100);Gammaproteobacteria_unclassified(100);	Otu01883	188	0	0	0	0	0	0	0	0	0	0	0	0	0	0	0	0	0	0	0	0	0	0	0	0	169	19	0	0	0	0	0	0	0	0	0	0	0	0	0	0	0	0
Bacteria(100);Actinobacteria(100);Actinobacteria(100);Propionibacteriales(100);Nocardioidaceae(100);Nocardioides(100);	Otu01989	188	0	0	0	0	0	0	0	0	0	0	0	0	0	0	0	0	0	0	0	0	0	0	0	0	0	0	0	0	0	0	0	0	0	0	0	0	0	0	0	0	188	0
Bacteria(100);Bacteroidetes(100);Bacteroidia(100);Flavobacteriales(100);Flavobacteriaceae(100);Flavobacteriaceae_unclassified(100);	Otu01638	187	0	3	0	0	0	0	27	98	0	56	0	0	0	0	0	0	0	0	0	0	0	0	0	0	0	0	0	0	0	0	0	0	0	0	0	0	3	0	0	0	0	0
Bacteria(100);Bacteroidetes(100);Bacteroidia(100);Flavobacteriales(100);NS9_marine_group(100);NS9_marine_group_ge(100);	Otu01723	187	4	0	0	0	0	0	0	0	0	0	0	0	0	0	0	0	0	0	0	0	0	0	0	0	33	146	0	0	4	0	0	0	0	0	0	0	0	0	0	0	0	0
Bacteria(100);Proteobacteria(100);Alphaproteobacteria(100);Rhodobacterales(100);Rhodobacteraceae(100);Rhodobacteraceae_unclassified(100);	Otu01956	187	29	19	2	0	0	0	28	4	0	1	0	0	0	5	0	0	0	0	0	0	0	0	0	0	0	0	0	0	1	0	0	0	0	0	0	0	0	0	0	94	0	4
Bacteria(100);Planctomycetes(100);OM190(99);OM190_or(99);OM190_fa(99);OM190_ge(99);	Otu01990	187	0	0	0	0	0	0	0	1	0	0	0	0	0	0	0	0	0	0	0	0	0	0	0	0	114	69	2	0	1	0	0	0	0	0	0	0	0	0	0	0	0	0
Bacteria(100);Proteobacteria(100);Gammaproteobacteria(100);Cellvibrionales(100);Cellvibrionaceae(100);Cellvibrionaceae_unclassified(100);	Otu01992	187	0	0	0	0	0	0	0	0	0	0	0	0	0	0	0	0	0	0	0	0	0	0	0	0	0	0	0	0	0	0	0	0	0	0	0	185	0	0	0	2	0	0
Bacteria(100);Proteobacteria(100);Gammaproteobacteria(100);Pasteurellales(100);Pasteurellaceae(100);Haemophilus(100);	Otu01279	186	0	0	0	0	0	0	27	0	0	0	0	0	0	0	53	0	8	6	0	0	0	0	0	0	0	0	0	39	0	0	0	16	1	1	33	0	0	2	0	0	0	0
Bacteria(100);Proteobacteria(100);Alphaproteobacteria(100);Rhodobacterales(100);Rhodobacteraceae(100);Albimonas(56);	Otu01506	186	0	0	0	0	0	0	0	0	0	0	0	0	2	0	0	0	22	0	68	0	5	0	0	0	0	0	6	0	4	4	0	0	36	7	18	9	0	5	0	0	0	0
Bacteria(100);Proteobacteria(100);Gammaproteobacteria(100);Gammaproteobacteria_Incertae_Sedis(100);Unknown_Family(100);Unknown_Family_ge(100);	Otu01944	186	0	0	0	0	0	0	0	0	0	0	0	0	0	0	0	0	0	0	0	0	0	0	0	0	0	0	186	0	0	0	0	0	0	0	0	0	0	0	0	0	0	0
Bacteria(100);Bacteroidetes(100);Bacteroidia(100);Flavobacteriales(100);Schleiferiaceae(100);Schleiferia(100);	Otu01997	186	0	0	0	0	0	0	0	0	0	0	0	0	0	0	0	0	0	0	0	0	0	0	0	0	0	186	0	0	0	0	0	0	0	0	0	0	0	0	0	0	0	0
Bacteria(100);Proteobacteria(100);Gammaproteobacteria(100);Gammaproteobacteria_unclassified(100);Gammaproteobacteria_unclassified(100);Gammaproteobacteria_unclassified(100);	Otu02000	186	0	0	0	0	0	0	0	0	0	0	0	0	0	0	0	0	0	0	0	0	0	0	0	0	186	0	0	0	0	0	0	0	0	0	0	0	0	0	0	0	0	0
Bacteria(100);Planctomycetes(100);Planctomycetacia(100);Pirellulales(100);Pirellulaceae(100);Rubripirellula(95);	Otu01640	185	1	0	0	17	0	0	0	3	6	1	0	0	0	0	0	0	0	0	0	0	0	0	0	10	80	56	2	0	0	8	1	0	0	0	0	0	0	0	0	0	0	0
Bacteria(100);Bacteroidetes(100);Bacteroidia(100);Flavobacteriales(100);Flavobacteriaceae(100);Nonlabens(99);	Otu01644	185	0	0	0	0	0	0	8	11	2	0	7	0	0	0	0	0	0	0	0	0	0	0	0	0	0	0	0	15	2	37	74	0	0	11	0	16	0	0	0	0	0	2
Bacteria(100);Proteobacteria(100);Deltaproteobacteria(100);Bradymonadales(100);Bradymonadales_fa(83);Bradymonadales_ge(83);	Otu01650	185	0	1	9	0	75	98	1	0	0	0	0	0	0	0	0	0	0	0	0	0	0	0	1	0	0	0	0	0	0	0	0	0	0	0	0	0	0	0	0	0	0	0
Bacteria(100);Proteobacteria(100);Alphaproteobacteria(100);Rhodovibrionales(100);Kiloniellaceae(100);uncultured(100);	Otu01960	185	0	0	0	1	0	0	0	0	0	0	0	0	0	0	0	0	0	0	0	0	0	0	0	0	2	121	61	0	0	0	0	0	0	0	0	0	0	0	0	0	0	0
Bacteria(100);Bacteroidetes(100);Bacteroidia(100);Flavobacteriales(100);Flavobacteriaceae(100);Algitalea(98);	Otu01129	184	0	12	2	0	0	0	0	0	0	0	0	0	0	0	0	0	0	0	0	0	0	14	18	62	36	22	0	0	0	0	0	0	0	18	0	0	0	0	0	0	0	0
Bacteria(100);Bacteroidetes(100);Bacteroidia(100);Flavobacteriales(100);Flavobacteriaceae(100);Aquibacter(99);	Otu01854	184	0	0	0	60	0	0	0	0	0	0	0	0	0	0	0	0	0	0	0	0	0	0	0	0	0	32	92	0	0	0	0	0	0	0	0	0	0	0	0	0	0	0
Bacteria(100);Proteobacteria(100);Alphaproteobacteria(100);Rickettsiales(100);Midichloriaceae(100);MD3-55(100);	Otu01929	184	0	0	0	0	0	0	0	0	0	1	0	0	0	0	0	0	39	0	0	0	0	0	0	0	0	0	0	5	12	77	50	0	0	0	0	0	0	0	0	0	0	0
Bacteria(100);Verrucomicrobia(100);Verrucomicrobiae(100);Opitutales(100);Puniceicoccaceae(100);Pelagicoccus(100);	Otu01982	184	0	0	0	0	0	0	0	0	0	0	0	0	0	0	0	0	0	0	0	0	0	0	0	0	83	97	0	0	0	0	4	0	0	0	0	0	0	0	0	0	0	0
Bacteria(100);Bacteroidetes(100);Bacteroidia(100);Flavobacteriales(100);Flavobacteriaceae(100);Flavobacteriaceae_unclassified(100);	Otu02006	184	0	0	0	0	0	0	0	0	0	0	0	0	0	0	0	0	0	0	0	0	2	0	0	0	0	0	0	0	0	0	0	0	0	0	0	0	0	0	0	41	0	141
Bacteria(100);Proteobacteria(100);Gammaproteobacteria(100);Vibrionales(100);Vibrionaceae(100);Vibrio(100);	Otu01138	183	1	0	0	0	0	0	1	0	0	3	0	0	0	0	0	0	0	0	0	0	0	1	1	2	0	0	0	24	16	15	119	0	0	0	0	0	0	0	0	0	0	0
Bacteria(100);Bacteroidetes(100);Bacteroidia(100);Flavobacteriales(100);Cryomorphaceae(100);uncultured(100);	Otu01290	183	0	0	0	0	1	0	0	2	1	0	0	0	0	0	0	0	0	0	0	0	0	2	0	0	150	16	0	0	1	10	0	0	0	0	0	0	0	0	0	0	0	0
Bacteria(100);Verrucomicrobia(100);Verrucomicrobiae(100);Verrucomicrobiales(100);DEV007(100);DEV007_ge(100);	Otu01570	183	0	0	0	12	0	0	0	0	0	0	0	0	0	0	0	1	0	0	0	0	0	0	0	0	10	40	120	0	0	0	0	0	0	0	0	0	0	0	0	0	0	0
Bacteria(100);Proteobacteria(100);Alphaproteobacteria(100);Caulobacterales(100);Hyphomonadaceae(100);Hyphomonadaceae_unclassified(100);	Otu01767	183	0	0	0	0	0	1	0	3	0	2	0	0	0	0	0	0	18	30	0	0	0	0	0	0	0	0	0	0	0	0	3	0	42	61	0	0	0	23	0	0	0	0
Bacteria(100);Bacteria_unclassified(100);Bacteria_unclassified(100);Bacteria_unclassified(100);Bacteria_unclassified(100);Bacteria_unclassified(100);	Otu01846	183	0	0	0	0	0	0	0	0	1	0	0	0	0	0	0	0	0	0	0	0	0	0	0	0	0	0	0	25	12	40	105	0	0	0	0	0	0	0	0	0	0	0
Bacteria(100);Bacteroidetes(100);Bacteroidia(100);Flavobacteriales(100);Flavobacteriaceae(100);Costertonia(68);	Otu01994	183	0	0	0	0	0	0	0	0	0	0	0	0	7	8	0	0	0	0	65	37	11	0	0	0	0	0	0	0	0	0	0	0	0	0	0	0	0	0	0	30	0	25
Bacteria(100);Proteobacteria(100);Deltaproteobacteria(100);Deltaproteobacteria_unclassified(56);Deltaproteobacteria_unclassified(56);Deltaproteobacteria_unclassified(56);	Otu02010	183	0	0	0	0	0	0	0	0	0	0	0	0	0	0	0	0	0	0	0	0	0	0	0	0	0	0	0	0	0	0	3	0	0	0	0	131	0	46	3	0	0	0
Bacteria(100);Bacteria_unclassified(100);Bacteria_unclassified(100);Bacteria_unclassified(100);Bacteria_unclassified(100);Bacteria_unclassified(100);	Otu01464	182	0	0	0	0	0	0	7	10	2	11	0	1	30	0	0	94	0	9	0	0	0	0	0	0	0	0	0	0	0	10	0	0	0	0	1	0	0	0	7	0	0	0
Bacteria(100);Proteobacteria(100);Gammaproteobacteria(100);Cellvibrionales(100);Halieaceae(100);OM60(NOR5)_clade(100);	Otu01978	182	1	0	0	0	3	0	2	0	0	0	22	0	0	0	0	0	0	0	0	1	1	7	11	37	0	0	1	0	0	0	0	0	0	0	0	96	0	0	0	0	0	0
Bacteria(100);Bacteroidetes(100);Bacteroidia(100);Flavobacteriales(100);Cryomorphaceae(100);Owenweeksia(100);	Otu01996	182	0	0	0	4	0	0	0	0	0	0	0	0	0	0	0	0	0	0	0	0	0	0	0	0	167	11	0	0	0	0	0	0	0	0	0	0	0	0	0	0	0	0
Bacteria(100);Patescibacteria(100);Parcubacteria(100);Parcubacteria_unclassified(100);Parcubacteria_unclassified(100);Parcubacteria_unclassified(100);	Otu02019	182	0	0	0	0	0	0	0	0	0	0	0	0	0	0	0	0	0	0	0	0	0	0	0	0	0	0	0	0	0	0	0	0	0	0	0	182	0	0	0	0	0	0
Bacteria(100);Proteobacteria(100);Alphaproteobacteria(100);Rhodovibrionales(100);Kiloniellaceae(100);Kiloniella(100);	Otu01151	181	0	0	0	43	0	0	2	0	18	4	0	0	0	0	0	31	0	0	0	0	0	5	2	13	0	3	13	0	0	0	0	0	0	0	47	0	0	0	0	0	0	0
Bacteria(100);Proteobacteria(100);Alphaproteobacteria(100);Caulobacterales(100);Hyphomonadaceae(100);Hyphomonadaceae_unclassified(100);	Otu01677	181	29	6	63	0	0	0	0	0	0	0	0	0	0	0	79	0	4	0	0	0	0	0	0	0	0	0	0	0	0	0	0	0	0	0	0	0	0	0	0	0	0	0
Bacteria(100);Bacteroidetes(100);Bacteroidia(100);Flavobacteriales(100);Crocinitomicaceae(100);Crocinitomicaceae_unclassified(77);	Otu01927	181	0	0	0	0	2	0	0	0	0	0	0	0	0	0	0	0	0	0	0	0	0	0	0	0	12	167	0	0	0	0	0	0	0	0	0	0	0	0	0	0	0	0
Bacteria(100);Actinobacteria(100);Acidimicrobiia(100);Microtrichales(100);Ilumatobacteraceae(89);uncultured(89);	Otu01970	181	0	0	0	101	0	0	0	0	0	0	0	0	0	0	0	0	0	0	0	0	0	0	0	0	0	4	76	0	0	0	0	0	0	0	0	0	0	0	0	0	0	0
Bacteria(100);Proteobacteria(100);Alphaproteobacteria(100);Sphingomonadales(100);Sphingomonadaceae(100);Sphingomonadaceae_unclassified(91);	Otu02027	181	0	0	0	0	0	0	0	0	0	0	45	27	10	32	0	0	0	0	12	0	0	0	0	0	0	0	0	0	0	0	0	0	0	0	0	0	0	0	0	28	0	27
Bacteria(100);Bacteroidetes(100);Rhodothermia(100);Rhodothermales(100);Rhodothermaceae(100);Rubrivirga(100);	Otu02029	181	0	0	0	0	0	0	0	0	0	0	0	0	0	0	0	0	0	0	14	0	0	0	0	0	0	0	0	0	0	0	0	0	0	0	0	0	0	0	0	0	160	7
Bacteria(100);Proteobacteria(100);Alphaproteobacteria(100);Alphaproteobacteria_unclassified(100);Alphaproteobacteria_unclassified(100);Alphaproteobacteria_unclassified(100);	Otu01572	180	0	0	0	0	0	0	0	0	0	0	0	0	0	0	20	0	13	86	0	0	0	1	0	4	0	0	0	0	1	35	20	0	0	0	0	0	0	0	0	0	0	0
Bacteria(100);Cyanobacteria(100);Oxyphotobacteria(100);Oxyphotobacteria_unclassified(70);Oxyphotobacteria_unclassified(70);Oxyphotobacteria_unclassified(70);	Otu02002	180	36	26	117	0	0	0	0	0	0	0	0	0	0	0	0	0	0	0	0	0	0	0	0	0	0	0	0	0	0	1	0	0	0	0	0	0	0	0	0	0	0	0
Bacteria(100);Proteobacteria(100);Gammaproteobacteria(100);Vibrionales(100);Vibrionaceae(100);Photobacterium(100);	Otu00422	179	0	0	0	7	0	0	0	0	0	0	0	0	0	0	0	0	0	0	0	0	0	0	0	0	5	114	53	0	0	0	0	0	0	0	0	0	0	0	0	0	0	0
Bacteria(100);Firmicutes(100);Clostridia(100);Clostridiales(100);Clostridiales_unclassified(57);Clostridiales_unclassified(57);	Otu02039	179	0	0	0	0	0	0	0	0	0	0	0	0	0	0	0	0	0	0	0	0	0	0	0	0	0	0	0	0	0	0	0	0	48	63	59	0	0	0	0	0	0	9
Bacteria(100);Firmicutes(100);Clostridia(100);Clostridiales(100);Family_XI(100);Ezakiella(100);	Otu01777	178	0	0	0	0	0	0	1	0	2	0	0	0	0	8	102	0	6	13	0	0	0	0	0	0	0	0	0	14	4	0	28	0	0	0	0	0	0	0	0	0	0	0
Bacteria(100);Bacteroidetes(100);Rhodothermia(100);Balneolales(100);Balneolaceae(100);Balneola(100);	Otu02040	178	0	0	0	0	5	0	0	0	0	0	0	0	0	0	33	0	0	0	0	1	0	0	0	1	0	0	0	0	0	0	0	0	0	0	0	136	0	2	0	0	0	0
Bacteria(100);Bacteroidetes(100);Bacteroidia(100);Chitinophagales(100);Saprospiraceae(100);uncultured(100);	Otu02045	178	0	0	0	0	0	0	0	0	0	0	0	0	0	0	0	0	0	0	0	0	0	46	14	98	0	0	0	0	0	0	0	0	0	0	0	0	0	0	20	0	0	0
Bacteria(100);Bacteroidetes(100);Bacteroidia(100);Flavobacteriales(100);Schleiferiaceae(100);Schleiferia(100);	Otu01698	177	3	0	0	2	0	0	0	0	0	0	0	0	0	0	16	0	0	0	0	0	0	0	0	1	35	113	7	0	0	0	0	0	0	0	0	0	0	0	0	0	0	0
Bacteria(100);Bacteroidetes(100);Bacteroidia(100);Flavobacteriales(100);Flavobacteriaceae(100);Polaribacter_4(91);	Otu01869	177	0	0	0	19	0	0	0	0	0	0	0	0	0	0	0	48	66	33	2	0	0	0	0	0	0	0	0	0	0	0	0	0	0	2	0	0	2	5	0	0	0	0
Bacteria(100);Actinobacteria(100);Actinobacteria(100);Corynebacteriales(82);Corynebacteriales_unclassified(82);Corynebacteriales_unclassified(82);	Otu01979	177	0	0	3	0	0	0	0	3	0	0	0	0	4	0	0	0	0	0	0	0	0	0	0	0	0	0	0	0	0	0	0	0	0	0	0	0	0	0	0	4	150	13
Bacteria(100);Bacteroidetes(100);Bacteroidia(100);Flavobacteriales(100);Crocinitomicaceae(100);Lishizhenia(100);	Otu02054	177	0	0	0	0	0	0	0	0	0	0	0	0	0	0	0	0	0	0	0	0	0	0	0	0	0	0	33	0	0	0	0	0	0	0	0	0	0	0	0	144	0	0
Bacteria(100);Bacteroidetes(100);Bacteroidia(100);Flavobacteriales(100);Flavobacteriaceae(100);Flavobacteriaceae_unclassified(78);	Otu02056	177	0	0	0	0	0	0	0	0	0	0	0	0	0	0	0	0	0	0	0	0	0	0	0	0	0	177	0	0	0	0	0	0	0	0	0	0	0	0	0	0	0	0
Bacteria(100);Bacteroidetes(100);Bacteroidia(100);Flavobacteriales(100);Flavobacteriaceae(100);Aquimarina(100);	Otu00389	176	0	1	0	0	1	0	3	0	0	0	0	0	0	0	66	0	0	0	0	0	0	1	3	7	1	1	0	0	0	0	0	69	22	0	1	0	0	0	0	0	0	0
Bacteria(100);Bacteria_unclassified(100);Bacteria_unclassified(100);Bacteria_unclassified(100);Bacteria_unclassified(100);Bacteria_unclassified(100);	Otu01190	176	0	0	0	0	11	24	0	0	0	0	0	0	0	0	0	0	0	0	0	0	0	0	0	0	0	0	0	0	0	0	0	0	0	0	0	0	141	0	0	0	0	0
Bacteria(100);Proteobacteria(100);Alphaproteobacteria(100);Micavibrionales(100);Micavibrionaceae(100);uncultured(100);	Otu01686	176	0	0	0	0	0	0	0	20	0	0	0	0	0	0	33	0	0	25	0	0	0	0	0	0	0	0	0	0	1	57	33	0	0	0	0	7	0	0	0	0	0	0
Bacteria(100);Bacteroidetes(100);Bacteroidia(100);Cytophagales(100);Cyclobacteriaceae(100);uncultured(100);	Otu01939	176	0	0	0	22	0	0	0	0	0	0	0	0	0	0	0	0	0	0	0	0	0	0	0	0	31	11	112	0	0	0	0	0	0	0	0	0	0	0	0	0	0	0
Bacteria(100);Actinobacteria(100);Acidimicrobiia(100);Microtrichales(100);Microtrichaceae(100);Sva0996_marine_group(100);	Otu02028	176	0	0	0	11	0	0	0	0	0	0	0	0	0	0	0	0	0	0	0	0	0	0	0	0	0	0	155	0	0	0	0	0	0	0	0	10	0	0	0	0	0	0
Bacteria(100);Proteobacteria(100);Gammaproteobacteria(100);Gammaproteobacteria_unclassified(100);Gammaproteobacteria_unclassified(100);Gammaproteobacteria_unclassified(100);	Otu02057	176	0	0	0	0	0	0	0	0	0	0	0	0	14	0	0	0	0	0	7	0	0	0	0	0	0	0	0	0	0	0	0	0	1	40	112	0	0	0	0	2	0	0
Bacteria(100);Bacteroidetes(100);Bacteroidia(100);Flavobacteriales(100);Flavobacteriaceae(100);Flavobacteriaceae_unclassified(99);	Otu00694	175	0	0	0	0	0	0	49	12	0	22	0	0	0	0	0	0	0	0	0	0	0	0	0	0	22	31	3	0	0	0	0	0	3	0	0	30	0	0	0	0	0	3
Bacteria(100);Bacteroidetes(100);Bacteroidia(100);Bacteroidetes_VC2.1_Bac22(100);Bacteroidetes_VC2.1_Bac22_fa(100);Bacteroidetes_VC2.1_Bac22_ge(100);	Otu00876	175	0	0	0	0	0	0	0	0	1	0	0	0	0	0	0	0	0	0	0	0	0	0	0	0	172	2	0	0	0	0	0	0	0	0	0	0	0	0	0	0	0	0
Bacteria(100);Proteobacteria(100);Gammaproteobacteria(100);Alteromonadales(100);Alteromonadaceae(100);Glaciecola(90);	Otu01643	175	0	0	0	0	0	0	0	0	0	0	0	0	0	0	0	0	0	0	0	0	0	0	0	0	148	8	19	0	0	0	0	0	0	0	0	0	0	0	0	0	0	0
Bacteria(100);Verrucomicrobia(100);Verrucomicrobiae(100);Verrucomicrobiales(100);DEV007(100);DEV007_ge(100);	Otu01910	175	0	1	3	4	0	1	1	1	0	0	0	0	0	0	0	1	4	6	2	0	0	1	2	3	45	26	71	0	0	0	2	0	1	0	0	0	0	0	0	0	0	0
Bacteria(100);Bacteroidetes(100);Bacteroidia(100);Bacteroidia_unclassified(100);Bacteroidia_unclassified(100);Bacteroidia_unclassified(100);	Otu01936	175	0	0	0	9	0	0	0	0	0	0	0	0	0	0	0	0	0	0	0	0	0	0	1	1	1	8	155	0	0	0	0	0	0	0	0	0	0	0	0	0	0	0
Bacteria(100);Proteobacteria(100);Gammaproteobacteria(100);Alteromonadales(100);Pseudoalteromonadaceae(100);Psychrosphaera(100);	Otu02052	175	0	0	0	0	0	0	1	0	0	0	0	0	0	0	0	0	0	0	0	0	0	0	0	0	0	0	148	13	5	0	8	0	0	0	0	0	0	0	0	0	0	0
Bacteria(100);Bacteroidetes(100);Bacteroidia(100);Chitinophagales(100);Saprospiraceae(100);Rubidimonas(100);	Otu02062	175	0	0	5	0	1	10	0	0	0	0	0	0	0	0	0	0	0	0	0	1	2	0	0	0	0	0	0	0	0	0	0	0	0	0	0	94	0	0	0	41	0	21
Bacteria(100);Bacteroidetes(100);Bacteroidia(100);Chitinophagales(100);Saprospiraceae(100);Saprospiraceae_unclassified(100);	Otu02063	175	0	0	5	0	0	0	0	0	0	0	0	0	0	0	0	0	0	4	0	0	12	1	130	23	0	0	0	0	0	0	0	0	0	0	0	0	0	0	0	0	0	0
Bacteria(100);Proteobacteria(100);Gammaproteobacteria(100);Betaproteobacteriales(100);Methylophilaceae(100);Methylotenera(100);	Otu02068	175	0	0	0	0	0	0	0	0	0	0	0	0	0	0	0	0	0	0	0	0	0	0	0	0	0	0	0	0	0	0	0	0	111	15	49	0	0	0	0	0	0	0
Bacteria(100);Proteobacteria(100);Alphaproteobacteria(100);Micavibrionales(100);Micavibrionaceae(100);uncultured(100);	Otu01713	174	0	0	0	0	0	0	0	10	0	0	0	0	0	0	0	0	0	0	0	2	0	0	0	0	6	4	39	0	0	0	0	113	0	0	0	0	0	0	0	0	0	0
Bacteria(100);Actinobacteria(100);Actinobacteria(100);Propionibacteriales(100);Propionibacteriaceae(100);Cutibacterium(100);	Otu01984	174	0	0	0	0	0	0	2	0	0	0	0	0	5	9	49	0	4	86	0	0	0	0	0	0	0	0	0	4	0	0	1	2	0	0	0	1	0	0	11	0	0	0
Bacteria(100);Planctomycetes(100);Planctomycetacia(100);Planctomycetales(98);Planctomycetales_unclassified(98);Planctomycetales_unclassified(98);	Otu02044	174	2	0	0	0	0	0	2	13	0	24	0	0	0	0	0	0	0	0	0	0	0	0	0	0	0	0	0	0	4	13	15	0	0	0	0	0	2	5	94	0	0	0
Bacteria(100);Proteobacteria(100);Gammaproteobacteria(100);Gammaproteobacteria_Incertae_Sedis(100);Unknown_Family(100);uncultured(100);	Otu02072	174	0	0	0	0	0	0	0	0	0	0	0	0	0	0	0	0	0	0	0	0	0	0	0	0	151	23	0	0	0	0	0	0	0	0	0	0	0	0	0	0	0	0
Bacteria(100);Proteobacteria(100);Alphaproteobacteria(100);Rhodobacterales(100);Rhodobacteraceae(100);Rhodobacteraceae_unclassified(100);	Otu00387	173	6	2	1	0	0	0	0	1	0	5	0	0	0	0	34	0	34	37	0	0	0	0	0	5	0	0	0	0	0	9	0	0	0	0	0	39	0	0	0	0	0	0
Bacteria(100);Proteobacteria(100);Gammaproteobacteria(100);Pseudomonadales(100);Pseudomonadaceae(100);Pseudomonas(100);	Otu00954	173	0	0	0	0	0	0	0	0	0	0	0	0	0	0	0	0	0	0	0	0	0	0	0	0	0	0	173	0	0	0	0	0	0	0	0	0	0	0	0	0	0	0
Bacteria(100);Proteobacteria(100);Alphaproteobacteria(100);Rhodobacterales(72);Rhodobacteraceae(72);Rhodobacteraceae_unclassified(72);	Otu01310	173	1	0	0	0	0	0	0	0	0	0	0	0	0	0	0	0	0	0	0	0	0	0	0	2	0	0	0	0	0	0	0	0	27	68	0	75	0	0	0	0	0	0
Bacteria(100);Proteobacteria(100);Gammaproteobacteria(100);Betaproteobacteriales(100);Betaproteobacteriales_unclassified(92);Betaproteobacteriales_unclassified(92);	Otu01423	173	0	0	0	0	0	0	1	1	0	0	0	0	0	0	0	0	0	2	0	0	0	0	0	0	0	15	0	0	0	11	0	0	30	98	0	0	2	0	0	12	0	1
Bacteria(100);Bacteroidetes(100);Bacteroidia(100);Chitinophagales(100);Saprospiraceae(100);uncultured(100);	Otu01807	173	0	0	0	173	0	0	0	0	0	0	0	0	0	0	0	0	0	0	0	0	0	0	0	0	0	0	0	0	0	0	0	0	0	0	0	0	0	0	0	0	0	0
Bacteria(100);Bacteroidetes(100);Bacteroidia(100);Flavobacteriales(100);Flavobacteriales_unclassified(80);Flavobacteriales_unclassified(80);	Otu01921	172	0	0	0	94	0	0	0	0	0	0	0	0	0	0	0	0	0	0	0	0	0	0	0	0	24	42	9	0	0	0	0	0	0	0	0	3	0	0	0	0	0	0
Bacteria(100);Proteobacteria(100);Gammaproteobacteria(100);Vibrionales(100);Vibrionaceae(100);Vibrionaceae_unclassified(100);	Otu02043	172	0	1	0	0	0	0	0	0	0	0	0	0	0	0	0	0	0	0	47	0	0	0	0	0	0	0	0	0	0	0	0	0	7	73	44	0	0	0	0	0	0	0
Bacteria(100);Lentisphaerae(100);Lentisphaerae_unclassified(100);Lentisphaerae_unclassified(100);Lentisphaerae_unclassified(100);Lentisphaerae_unclassified(100);	Otu02081	172	0	0	0	0	0	0	0	0	0	0	0	0	0	0	0	0	0	0	0	0	0	0	0	0	0	65	107	0	0	0	0	0	0	0	0	0	0	0	0	0	0	0
Bacteria(100);Proteobacteria(100);Alphaproteobacteria(100);Rhodobacterales(100);Rhodobacteraceae(100);Rhodobacteraceae_unclassified(51);	Otu01026	171	4	0	0	0	0	0	0	0	0	0	0	0	9	26	0	0	0	0	0	0	0	0	0	1	39	7	39	4	6	23	3	0	0	0	0	0	0	2	2	4	0	2
Bacteria(100);Proteobacteria(100);Gammaproteobacteria(100);Thiotrichales(100);Thiotrichaceae(100);Leucothrix(100);	Otu01866	171	0	3	0	0	0	0	30	0	0	0	0	0	0	0	0	0	0	0	0	0	0	8	4	10	11	105	0	0	0	0	0	0	0	0	0	0	0	0	0	0	0	0
Bacteria(100);Bacteroidetes(100);Bacteroidia(100);Sphingobacteriales(100);NS11-12_marine_group(100);NS11-12_marine_group_ge(100);	Otu02017	171	0	0	0	0	0	0	0	0	0	0	0	0	0	0	0	0	0	0	0	0	0	0	0	3	0	168	0	0	0	0	0	0	0	0	0	0	0	0	0	0	0	0
Bacteria(100);Proteobacteria(100);Gammaproteobacteria(100);Cellvibrionales(100);Cellvibrionaceae(100);Marinagarivorans(100);	Otu02088	171	0	0	0	154	0	0	0	0	0	0	0	0	0	0	0	13	0	0	0	0	0	0	2	2	0	0	0	0	0	0	0	0	0	0	0	0	0	0	0	0	0	0
Bacteria(100);Bacteroidetes(100);Bacteroidia(100);Chitinophagales(100);Saprospiraceae(100);Lewinella(100);	Otu02089	171	0	0	0	123	0	0	0	0	0	0	0	0	0	0	0	0	0	0	0	0	0	0	0	0	0	0	48	0	0	0	0	0	0	0	0	0	0	0	0	0	0	0
Bacteria(100);Actinobacteria(100);Actinobacteria(100);Bifidobacteriales(100);Bifidobacteriaceae(100);Bifidobacterium(100);	Otu02101	170	0	0	0	0	0	0	0	0	0	0	0	170	0	0	0	0	0	0	0	0	0	0	0	0	0	0	0	0	0	0	0	0	0	0	0	0	0	0	0	0	0	0
Bacteria(100);Bacteria_unclassified(100);Bacteria_unclassified(100);Bacteria_unclassified(100);Bacteria_unclassified(100);Bacteria_unclassified(100);	Otu02103	170	0	0	0	7	0	0	0	0	0	0	0	0	0	0	0	0	0	0	0	0	0	0	0	0	0	0	163	0	0	0	0	0	0	0	0	0	0	0	0	0	0	0
Bacteria(100);Verrucomicrobia(100);Verrucomicrobiae(100);Verrucomicrobiales(100);Rubritaleaceae(100);Rubritalea(100);	Otu01727	169	4	1	0	0	0	0	27	4	16	26	0	0	0	0	0	0	0	0	0	0	0	0	0	0	0	0	0	0	7	2	50	0	0	0	0	9	0	0	14	0	0	9
Bacteria(100);Proteobacteria(100);Alphaproteobacteria(100);Caulobacterales(100);Hyphomonadaceae(100);Hyphomonas(100);	Otu01733	169	0	0	0	0	0	0	0	0	0	0	0	0	0	0	0	0	0	0	0	0	0	0	0	0	8	15	135	0	0	0	0	0	0	0	0	0	0	11	0	0	0	0
Bacteria(100);Bacteroidetes(100);Bacteroidia(100);Flavobacteriales(100);Crocinitomicaceae(100);Crocinitomix(100);	Otu01796	169	0	0	0	0	0	0	0	0	0	0	0	0	0	0	0	0	0	0	5	0	0	0	1	0	84	8	4	1	0	0	0	0	0	4	0	42	0	0	0	20	0	0
Bacteria(100);Proteobacteria(100);Alphaproteobacteria(100);Rhodobacterales(100);Rhodobacteraceae(100);Oceaniovalibus(100);	Otu02091	169	0	0	0	0	0	0	0	0	0	0	32	5	0	0	0	0	0	0	0	0	0	0	0	0	0	0	0	0	0	0	0	0	0	3	0	0	0	0	0	129	0	0
Bacteria(100);Bacteroidetes(100);Bacteroidia(100);Chitinophagales(100);Saprospiraceae(100);uncultured(63);	Otu02104	169	0	0	0	0	0	0	6	0	0	0	0	0	0	0	0	0	0	0	126	37	0	0	0	0	0	0	0	0	0	0	0	0	0	0	0	0	0	0	0	0	0	0
Bacteria(100);Bacteroidetes(100);Bacteroidia(100);Chitinophagales(98);Saprospiraceae(97);Saprospiraceae_unclassified(97);	Otu02110	169	0	0	0	0	0	0	0	0	0	0	0	0	0	0	0	0	0	0	110	7	0	0	0	0	0	0	0	0	0	0	0	0	0	0	0	0	0	0	0	52	0	0
Bacteria(100);Bacteria_unclassified(100);Bacteria_unclassified(100);Bacteria_unclassified(100);Bacteria_unclassified(100);Bacteria_unclassified(100);	Otu01435	168	0	0	0	0	0	0	6	16	1	17	0	1	23	0	0	62	0	15	0	0	0	0	0	0	0	0	0	1	0	19	0	0	0	0	1	0	0	2	4	0	0	0
Bacteria(100);Proteobacteria(100);Alphaproteobacteria(100);Rhodobacterales(100);Rhodobacteraceae(100);Rhodobacteraceae_unclassified(99);	Otu02024	168	0	0	0	11	0	0	0	0	0	0	0	0	0	0	0	0	0	0	0	0	0	0	1	0	0	14	142	0	0	0	0	0	0	0	0	0	0	0	0	0	0	0
Bacteria(100);Bacteroidetes(100);Bacteroidia(100);Cytophagales(100);Cytophagales_unclassified(100);Cytophagales_unclassified(100);	Otu02070	168	0	0	0	0	0	0	0	0	0	0	0	0	0	0	0	0	0	0	0	0	0	0	0	0	2	157	9	0	0	0	0	0	0	0	0	0	0	0	0	0	0	0
Bacteria(100);Planctomycetes(100);Planctomycetes_unclassified(76);Planctomycetes_unclassified(76);Planctomycetes_unclassified(76);Planctomycetes_unclassified(76);	Otu02087	168	0	0	0	0	0	0	0	0	0	0	75	0	1	1	0	1	0	0	0	0	0	0	0	0	0	0	0	0	2	0	0	0	0	5	8	0	24	0	0	4	0	47
Bacteria(100);Proteobacteria(100);Deltaproteobacteria(100);Bdellovibrionales(100);Bdellovibrionaceae(100);Bdellovibrio(100);	Otu01627	167	3	0	1	0	0	2	0	0	0	0	0	0	0	0	0	0	53	8	0	0	0	0	0	7	0	0	3	0	0	0	0	0	0	3	0	87	0	0	0	0	0	0
Bacteria(100);Proteobacteria(100);Gammaproteobacteria(100);Alteromonadales(100);Colwelliaceae(100);Thalassotalea(100);	Otu02035	167	0	0	0	0	0	0	0	0	0	0	0	0	0	0	0	0	0	0	0	0	0	7	0	3	0	0	0	0	0	0	4	0	0	18	13	38	0	0	0	79	0	5
Bacteria(100);Bacteroidetes(100);Bacteroidia(100);Chitinophagales(100);Saprospiraceae(100);Portibacter(100);	Otu02055	167	3	0	0	0	0	0	0	0	0	0	0	0	0	0	0	0	0	0	0	0	0	0	0	0	0	164	0	0	0	0	0	0	0	0	0	0	0	0	0	0	0	0
Bacteria(100);Cyanobacteria(100);Oxyphotobacteria(100);Chloroplast(72);Chloroplast_fa(72);Chloroplast_ge(72);	Otu02112	167	0	0	0	0	0	0	0	0	0	0	0	0	0	0	0	0	0	0	0	0	0	0	0	0	0	0	0	0	0	0	0	0	0	0	0	0	0	0	0	165	0	2
Bacteria(100);Bacteroidetes(100);Bacteroidia(100);Sphingobacteriales(100);Sphingobacteriaceae(100);Sphingobacterium(100);	Otu01272	166	1	0	0	0	0	0	1	6	3	0	59	4	10	0	0	15	17	12	0	0	0	0	0	0	0	0	0	1	0	2	2	0	32	0	0	0	0	0	1	0	0	0
Bacteria(100);Bacteroidetes(100);Bacteroidia(100);Flavobacteriales(100);Cryomorphaceae(100);uncultured(100);	Otu01795	166	0	2	0	0	0	0	0	0	0	0	0	0	0	0	0	0	0	0	0	0	0	0	0	3	62	99	0	0	0	0	0	0	0	0	0	0	0	0	0	0	0	0
Bacteria(100);Proteobacteria(100);Alphaproteobacteria(100);Caulobacterales(100);Caulobacteraceae(100);Brevundimonas(95);	Otu01903	166	0	0	0	0	0	0	0	0	1	0	3	0	0	14	32	5	0	0	0	0	0	0	0	0	0	0	70	7	0	0	0	0	28	0	6	0	0	0	0	0	0	0
Bacteria(100);Bacteroidetes(100);Bacteroidia(100);Chitinophagales(100);Saprospiraceae(100);uncultured(98);	Otu01964	166	0	0	0	0	0	0	0	0	0	0	0	0	0	0	0	0	0	0	0	0	0	1	2	1	39	114	6	3	0	0	0	0	0	0	0	0	0	0	0	0	0	0
Bacteria(100);Proteobacteria(100);Alphaproteobacteria(100);Alphaproteobacteria_unclassified(100);Alphaproteobacteria_unclassified(100);Alphaproteobacteria_unclassified(100);	Otu02115	166	0	0	0	0	0	0	0	0	0	0	0	0	0	0	0	0	0	0	0	0	0	0	0	0	0	0	166	0	0	0	0	0	0	0	0	0	0	0	0	0	0	0
Bacteria(100);Bacteria_unclassified(100);Bacteria_unclassified(100);Bacteria_unclassified(100);Bacteria_unclassified(100);Bacteria_unclassified(100);	Otu01566	165	0	0	0	0	0	0	5	12	2	12	0	1	28	2	1	63	0	12	0	0	0	0	0	0	0	0	0	0	1	22	2	0	0	0	0	0	0	1	1	0	0	0
Bacteria(100);Bacteroidetes(100);Bacteroidia(100);Chitinophagales(100);Saprospiraceae(100);Lewinella(100);	Otu01684	165	4	3	0	2	0	4	11	0	2	0	0	0	0	0	0	0	0	85	0	0	0	8	0	9	4	3	0	19	8	1	2	0	0	0	0	0	0	0	0	0	0	0
Bacteria(100);Proteobacteria(100);Alphaproteobacteria(100);Puniceispirillales(100);uncultured(100);uncultured_ge(100);	Otu01725	165	0	2	0	7	0	0	0	1	0	0	0	0	0	0	0	0	0	11	0	0	0	0	1	5	3	24	84	0	0	0	0	0	0	3	0	0	0	0	0	18	0	6
Bacteria(100);Bacteroidetes(100);Bacteroidia(100);Chitinophagales(100);Saprospiraceae(100);Rubidimonas(100);	Otu02117	165	0	0	0	0	0	0	0	0	0	0	0	0	0	0	0	0	0	0	48	0	29	0	0	0	0	0	0	0	0	0	0	0	0	0	0	0	0	0	0	0	85	3
Bacteria(100);Actinobacteria(100);Rubrobacteria(100);Rubrobacterales(100);Rubrobacteriaceae(100);Rubrobacter(100);	Otu02118	165	0	0	0	0	0	0	0	0	0	0	12	0	2	0	0	0	0	0	0	0	0	0	0	0	0	0	0	0	0	0	0	0	0	1	0	0	0	0	0	0	122	28
Bacteria(100);Planctomycetes(100);Planctomycetacia(100);Pirellulales(100);Pirellulaceae(100);Rhodopirellula(77);	Otu00708	164	3	0	0	0	1	3	1	37	21	2	0	0	0	0	19	0	8	0	0	0	0	8	0	11	2	26	5	0	9	1	0	0	0	7	0	0	0	0	0	0	0	0
Bacteria(100);Proteobacteria(100);Gammaproteobacteria(100);Thiohalorhabdales(100);Thiohalorhabdaceae(100);Granulosicoccus(100);	Otu01452	164	10	15	7	7	0	0	4	1	0	0	0	0	0	0	0	0	0	0	0	0	0	6	1	11	85	13	4	0	0	0	0	0	0	0	0	0	0	0	0	0	0	0
Bacteria(100);Proteobacteria(100);Alphaproteobacteria(100);Caulobacterales(100);Hyphomonadaceae(100);Hellea(93);	Otu01861	164	0	1	0	0	0	0	6	8	0	5	0	0	0	0	0	64	0	30	0	0	0	0	0	2	0	16	0	0	6	0	9	0	0	0	0	17	0	0	0	0	0	0
Bacteria(100);Planctomycetes(100);Planctomycetacia(100);Pirellulales(100);Pirellulaceae(100);Rhodopirellula(100);	Otu02073	164	0	0	0	0	0	0	0	0	0	0	0	0	0	0	0	0	0	0	0	0	0	0	0	0	0	0	0	0	0	0	0	28	43	30	62	0	0	1	0	0	0	0
Bacteria(100);Bacteroidetes(100);Bacteroidia(100);Flavobacteriales(100);Flavobacteriaceae(100);Flavobacteriaceae_unclassified(66);	Otu00678	163	0	0	0	11	0	0	2	0	3	3	0	0	0	0	0	0	0	0	0	0	0	0	0	0	42	53	46	0	0	1	0	0	0	0	0	0	0	0	0	2	0	0
Bacteria(100);Proteobacteria(100);Alphaproteobacteria(100);Rhodospirillales(100);Magnetospiraceae(100);uncultured(100);	Otu01961	163	0	0	0	0	0	0	0	0	0	0	0	0	0	0	0	0	0	0	0	0	0	0	0	0	68	74	21	0	0	0	0	0	0	0	0	0	0	0	0	0	0	0
Bacteria(100);Bacteroidetes(100);Bacteroidia(100);Flavobacteriales(100);Flavobacteriaceae(100);Polaribacter_4(91);	Otu02049	163	0	0	0	0	0	0	0	0	0	0	0	0	0	0	0	0	0	0	0	0	0	0	0	0	0	0	0	0	0	0	0	0	2	12	149	0	0	0	0	0	0	0
Bacteria(100);Epsilonbacteraeota(100);Campylobacteria(100);Campylobacterales(100);Arcobacteraceae(100);Arcobacter(100);	Otu00279	162	0	2	0	0	0	0	0	3	0	0	7	0	0	0	0	0	49	11	0	0	0	7	7	4	37	18	0	3	0	0	14	0	0	0	0	0	0	0	0	0	0	0
Bacteria(100);Bacteroidetes(100);Bacteroidia(100);Flavobacteriales(100);Flavobacteriaceae(100);Flavobacteriaceae_unclassified(100);	Otu01362	162	0	42	0	0	0	0	0	0	0	0	0	0	0	0	0	0	0	0	3	0	29	40	5	13	0	0	0	0	0	0	0	0	0	0	0	0	0	0	0	10	4	16
Bacteria(100);Bacteroidetes(100);Bacteroidia(100);Chitinophagales(100);Saprospiraceae(100);Aureispira(100);	Otu01419	162	2	0	0	67	4	4	0	1	0	0	0	0	0	0	0	0	0	0	0	0	0	7	1	2	15	26	2	0	0	0	0	0	0	0	0	31	0	0	0	0	0	0
Bacteria(100);Proteobacteria(100);Alphaproteobacteria(100);Alphaproteobacteria_unclassified(100);Alphaproteobacteria_unclassified(100);Alphaproteobacteria_unclassified(100);	Otu01420	162	1	4	0	4	0	0	20	2	1	0	0	0	0	0	43	0	1	0	0	0	0	0	0	5	24	13	1	1	0	5	6	0	0	3	0	26	0	2	0	0	0	0
Bacteria(100);Proteobacteria(100);Alphaproteobacteria(100);Alphaproteobacteria_unclassified(100);Alphaproteobacteria_unclassified(100);Alphaproteobacteria_unclassified(100);	Otu01619	162	9	0	0	0	12	8	10	13	3	4	0	0	0	0	0	0	0	0	23	2	0	0	0	2	5	17	0	8	0	4	42	0	0	0	0	0	0	0	0	0	0	0
Bacteria(100);Proteobacteria(100);Alphaproteobacteria(100);Rhodobacterales(100);Rhodobacteraceae(100);Tropicimonas(66);	Otu01724	162	0	0	0	0	0	0	0	0	0	0	0	2	0	36	0	0	0	0	0	0	0	0	0	2	0	0	1	0	0	0	0	42	56	0	16	0	0	0	0	4	0	3
Bacteria(100);Proteobacteria(100);Gammaproteobacteria(100);Oceanospirillales(100);Oceanospirillales_unclassified(100);Oceanospirillales_unclassified(100);	Otu01974	162	0	0	0	0	0	0	0	0	0	0	0	0	0	0	0	0	0	0	0	0	0	0	0	0	0	0	162	0	0	0	0	0	0	0	0	0	0	0	0	0	0	0
Bacteria(100);Bacteroidetes(100);Rhodothermia(100);Rhodothermales(100);Rhodothermaceae(100);Rubrivirga(69);	Otu01302	161	31	42	21	0	0	2	3	0	0	0	0	0	0	0	34	0	0	0	0	0	0	8	0	10	0	0	1	0	0	0	0	0	5	0	0	0	4	0	0	0	0	0
Bacteria(100);Proteobacteria(100);Deltaproteobacteria(100);Bdellovibrionales(100);Bacteriovoracaceae(100);Peredibacter(100);	Otu01735	161	3	0	0	0	0	0	0	4	0	0	0	0	0	0	0	0	19	87	0	0	0	0	0	0	0	0	2	9	0	0	0	0	0	2	0	35	0	0	0	0	0	0
Bacteria(100);Proteobacteria(96);Proteobacteria_unclassified(96);Proteobacteria_unclassified(96);Proteobacteria_unclassified(96);Proteobacteria_unclassified(96);	Otu02138	161	0	0	0	0	0	0	0	0	0	0	0	0	0	0	0	0	0	0	4	0	0	0	0	0	0	0	0	0	0	0	0	0	0	0	0	150	0	0	0	4	0	3
Bacteria(100);Planctomycetes(100);OM190(100);OM190_or(100);OM190_fa(100);OM190_ge(100);	Otu01933	160	0	0	1	59	0	0	0	0	0	0	0	0	0	0	0	0	0	0	0	0	0	6	1	14	4	37	38	0	0	0	0	0	0	0	0	0	0	0	0	0	0	0
Bacteria(100);Bacteroidetes(100);Bacteroidia(100);Flavobacteriales(100);Flavobacteriaceae(100);Croceitalea(100);	Otu01991	160	0	0	0	22	0	0	0	0	0	0	0	0	0	0	0	0	0	0	0	0	0	0	0	0	0	0	138	0	0	0	0	0	0	0	0	0	0	0	0	0	0	0
Bacteria(100);Proteobacteria(100);Gammaproteobacteria(100);Arenicellales(99);Arenicellaceae(99);Arenicellaceae_unclassified(99);	Otu01995	160	0	0	0	0	0	0	0	0	0	0	0	0	0	0	0	0	0	0	0	0	0	0	0	0	158	2	0	0	0	0	0	0	0	0	0	0	0	0	0	0	0	0
Bacteria(100);Cyanobacteria(100);Oxyphotobacteria(100);Nostocales(100);Paraspirulinaceae(100);Spirulina_P7(100);	Otu02011	160	0	0	0	61	0	0	0	0	0	0	0	0	0	0	0	0	0	0	0	0	0	0	0	0	0	0	99	0	0	0	0	0	0	0	0	0	0	0	0	0	0	0
Bacteria(100);Verrucomicrobia(100);Verrucomicrobiae(100);Verrucomicrobiales(100);DEV007(100);DEV007_ge(100);	Otu02127	160	0	0	0	0	0	0	0	0	0	0	0	0	0	0	0	0	0	0	0	0	0	0	0	0	63	97	0	0	0	0	0	0	0	0	0	0	0	0	0	0	0	0
Bacteria(100);Actinobacteria(100);Acidimicrobiia(100);Acidimicrobiia_unclassified(100);Acidimicrobiia_unclassified(100);Acidimicrobiia_unclassified(100);	Otu02140	160	0	0	0	0	0	0	0	0	0	0	0	0	0	0	0	0	0	0	0	0	0	0	0	0	154	6	0	0	0	0	0	0	0	0	0	0	0	0	0	0	0	0
Bacteria(100);Bacteroidetes(100);Bacteroidia(100);Cytophagales(100);Cyclobacteriaceae(100);Marivirga(100);	Otu02142	160	0	0	0	0	0	0	0	0	0	0	0	0	0	0	0	0	0	0	125	18	17	0	0	0	0	0	0	0	0	0	0	0	0	0	0	0	0	0	0	0	0	0
Bacteria(100);Patescibacteria(100);Parcubacteria(100);Candidatus_Kaiserbacteria(100);Candidatus_Kaiserbacteria_fa(100);Candidatus_Kaiserbacteria_ge(100);	Otu02146	160	0	0	0	0	0	0	0	0	0	0	0	0	0	0	45	0	0	0	0	0	0	0	0	0	0	0	0	0	0	0	0	0	0	0	0	113	0	0	0	0	0	2
Bacteria(100);Bacteroidetes(100);Bacteroidia(100);Cytophagales(100);Cyclobacteriaceae(100);uncultured(100);	Otu02149	160	0	0	0	0	0	0	0	0	0	0	0	0	0	0	0	0	0	0	0	0	0	0	0	0	0	0	0	0	0	0	0	0	0	0	0	0	0	0	0	160	0	0
Bacteria(100);Bacteroidetes(100);Bacteroidia(100);Chitinophagales(100);Saprospiraceae(100);Saprospiraceae_unclassified(60);	Otu01330	159	0	0	0	0	6	50	0	0	0	0	0	13	0	0	0	0	0	0	11	0	13	0	0	0	0	0	0	0	0	0	0	0	0	0	0	27	0	0	0	0	39	0
Bacteria(100);Firmicutes(100);Clostridia(100);Clostridiales(100);Family_XI(100);Ezakiella(100);	Otu01689	159	0	0	0	0	0	0	1	0	0	0	0	0	0	0	59	0	0	3	0	0	0	0	0	0	0	0	0	9	0	2	19	0	0	0	0	66	0	0	0	0	0	0
Bacteria(100);Bacteroidetes(100);Bacteroidia(100);Flavobacteriales(100);Flavobacteriaceae(100);Ulvibacter(89);	Otu01963	159	0	0	0	15	1	3	0	0	0	0	0	0	0	0	0	0	0	14	0	0	0	21	12	69	1	2	21	0	0	0	0	0	0	0	0	0	0	0	0	0	0	0
Bacteria(100);Bacteroidetes(100);Bacteroidia(100);Cytophagales(100);Microscillaceae(100);uncultured(100);	Otu02155	159	0	0	0	0	0	0	0	0	0	0	0	0	0	0	0	0	0	0	0	0	0	0	0	0	0	157	0	0	0	0	0	0	0	0	0	0	0	0	0	2	0	0
Bacteria(100);Bacteroidetes(100);Bacteroidia(100);Flavobacteriales(100);Schleiferiaceae(100);Schleiferia(100);	Otu02156	159	0	0	0	0	0	0	0	0	0	0	0	0	0	0	0	0	0	0	0	0	0	0	0	0	0	159	0	0	0	0	0	0	0	0	0	0	0	0	0	0	0	0
Bacteria(100);Proteobacteria(100);Gammaproteobacteria(100);Cellvibrionales(100);Spongiibacteraceae(100);Spongiibacteraceae_unclassified(100);	Otu02157	159	0	0	0	29	0	0	0	0	0	0	0	0	0	0	0	0	0	0	0	0	0	0	0	0	0	0	130	0	0	0	0	0	0	0	0	0	0	0	0	0	0	0
Bacteria(100);Bacteroidetes(100);Bacteroidia(100);Chitinophagales(100);Saprospiraceae(100);Saprospiraceae_unclassified(100);	Otu00498	158	24	35	13	0	0	2	0	0	0	0	0	0	0	0	0	0	0	0	0	0	0	1	6	8	7	0	0	0	0	0	0	0	20	0	0	38	4	0	0	0	0	0
Bacteria(100);Proteobacteria(100);Gammaproteobacteria(100);Arenicellales(100);Arenicellaceae(100);Perspicuibacter(94);	Otu01289	158	0	0	0	69	0	0	8	0	0	0	0	0	0	0	0	0	0	0	0	0	0	0	0	4	0	0	77	0	0	0	0	0	0	0	0	0	0	0	0	0	0	0
Bacteria(100);Proteobacteria(100);Gammaproteobacteria(100);Oceanospirillales(100);Oleiphilaceae(100);Oleiphilus(100);	Otu01743	158	0	0	0	3	0	0	0	0	0	0	0	0	0	0	0	0	0	0	0	0	0	0	0	0	0	0	155	0	0	0	0	0	0	0	0	0	0	0	0	0	0	0
Bacteria(100);Actinobacteria(100);Actinobacteria(100);Corynebacteriales(100);Nocardiaceae(100);Rhodococcus(100);	Otu01764	158	0	0	0	0	0	0	9	0	0	0	1	0	0	26	7	18	14	10	0	0	0	0	0	0	0	0	0	11	0	0	0	45	0	0	0	6	0	2	9	0	0	0
Bacteria(100);Spirochaetes(100);Spirochaetia(100);Spirochaetales(100);Spirochaetaceae(100);Spirochaeta_2(100);	Otu01942	158	0	0	0	0	0	0	0	0	0	0	0	0	0	0	0	0	0	0	0	0	0	0	0	0	5	153	0	0	0	0	0	0	0	0	0	0	0	0	0	0	0	0
Bacteria(100);Bacteroidetes(100);Bacteroidia(100);Flavobacteriales(100);Crocinitomicaceae(100);uncultured(100);	Otu02108	158	0	0	0	0	0	0	0	0	0	0	0	0	0	0	0	0	0	0	0	0	0	0	0	0	151	7	0	0	0	0	0	0	0	0	0	0	0	0	0	0	0	0
Bacteria(100);Bacteroidetes(100);Bacteroidia(100);Cytophagales(100);Cytophagales_unclassified(100);Cytophagales_unclassified(100);	Otu02163	158	0	0	0	131	0	0	0	0	0	0	0	0	0	0	0	0	0	0	0	0	0	0	0	0	0	0	27	0	0	0	0	0	0	0	0	0	0	0	0	0	0	0
Bacteria(100);Proteobacteria(100);Gammaproteobacteria(100);Thiohalorhabdales(100);Thiohalorhabdaceae(100);Granulosicoccus(100);	Otu01017	157	34	44	0	0	0	0	9	0	0	0	12	0	0	0	2	0	0	0	0	0	0	4	2	32	0	0	0	2	0	0	3	0	0	0	0	13	0	0	0	0	0	0
Bacteria(100);Bacteroidetes(100);Bacteroidia(100);Flavobacteriales(100);Cryomorphaceae(100);uncultured(100);	Otu01109	157	0	0	0	0	0	0	0	0	0	0	0	0	0	0	0	0	0	0	0	0	0	0	0	0	153	4	0	0	0	0	0	0	0	0	0	0	0	0	0	0	0	0
Bacteria(100);Patescibacteria(100);Saccharimonadia(100);Saccharimonadales(100);Saccharimonadales_fa(100);Saccharimonadales_ge(100);	Otu01273	157	0	0	0	2	0	0	0	0	0	0	0	0	0	0	0	0	0	0	0	0	0	0	0	0	0	26	129	0	0	0	0	0	0	0	0	0	0	0	0	0	0	0
Bacteria(100);Proteobacteria(100);Alphaproteobacteria(100);Rhodospirillales(100);Magnetospiraceae(100);uncultured(97);	Otu01595	157	0	0	0	3	0	0	0	0	0	0	0	0	0	0	0	0	6	0	0	0	0	0	0	0	0	50	56	0	0	0	0	0	22	0	14	0	6	0	0	0	0	0
Bacteria(100);Proteobacteria(100);Gammaproteobacteria(100);Alteromonadales(100);Alteromonadaceae(100);Rheinheimera(100);	Otu01710	157	0	0	0	0	0	0	0	0	0	0	0	0	0	0	0	0	0	0	0	0	0	0	0	0	0	0	135	0	0	0	0	0	0	0	0	0	0	0	0	22	0	0
Bacteria(100);Proteobacteria(100);Alphaproteobacteria(100);Rhodobacterales(100);Rhodobacteraceae(100);Rhodobacteraceae_unclassified(100);	Otu02001	157	0	0	0	0	0	1	0	0	0	0	0	0	0	0	0	0	0	0	0	0	5	0	27	0	0	0	0	0	0	0	0	0	8	0	0	0	0	0	0	3	0	113
Bacteria(100);Bacteroidetes(100);Bacteroidia(100);Cytophagales(100);Bernardetiaceae(100);Bernardetia(100);	Otu00793	156	0	0	0	0	38	116	0	0	0	0	0	0	0	0	0	0	0	0	0	0	0	0	0	0	0	0	0	0	0	0	0	0	0	0	0	0	0	0	0	0	0	2
Bacteria(100);Bacteroidetes(100);Bacteroidia(100);Flavobacteriales(100);Flavobacteriaceae(100);Flavobacterium(100);	Otu01255	156	0	0	0	0	0	0	0	0	0	0	0	0	0	0	0	0	0	0	0	0	0	0	0	0	0	0	156	0	0	0	0	0	0	0	0	0	0	0	0	0	0	0
Bacteria(100);Proteobacteria(100);Alphaproteobacteria(100);Micavibrionales(100);Micavibrionales_unclassified(100);Micavibrionales_unclassified(100);	Otu01402	156	0	0	0	0	0	0	4	16	6	5	0	0	0	0	0	38	0	0	0	0	0	0	0	0	0	0	0	0	1	7	79	0	0	0	0	0	0	0	0	0	0	0
Bacteria(100);Proteobacteria(100);Gammaproteobacteria(100);KI89A_clade(100);KI89A_clade_fa(100);KI89A_clade_ge(100);	Otu01914	156	0	0	0	0	0	0	0	2	0	0	0	0	0	0	0	0	0	0	0	0	0	0	0	0	129	2	23	0	0	0	0	0	0	0	0	0	0	0	0	0	0	0
Bacteria(100);Proteobacteria(100);Deltaproteobacteria(100);Desulfobacterales(100);Desulfobulbaceae(100);Desulfobulbaceae_unclassified(99);	Otu02014	156	0	0	0	0	0	0	0	0	0	0	0	0	0	0	0	0	0	0	0	0	0	0	0	0	146	10	0	0	0	0	0	0	0	0	0	0	0	0	0	0	0	0
Bacteria(100);Bacteroidetes(100);Bacteroidia(100);Chitinophagales(100);Saprospiraceae(100);Saprospiraceae_unclassified(100);	Otu02058	156	90	44	9	0	0	0	0	6	7	0	0	0	0	0	0	0	0	0	0	0	0	0	0	0	0	0	0	0	0	0	0	0	0	0	0	0	0	0	0	0	0	0
Bacteria(100);Patescibacteria(100);Gracilibacteria(100);JGI_0000069-P22(100);JGI_0000069-P22_fa(100);JGI_0000069-P22_ge(100);	Otu02151	156	40	68	33	0	0	0	0	0	0	1	0	0	0	0	0	0	0	0	0	0	0	0	0	0	0	0	0	10	0	0	4	0	0	0	0	0	0	0	0	0	0	0
Bacteria(100);Bacteroidetes(100);Bacteroidia(100);Sphingobacteriales(100);Lentimicrobiaceae(100);Lentimicrobiaceae_ge(100);	Otu02168	156	0	0	0	0	0	0	0	0	0	0	0	0	0	0	0	0	0	0	0	0	0	0	0	0	156	0	0	0	0	0	0	0	0	0	0	0	0	0	0	0	0	0
Bacteria(100);Bacteroidetes(100);Bacteroidia(100);Flavobacteriales(100);Flavobacteriaceae(100);Ulvibacter(100);	Otu02175	156	0	0	0	0	0	0	0	0	0	0	0	0	0	0	0	0	0	0	0	0	0	0	0	0	4	152	0	0	0	0	0	0	0	0	0	0	0	0	0	0	0	0
Bacteria(100);Bacteroidetes(100);Bacteroidia(100);Flavobacteriales(100);Flavobacteriaceae(100);Flavobacteriaceae_unclassified(75);	Otu00561	155	0	0	3	10	0	0	2	0	0	0	0	0	0	0	0	57	0	0	0	0	0	1	0	7	9	13	2	0	5	9	37	0	0	0	0	0	0	0	0	0	0	0
Bacteria(100);Proteobacteria(100);Gammaproteobacteria(100);Gammaproteobacteria_unclassified(100);Gammaproteobacteria_unclassified(100);Gammaproteobacteria_unclassified(100);	Otu00642	155	0	0	0	0	0	0	16	0	0	0	0	0	0	0	0	7	39	0	0	0	0	0	0	0	2	0	0	12	8	29	27	0	0	0	0	0	6	9	0	0	0	0
Bacteria(100);Bacteroidetes(100);Bacteroidia(100);Cytophagales(100);Cyclobacteriaceae(100);Tunicatimonas(97);	Otu02153	155	0	0	0	0	0	0	6	3	3	5	0	0	0	1	13	0	0	37	0	0	0	0	0	0	0	24	0	15	8	0	13	0	0	0	0	0	0	0	0	20	0	7
Bacteria(100);Bacteroidetes(100);Bacteroidia(100);Chitinophagales(100);Saprospiraceae(100);Portibacter(100);	Otu02162	155	0	0	0	0	0	0	0	0	0	0	0	0	0	0	0	0	0	0	0	0	0	0	0	0	0	0	155	0	0	0	0	0	0	0	0	0	0	0	0	0	0	0
Bacteria(100);Proteobacteria(100);Gammaproteobacteria(100);Cellvibrionales(97);Spongiibacteraceae(97);Spongiibacteraceae_unclassified(97);	Otu02178	155	0	0	0	138	0	0	0	0	0	0	0	0	0	0	0	0	0	0	0	0	0	0	0	0	0	0	17	0	0	0	0	0	0	0	0	0	0	0	0	0	0	0
Bacteria(100);Proteobacteria(100);Gammaproteobacteria(100);Oceanospirillales(100);Halomonadaceae(100);Halomonas(99);	Otu02180	155	0	0	0	0	0	0	0	0	0	0	0	0	0	0	0	0	0	0	0	0	0	0	0	0	0	0	0	0	0	0	0	0	0	0	0	0	0	0	0	0	0	155
Bacteria(100);Acidobacteria(100);Holophagae(100);Acanthopleuribacterales(100);Acanthopleuribacteraceae(100);Acanthopleuribacter(100);	Otu02182	155	0	0	0	0	0	0	0	0	0	0	0	0	0	0	0	0	0	0	0	0	0	0	0	0	0	155	0	0	0	0	0	0	0	0	0	0	0	0	0	0	0	0
Bacteria(100);Proteobacteria(100);Gammaproteobacteria(100);Gammaproteobacteria_unclassified(75);Gammaproteobacteria_unclassified(75);Gammaproteobacteria_unclassified(75);	Otu01794	154	0	0	0	2	0	0	0	0	0	0	0	0	0	0	0	0	0	0	0	0	0	0	0	0	0	0	152	0	0	0	0	0	0	0	0	0	0	0	0	0	0	0
Bacteria(100);Proteobacteria(100);Deltaproteobacteria(99);Oligoflexales(99);Oligoflexaceae(99);uncultured(95);	Otu01912	154	0	1	0	0	0	0	0	0	0	0	0	0	0	0	0	0	0	0	0	0	0	0	0	0	2	0	0	0	0	0	0	0	6	27	0	45	0	0	0	14	0	59
Bacteria(100);Proteobacteria(100);Gammaproteobacteria(100);Cellvibrionales(72);Porticoccaceae(60);C1-B045(59);	Otu01993	154	0	0	0	0	0	0	6	0	0	0	0	0	0	0	0	0	0	0	0	0	0	1	2	1	0	128	0	0	0	0	0	0	0	0	0	16	0	0	0	0	0	0
Bacteria(100);Proteobacteria(100);Gammaproteobacteria(100);Tenderiales(100);Tenderiaceae(100);Candidatus_Tenderia(100);	Otu02059	154	0	0	0	10	0	0	0	0	0	0	0	0	0	0	0	0	0	0	0	0	0	0	0	0	0	0	144	0	0	0	0	0	0	0	0	0	0	0	0	0	0	0
Bacteria(100);Proteobacteria(100);Deltaproteobacteria(100);Myxococcales(100);Sandaracinaceae(100);Sandaracinaceae_unclassified(100);	Otu02094	154	0	0	0	2	0	0	0	0	0	0	0	0	0	0	0	0	0	0	0	0	0	0	0	0	0	7	145	0	0	0	0	0	0	0	0	0	0	0	0	0	0	0
Bacteria(100);Patescibacteria(100);Parcubacteria(100);Candidatus_Campbellbacteria(100);Candidatus_Campbellbacteria_fa(100);Candidatus_Campbellbacteria_ge(100);	Otu02124	154	0	0	0	2	0	0	50	0	0	0	0	0	0	0	31	0	0	0	0	0	0	0	3	2	2	62	0	0	2	0	0	0	0	0	0	0	0	0	0	0	0	0
Bacteria(100);Proteobacteria(100);Gammaproteobacteria(100);Betaproteobacteriales(100);Nitrosomonadaceae(100);IS-44(84);	Otu02154	154	0	0	0	13	0	0	0	0	0	0	0	0	0	0	0	0	0	0	0	0	0	0	0	0	5	125	11	0	0	0	0	0	0	0	0	0	0	0	0	0	0	0
Bacteria(100);Proteobacteria(100);Alphaproteobacteria(100);Rhodobacterales(100);Rhodobacteraceae(100);Rhodobacteraceae_unclassified(100);	Otu02186	154	2	0	0	2	0	0	0	0	0	0	0	0	0	0	0	0	0	0	0	0	0	0	0	0	2	138	10	0	0	0	0	0	0	0	0	0	0	0	0	0	0	0
Bacteria(100);Bacteroidetes(100);Bacteroidia(100);Chitinophagales(100);Saprospiraceae(100);Portibacter(85);	Otu01394	153	3	0	0	0	0	0	0	0	0	0	0	0	0	0	0	0	0	0	0	0	0	3	6	0	17	119	5	0	0	0	0	0	0	0	0	0	0	0	0	0	0	0
Bacteria(100);Bacteroidetes(100);Bacteroidia(100);Cytophagales(100);Cyclobacteriaceae(100);uncultured(100);	Otu02008	153	0	0	0	21	0	2	0	0	0	0	0	0	0	0	0	0	0	0	10	0	0	0	0	0	2	14	104	0	0	0	0	0	0	0	0	0	0	0	0	0	0	0
Bacteria(100);Bacteroidetes(100);Bacteroidia(100);Chitinophagales(82);Chitinophagales_unclassified(67);Chitinophagales_unclassified(67);	Otu02193	153	0	0	0	0	0	0	0	0	0	0	0	0	0	0	0	0	0	0	0	0	0	0	0	0	33	111	9	0	0	0	0	0	0	0	0	0	0	0	0	0	0	0
Bacteria(100);Proteobacteria(100);Gammaproteobacteria(100);Alteromonadales(100);Psychromonadaceae(100);Psychromonas(100);	Otu00273	152	0	0	0	0	0	0	0	1	0	0	0	0	0	0	17	0	0	0	0	0	0	0	0	1	24	60	0	0	0	0	0	0	0	0	0	49	0	0	0	0	0	0
Bacteria(100);Proteobacteria(100);Gammaproteobacteria(100);Alteromonadales(100);Shewanellaceae(100);Shewanella(100);	Otu00430	152	0	0	0	0	0	0	0	0	0	0	0	0	0	0	0	0	0	0	0	0	0	6	0	28	7	111	0	0	0	0	0	0	0	0	0	0	0	0	0	0	0	0
Bacteria(100);Bacteroidetes(100);Bacteroidia(100);Flavobacteriales(100);Cryomorphaceae(85);Cryomorphaceae_unclassified(71);	Otu01645	152	0	0	0	22	0	0	0	0	0	0	0	0	0	0	27	0	0	0	0	0	0	1	0	0	1	0	101	0	0	0	0	0	0	0	0	0	0	0	0	0	0	0
Bacteria(100);Proteobacteria(100);Gammaproteobacteria(100);Cellvibrionales(100);Halieaceae(100);Halieaceae_unclassified(100);	Otu01737	152	0	4	0	5	0	0	0	0	0	0	0	0	0	0	0	0	0	0	0	0	0	13	3	27	0	0	96	0	0	0	4	0	0	0	0	0	0	0	0	0	0	0
Bacteria(100);Firmicutes(100);Clostridia(100);Clostridiales(100);Family_XI(100);Anaerococcus(100);	Otu01788	152	0	0	0	0	0	0	5	0	0	0	1	0	0	0	38	0	6	35	0	0	0	0	0	0	0	0	0	30	0	10	0	0	0	0	14	13	0	0	0	0	0	0
Bacteria(100);Bacteroidetes(100);Bacteroidia(100);Cytophagales(100);Flammeovirgaceae(100);Flammeovirgaceae_unclassified(100);	Otu00295	151	0	0	1	0	2	0	0	0	0	0	0	0	0	0	68	0	0	0	0	20	6	0	1	0	0	0	0	0	0	0	0	0	0	27	0	21	0	0	0	0	0	5
Bacteria(100);Bacteroidetes(100);Bacteroidia(100);Flavobacteriales(100);Cryomorphaceae(100);uncultured(100);	Otu01925	151	31	12	17	0	0	0	18	0	0	0	0	0	0	0	0	0	0	0	7	0	0	1	0	4	47	0	0	0	0	3	0	0	0	0	0	11	0	0	0	0	0	0
Bacteria(100);Verrucomicrobia(100);Verrucomicrobiae(100);Chthoniobacterales(100);Chthoniobacteraceae(100);Chthoniobacteraceae_unclassified(100);	Otu01962	151	0	0	0	0	0	0	0	0	0	0	0	0	0	0	0	0	0	0	0	0	0	0	0	0	151	0	0	0	0	0	0	0	0	0	0	0	0	0	0	0	0	0
Bacteria(100);Bacteroidetes(100);Bacteroidia(100);Sphingobacteriales(100);NS11-12_marine_group(100);NS11-12_marine_group_ge(100);	Otu02189	151	0	0	0	95	0	0	0	0	0	0	0	0	0	0	0	0	0	0	0	0	0	0	0	0	2	22	32	0	0	0	0	0	0	0	0	0	0	0	0	0	0	0
Bacteria(100);Proteobacteria(100);Gammaproteobacteria(100);OM182_clade(100);OM182_clade_fa(100);OM182_clade_ge(100);	Otu02203	151	0	0	0	2	0	0	0	0	0	0	0	0	0	0	0	0	0	0	0	0	0	0	0	0	0	0	149	0	0	0	0	0	0	0	0	0	0	0	0	0	0	0
Bacteria(100);Planctomycetes(100);Planctomycetacia(100);Pirellulales(100);Pirellulaceae(100);Pirellulaceae_unclassified(99);	Otu02206	151	0	0	0	0	0	0	0	0	0	0	0	0	132	0	0	0	0	0	12	0	0	0	0	0	0	0	0	0	0	0	0	0	1	0	0	0	0	6	0	0	0	0
Bacteria(100);Cyanobacteria(100);Oxyphotobacteria(100);Nostocales(100);Xenococcaceae(100);Pleurocapsa_PCC-7319(100);	Otu02207	151	0	8	0	0	0	0	0	0	1	0	0	0	0	0	0	0	0	0	0	0	0	7	0	67	0	0	0	0	0	0	9	0	0	0	0	12	0	0	0	47	0	0
Bacteria(100);Proteobacteria(100);Proteobacteria_unclassified(100);Proteobacteria_unclassified(100);Proteobacteria_unclassified(100);Proteobacteria_unclassified(100);	Otu02208	151	0	0	0	0	0	0	0	0	0	0	0	0	0	0	16	0	3	132	0	0	0	0	0	0	0	0	0	0	0	0	0	0	0	0	0	0	0	0	0	0	0	0
Bacteria(100);Proteobacteria(100);Deltaproteobacteria(100);Desulfobacterales(100);Desulfobulbaceae(100);Desulfobulbaceae_unclassified(100);	Otu01322	150	0	0	0	0	0	0	0	0	0	0	0	0	0	0	0	0	0	0	0	0	0	0	0	0	150	0	0	0	0	0	0	0	0	0	0	0	0	0	0	0	0	0
Bacteria(100);Proteobacteria(100);Proteobacteria_unclassified(100);Proteobacteria_unclassified(100);Proteobacteria_unclassified(100);Proteobacteria_unclassified(100);	Otu01615	150	0	0	0	0	0	0	36	60	21	26	0	0	0	0	0	0	0	0	0	0	0	0	0	0	1	2	0	2	2	0	0	0	0	0	0	0	0	0	0	0	0	0
Bacteria(100);Planctomycetes(100);Phycisphaerae(100);Phycisphaerales(100);Phycisphaeraceae(100);Algisphaera(100);	Otu02215	150	0	0	0	0	0	0	0	0	0	0	0	0	0	0	0	0	0	0	0	0	0	0	0	0	0	0	0	0	0	0	0	0	148	0	0	0	0	0	0	2	0	0
Bacteria(100);Proteobacteria(100);Gammaproteobacteria(100);Alteromonadales(100);Colwelliaceae(100);Colwellia(96);	Otu00927	149	0	0	0	0	0	0	0	0	0	0	0	0	0	0	0	0	0	0	0	0	0	0	0	0	2	112	0	0	0	0	0	0	0	0	0	35	0	0	0	0	0	0
Bacteria(100);Patescibacteria(100);Parcubacteria(100);Candidatus_Kaiserbacteria(100);Candidatus_Kaiserbacteria_fa(100);Candidatus_Kaiserbacteria_ge(100);	Otu01564	149	0	0	0	18	0	0	0	0	0	0	0	0	0	0	47	0	0	0	6	13	0	0	0	0	1	0	64	0	0	0	0	0	0	0	0	0	0	0	0	0	0	0
Bacteria(100);Proteobacteria(100);Alphaproteobacteria(100);Rhodobacterales(100);Rhodobacteraceae(100);Rhodobacteraceae_unclassified(100);	Otu01911	149	4	0	0	25	0	0	3	0	0	0	0	0	0	0	0	0	0	0	0	0	0	1	0	0	2	0	110	0	0	0	4	0	0	0	0	0	0	0	0	0	0	0
Bacteria(100);Proteobacteria(100);Alphaproteobacteria(100);Caulobacterales(100);Parvularculaceae(100);uncultured(99);	Otu02084	149	0	0	0	15	0	0	0	0	0	0	0	0	0	0	0	0	0	0	0	0	0	0	0	0	0	0	134	0	0	0	0	0	0	0	0	0	0	0	0	0	0	0
Bacteria(100);Bacteria_unclassified(100);Bacteria_unclassified(100);Bacteria_unclassified(100);Bacteria_unclassified(100);Bacteria_unclassified(100);	Otu02141	149	0	0	0	0	0	0	149	0	0	0	0	0	0	0	0	0	0	0	0	0	0	0	0	0	0	0	0	0	0	0	0	0	0	0	0	0	0	0	0	0	0	0
Bacteria(100);Bacteroidetes(100);Bacteroidia(100);Cytophagales(100);Cyclobacteriaceae(100);Ekhidna(100);	Otu02174	149	0	0	0	15	0	0	0	0	0	0	0	0	0	0	0	0	0	0	0	0	0	0	0	0	4	89	41	0	0	0	0	0	0	0	0	0	0	0	0	0	0	0
Bacteria(100);Proteobacteria(100);Deltaproteobacteria(100);Myxococcales(100);Sandaracinaceae(100);Sandaracinaceae_unclassified(52);	Otu02222	149	0	0	0	17	0	0	0	0	0	0	0	0	0	0	0	0	0	0	0	0	0	0	0	0	0	0	132	0	0	0	0	0	0	0	0	0	0	0	0	0	0	0
Bacteria(100);Bacteroidetes(100);Bacteroidia(100);Chitinophagales(100);Saprospiraceae(100);Portibacter(100);	Otu01819	148	0	0	0	145	0	0	0	0	0	0	0	0	0	0	0	0	0	0	0	0	0	3	0	0	0	0	0	0	0	0	0	0	0	0	0	0	0	0	0	0	0	0
Bacteria(100);Proteobacteria(100);Gammaproteobacteria(100);Gammaproteobacteria_unclassified(100);Gammaproteobacteria_unclassified(100);Gammaproteobacteria_unclassified(100);	Otu02167	148	0	0	0	2	0	0	0	0	0	0	0	0	0	0	0	0	0	0	0	0	0	0	0	3	0	0	143	0	0	0	0	0	0	0	0	0	0	0	0	0	0	0
Bacteria(100);Proteobacteria(100);Gammaproteobacteria(100);KI89A_clade(100);KI89A_clade_fa(100);KI89A_clade_ge(100);	Otu02181	148	0	0	0	76	0	0	0	0	0	0	0	0	0	0	0	0	0	0	0	0	0	0	0	2	0	21	49	0	0	0	0	0	0	0	0	0	0	0	0	0	0	0
Bacteria(100);Bacteroidetes(100);Bacteroidia(100);Bacteroidia_unclassified(100);Bacteroidia_unclassified(100);Bacteroidia_unclassified(100);	Otu02229	148	0	0	0	0	0	0	0	0	0	0	0	0	0	0	0	0	0	0	0	0	0	0	0	0	0	148	0	0	0	0	0	0	0	0	0	0	0	0	0	0	0	0
Bacteria(100);Proteobacteria(100);Gammaproteobacteria(100);Vibrionales(98);Vibrionaceae(98);Photobacterium(98);	Otu02230	148	0	0	0	0	0	0	0	0	0	0	0	0	0	0	0	0	0	0	0	0	0	0	0	0	0	0	0	0	0	0	0	0	0	0	0	0	0	0	144	0	0	4
Bacteria(100);Tenericutes(100);Mollicutes(100);Mycoplasmatales(100);Mycoplasmataceae(100);Mycoplasma(100);	Otu00132	147	0	0	0	0	0	0	0	0	0	0	0	0	0	0	40	0	0	0	0	0	0	0	0	0	5	0	0	0	0	0	0	0	0	0	0	102	0	0	0	0	0	0
Bacteria(100);Planctomycetes(100);Planctomycetacia(100);Pirellulales(100);Pirellulaceae(100);Rhodopirellula(100);	Otu01620	147	0	0	0	0	0	0	2	3	0	0	7	0	0	23	0	1	3	0	0	0	0	0	0	0	0	0	0	0	0	0	0	0	40	8	19	15	14	2	0	8	0	2
Bacteria(100);Actinobacteria(100);Acidimicrobiia(100);Microtrichales(100);Microtrichaceae(100);Sva0996_marine_group(100);	Otu01821	147	0	0	0	2	0	0	0	0	0	0	0	0	0	0	0	0	0	15	0	0	0	3	2	2	11	101	3	0	0	0	0	0	0	0	0	8	0	0	0	0	0	0
Bacteria(100);Planctomycetes(100);Planctomycetacia(100);Planctomycetales(100);Planctomycetales_unclassified(100);Planctomycetales_unclassified(100);	Otu02201	147	0	0	0	0	0	0	7	56	4	20	0	0	0	0	0	2	0	0	0	0	0	0	0	0	0	0	0	0	2	0	0	0	0	0	0	0	10	0	46	0	0	0
Bacteria(100);Verrucomicrobia(100);Verrucomicrobiae(100);Verrucomicrobiales(100);Rubritaleaceae(100);Rubritaleaceae_unclassified(58);	Otu02209	147	0	0	0	26	0	0	0	0	0	0	0	0	0	0	0	0	0	0	0	0	0	0	0	0	0	0	121	0	0	0	0	0	0	0	0	0	0	0	0	0	0	0
Bacteria(100);Proteobacteria(100);Alphaproteobacteria(100);Rhodobacterales(100);Rhodobacteraceae(100);Rhodobacteraceae_unclassified(99);	Otu02237	147	0	0	0	0	0	0	0	0	0	0	0	0	0	0	0	0	0	0	0	0	0	0	0	0	0	0	147	0	0	0	0	0	0	0	0	0	0	0	0	0	0	0
Bacteria(100);Proteobacteria(100);Gammaproteobacteria(100);Cellvibrionales(100);Cellvibrionales_unclassified(79);Cellvibrionales_unclassified(79);	Otu01132	146	0	0	0	3	0	0	2	2	2	0	0	0	0	0	0	0	0	0	0	0	0	0	0	0	83	0	6	0	6	28	14	0	0	0	0	0	0	0	0	0	0	0
Bacteria(100);Bacteria_unclassified(100);Bacteria_unclassified(100);Bacteria_unclassified(100);Bacteria_unclassified(100);Bacteria_unclassified(100);	Otu01257	146	0	0	0	0	0	0	5	0	0	0	0	10	0	0	0	0	0	0	0	118	0	0	0	0	0	0	0	0	0	0	9	0	0	0	0	0	4	0	0	0	0	0
Bacteria(100);Proteobacteria(100);Proteobacteria_unclassified(68);Proteobacteria_unclassified(68);Proteobacteria_unclassified(68);Proteobacteria_unclassified(68);	Otu02195	146	0	0	0	0	0	0	2	0	0	0	142	0	0	0	0	0	0	0	0	0	0	0	0	0	0	0	0	0	2	0	0	0	0	0	0	0	0	0	0	0	0	0
Bacteria(100);Proteobacteria(100);Alphaproteobacteria(100);Micavibrionales(100);Micavibrionaceae(100);uncultured(100);	Otu02234	146	0	0	0	0	0	0	0	0	0	0	0	0	0	0	32	0	0	0	114	0	0	0	0	0	0	0	0	0	0	0	0	0	0	0	0	0	0	0	0	0	0	0
Bacteria(100);Bacteroidetes(100);Bacteroidia(100);Flavobacteriales(100);Schleiferiaceae(100);Schleiferia(100);	Otu02242	146	0	0	0	5	0	0	0	0	0	0	0	0	0	0	0	0	0	0	0	0	0	0	0	2	18	121	0	0	0	0	0	0	0	0	0	0	0	0	0	0	0	0
Bacteria(100);Bacteroidetes(100);Bacteroidia(100);Flavobacteriales(100);Flavobacteriaceae(100);Nonlabens(100);	Otu00718	145	0	0	0	0	0	0	0	0	0	0	0	0	24	0	0	0	0	0	0	0	0	0	0	0	0	8	0	0	0	0	0	0	36	14	0	0	0	1	0	45	0	17
Bacteria(100);Bacteroidetes(100);Bacteroidia(100);Chitinophagales(100);Saprospiraceae(100);Saprospiraceae_unclassified(100);	Otu01587	145	2	0	0	0	0	0	0	0	0	0	0	0	0	0	0	0	0	0	0	0	0	0	0	0	76	67	0	0	0	0	0	0	0	0	0	0	0	0	0	0	0	0
Bacteria(100);Bacteroidetes(100);Bacteroidia(100);Chitinophagales(100);Saprospiraceae(100);Saprospiraceae_unclassified(98);	Otu01750	145	29	42	10	0	0	0	18	5	0	3	0	0	0	0	0	0	0	0	0	0	0	3	0	0	0	0	0	18	3	0	14	0	0	0	0	0	0	0	0	0	0	0
Bacteria(100);Planctomycetes(100);Planctomycetacia(100);Pirellulales(100);Pirellulaceae(100);Blastopirellula(100);	Otu01858	145	0	0	1	23	0	0	1	2	3	6	0	0	0	0	0	0	0	0	0	0	0	1	11	9	3	21	46	0	0	0	0	0	0	18	0	0	0	0	0	0	0	0
Bacteria(100);Patescibacteria(100);Gracilibacteria(100);Absconditabacteriales_(SR1)(100);Absconditabacteriales_(SR1)_fa(100);Absconditabacteriales_(SR1)_ge(100);	Otu01932	145	26	7	4	0	0	2	0	2	0	0	0	0	0	0	67	0	0	0	0	0	0	0	0	0	0	0	0	0	0	0	0	0	0	0	0	37	0	0	0	0	0	0
Bacteria(100);Planctomycetes(55);Planctomycetes_unclassified(55);Planctomycetes_unclassified(55);Planctomycetes_unclassified(55);Planctomycetes_unclassified(55);	Otu02224	145	0	0	0	0	0	0	0	0	0	0	0	0	1	0	0	0	0	0	0	38	2	0	0	0	0	0	0	0	0	0	0	0	7	0	22	0	39	0	17	5	12	2
Bacteria(100);Verrucomicrobia(100);Verrucomicrobiae(100);Verrucomicrobiales(100);Verrucomicrobiales_unclassified(92);Verrucomicrobiales_unclassified(92);	Otu00548	144	4	10	4	0	0	2	3	19	2	5	0	0	0	0	13	43	0	0	0	0	0	2	3	5	2	23	0	0	2	0	0	0	0	0	0	2	0	0	0	0	0	0
Bacteria(100);Planctomycetes(100);Planctomycetacia(100);Planctomycetales(100);Rubinisphaeraceae(100);Fuerstia(100);	Otu00857	144	0	0	1	2	0	0	0	0	3	0	0	0	0	0	55	0	0	0	0	0	0	0	0	5	13	0	16	0	0	0	8	0	11	20	10	0	0	0	0	0	0	0
Bacteria(100);Proteobacteria(100);Gammaproteobacteria(100);Gammaproteobacteria_Incertae_Sedis(100);Unknown_Family(100);uncultured(100);	Otu01646	144	0	0	0	0	0	0	0	0	6	0	0	0	0	0	0	0	0	0	0	0	0	0	0	1	134	2	1	0	0	0	0	0	0	0	0	0	0	0	0	0	0	0
Bacteria(100);Bacteroidetes(100);Bacteroidia(100);Cytophagales(100);Cyclobacteriaceae(100);uncultured(100);	Otu02125	144	0	0	0	0	0	0	0	0	1	0	0	0	0	0	0	0	0	0	0	0	0	0	0	0	74	1	65	0	0	0	0	0	0	0	0	0	0	0	0	3	0	0
Bacteria(100);Bacteroidetes(100);Bacteroidia(100);Bacteroidia_unclassified(100);Bacteroidia_unclassified(100);Bacteroidia_unclassified(100);	Otu02263	144	0	0	0	0	0	0	0	0	0	0	0	0	0	0	0	0	0	0	0	0	0	0	0	0	0	2	142	0	0	0	0	0	0	0	0	0	0	0	0	0	0	0
Bacteria(100);Proteobacteria(100);Deltaproteobacteria(100);SAR324_clade(Marine_group_B)(100);SAR324_clade(Marine_group_B)_fa(100);SAR324_clade(Marine_group_B)_ge(100);	Otu02264	144	0	0	0	0	0	0	0	0	0	0	0	0	0	0	0	0	0	0	0	0	0	0	0	0	144	0	0	0	0	0	0	0	0	0	0	0	0	0	0	0	0	0
Bacteria(100);Bacteroidetes(100);Bacteroidia(100);Flavobacteriales(100);Flavobacteriaceae(100);Flavobacteriaceae_unclassified(100);	Otu00090	143	17	39	8	0	0	0	0	9	0	0	0	0	0	0	0	0	0	0	0	0	0	17	16	0	0	0	0	0	0	7	2	0	0	0	0	6	0	0	15	0	0	7
Bacteria(100);Proteobacteria(100);Proteobacteria_unclassified(100);Proteobacteria_unclassified(100);Proteobacteria_unclassified(100);Proteobacteria_unclassified(100);	Otu00365	143	4	0	6	0	8	49	0	0	0	0	0	0	0	0	75	0	0	0	0	0	0	0	0	1	0	0	0	0	0	0	0	0	0	0	0	0	0	0	0	0	0	0
Bacteria(100);Cyanobacteria(100);Oxyphotobacteria(100);Thermosynechococcales(100);Acaryochloridaceae(100);Acaryochloris_MBIC11017(100);	Otu01422	143	0	0	3	0	0	0	1	0	2	3	0	0	51	0	0	0	0	0	0	0	0	7	0	0	0	0	0	0	0	0	0	33	4	0	0	18	0	0	0	21	0	0
Bacteria(100);Proteobacteria(87);Deltaproteobacteria(87);NB1-j(87);NB1-j_fa(87);NB1-j_ge(87);	Otu01590	143	0	0	0	0	0	0	0	0	0	2	0	0	0	0	0	0	0	0	0	0	0	0	0	0	31	2	106	0	0	2	0	0	0	0	0	0	0	0	0	0	0	0
Bacteria(100);Proteobacteria(100);Gammaproteobacteria(100);Alteromonadales(100);Marinobacteraceae(100);Marinobacter(100);	Otu02211	143	0	0	0	12	0	0	0	0	0	0	0	0	0	0	0	0	0	0	0	0	0	0	0	0	0	0	131	0	0	0	0	0	0	0	0	0	0	0	0	0	0	0
Bacteria(100);Planctomycetes(100);Phycisphaerae(100);Tepidisphaerales(100);Tepidisphaeraceae(100);Tepidisphaera(99);	Otu02261	143	0	0	0	0	0	0	0	0	0	0	0	25	17	0	0	0	0	0	101	0	0	0	0	0	0	0	0	0	0	0	0	0	0	0	0	0	0	0	0	0	0	0
Bacteria(100);Bacteroidetes(100);Bacteroidia(100);Flavobacteriales(100);Flavobacteriaceae(100);Aquimarina(100);	Otu00413	142	0	4	2	0	0	0	0	0	0	0	0	0	0	0	0	0	0	0	0	0	0	0	4	0	2	4	0	0	0	0	16	0	0	0	0	46	8	56	0	0	0	0
Bacteria(100);Proteobacteria(100);Alphaproteobacteria(100);Rhodobacterales(100);Rhodobacteraceae(100);Rhodobacteraceae_unclassified(100);	Otu00768	142	2	0	5	0	0	0	5	13	0	1	0	0	0	0	0	0	0	0	0	0	0	0	0	1	10	14	30	0	0	0	0	0	42	0	19	0	0	0	0	0	0	0
Bacteria(100);Proteobacteria(100);Alphaproteobacteria(100);Tistrellales(100);Geminicoccaceae(100);uncultured(100);	Otu01800	142	0	0	0	3	0	0	0	4	7	6	0	0	0	0	0	0	0	0	0	0	0	0	0	0	4	84	26	0	2	0	4	0	0	0	0	0	0	0	0	2	0	0
Bacteria(100);Bacteroidetes(100);Rhodothermia(100);Rhodothermales(100);Rhodothermaceae(100);Rubrivirga(100);	Otu02202	142	3	70	19	0	0	3	2	0	0	0	1	0	0	0	0	0	0	0	0	0	0	15	4	19	0	0	0	0	3	0	0	0	0	0	0	3	0	0	0	0	0	0
Bacteria(100);Planctomycetes(100);Planctomycetacia(100);Pirellulales(100);Pirellulaceae(100);Pirellulaceae_unclassified(99);	Otu02279	142	0	0	0	0	0	0	0	0	0	0	0	1	10	78	0	0	0	0	0	0	6	0	0	0	2	0	0	0	0	0	0	0	0	0	0	0	20	0	0	0	0	25
Bacteria(100);Bacteroidetes(100);Rhodothermia(100);Rhodothermales(100);Rhodothermaceae(100);Rubrivirga(100);	Otu02280	142	0	0	0	0	0	0	0	0	0	0	0	0	0	28	0	0	0	0	8	62	37	0	0	0	0	0	0	0	0	0	0	0	0	0	0	1	0	0	0	6	0	0
Bacteria(100);Planctomycetes(100);Planctomycetacia(100);Pirellulales(100);Pirellulaceae(100);Rubripirellula(95);	Otu00684	141	0	0	0	0	0	0	0	2	1	1	0	0	0	0	0	0	16	0	0	0	0	0	0	2	0	1	0	0	13	17	5	0	13	0	0	0	27	43	0	0	0	0
Bacteria(100);Proteobacteria(100);Gammaproteobacteria(100);Betaproteobacteriales(100);Burkholderiaceae(100);Comamonas(100);	Otu01613	141	0	0	0	0	0	0	1	1	0	0	19	5	16	0	0	0	11	3	0	0	0	0	0	0	0	0	0	0	2	0	0	13	1	0	16	0	0	0	53	0	0	0
Bacteria(100);Planctomycetes(100);Phycisphaerae(100);Phycisphaerales(100);Phycisphaeraceae(100);uncultured(100);	Otu01958	141	0	0	0	18	0	0	1	0	3	0	0	0	0	0	0	0	0	0	0	0	0	0	0	2	0	35	82	0	0	0	0	0	0	0	0	0	0	0	0	0	0	0
Bacteria(100);Bacteroidetes(100);Bacteroidia(100);Cytophagales(100);Cyclobacteriaceae(100);Cyclobacterium(100);	Otu02023	141	0	0	0	0	0	3	0	0	0	0	0	0	0	0	0	0	0	0	0	0	0	0	0	0	0	0	134	0	0	0	0	0	0	4	0	0	0	0	0	0	0	0
Bacteria(100);Planctomycetes(100);Planctomycetes_unclassified(100);Planctomycetes_unclassified(100);Planctomycetes_unclassified(100);Planctomycetes_unclassified(100);	Otu02283	141	0	0	0	0	0	0	0	0	4	2	0	0	0	0	0	0	0	0	0	0	0	0	0	0	0	0	0	0	0	0	0	0	0	0	0	0	0	3	132	0	0	0
Bacteria(100);Acidobacteria(100);Thermoanaerobaculia(100);Thermoanaerobaculales(100);Thermoanaerobaculaceae(100);Subgroup_10(100);	Otu02285	141	0	0	0	0	0	0	0	0	0	0	0	0	0	0	0	0	0	0	0	0	0	0	0	0	0	141	0	0	0	0	0	0	0	0	0	0	0	0	0	0	0	0
Bacteria(100);Proteobacteria(100);Alphaproteobacteria(100);Rhodobacterales(100);Rhodobacteraceae(100);Rhodobacteraceae_unclassified(100);	Otu00885	140	0	0	0	0	0	0	7	1	0	0	0	0	0	0	0	0	0	0	0	0	0	0	0	0	3	9	0	23	41	8	48	0	0	0	0	0	0	0	0	0	0	0
Bacteria(100);Proteobacteria(100);Gammaproteobacteria(100);Betaproteobacteriales(100);Betaproteobacteriales_unclassified(100);Betaproteobacteriales_unclassified(100);	Otu01520	140	0	0	0	0	0	0	121	0	3	0	15	0	0	0	0	0	0	0	0	0	0	0	0	0	0	0	0	0	0	1	0	0	0	0	0	0	0	0	0	0	0	0
Bacteria(100);Bacteroidetes(100);Bacteroidia(100);Flavobacteriales(100);Flavobacteriaceae(100);Flavobacteriaceae_unclassified(100);	Otu01922	140	0	0	0	0	0	0	0	0	0	0	0	0	0	0	0	0	0	0	0	0	0	0	0	0	0	140	0	0	0	0	0	0	0	0	0	0	0	0	0	0	0	0
Bacteria(100);Bacteroidetes(100);Bacteroidia(100);Flavobacteriales(100);NS9_marine_group(72);NS9_marine_group_ge(72);	Otu02217	140	0	0	0	140	0	0	0	0	0	0	0	0	0	0	0	0	0	0	0	0	0	0	0	0	0	0	0	0	0	0	0	0	0	0	0	0	0	0	0	0	0	0
Bacteria(100);Bacteroidetes(100);Bacteroidia(100);Cytophagales(100);Cytophagales_unclassified(55);Cytophagales_unclassified(55);	Otu02227	140	0	0	0	0	0	7	0	0	0	0	0	0	0	0	0	0	0	0	23	7	103	0	0	0	0	0	0	0	0	0	0	0	0	0	0	0	0	0	0	0	0	0
Bacteria(100);Bacteroidetes(100);Bacteroidia(100);Bacteroidales(100);Prolixibacteraceae(100);Draconibacterium(100);	Otu02250	140	0	0	0	0	0	0	0	0	0	0	0	0	0	0	0	0	0	0	0	0	0	0	0	0	140	0	0	0	0	0	0	0	0	0	0	0	0	0	0	0	0	0
Bacteria(100);Proteobacteria(100);Alphaproteobacteria(100);Rhodospirillales(90);Rhodospirillaceae(70);uncultured(57);	Otu02255	140	0	0	0	2	0	0	0	0	0	0	0	0	0	0	0	0	0	0	0	0	0	0	0	0	0	14	124	0	0	0	0	0	0	0	0	0	0	0	0	0	0	0
Bacteria(100);Proteobacteria(100);Alphaproteobacteria(100);Rhizobiales(100);Stappiaceae(100);Labrenzia(100);	Otu01179	139	0	0	0	0	0	0	18	0	0	81	0	0	0	0	0	0	31	0	0	0	0	0	0	0	0	0	0	0	6	2	0	0	1	0	0	0	0	0	0	0	0	0
Bacteria(100);Bacteroidetes(100);Bacteroidia(100);Chitinophagales(100);Saprospiraceae(100);uncultured(63);	Otu01730	139	4	6	0	4	0	0	3	0	0	0	0	0	0	0	0	0	0	0	0	0	0	3	2	1	24	55	0	1	0	0	0	0	0	0	0	36	0	0	0	0	0	0
Bacteria(100);Fusobacteria(100);Fusobacteriia(100);Fusobacteriales(100);Fusobacteriaceae(100);Fusobacterium(100);	Otu01744	139	0	0	0	0	0	0	10	0	0	0	0	0	0	0	39	14	29	30	0	0	0	0	0	0	0	0	0	17	0	0	0	0	0	0	0	0	0	0	0	0	0	0
Bacteria(100);Cyanobacteria(100);Oxyphotobacteria(100);Phormidesmiales(100);Phormidesmiaceae(100);Phormidesmis_ANT.LACV5.1(100);	Otu01941	139	1	53	19	0	2	0	0	0	0	0	36	7	0	0	0	0	0	0	4	0	0	0	1	4	0	0	0	0	0	0	0	0	6	0	0	0	0	0	0	0	6	0
Bacteria(100);Bacteroidetes(100);Bacteroidia(100);Flavobacteriales(100);Flavobacteriales_unclassified(100);Flavobacteriales_unclassified(100);	Otu02097	139	1	0	0	4	0	0	0	0	0	0	0	0	0	0	0	0	0	0	0	0	0	1	0	0	26	58	49	0	0	0	0	0	0	0	0	0	0	0	0	0	0	0
Bacteria(100);Proteobacteria(100);Alphaproteobacteria(100);Sphingomonadales(100);Sphingomonadaceae(100);Altererythrobacter(56);	Otu01204	138	0	0	0	0	0	0	4	1	0	0	0	0	0	0	64	0	13	0	0	0	0	0	0	0	16	29	0	10	1	0	0	0	0	0	0	0	0	0	0	0	0	0
Bacteria(100);Proteobacteria(100);Alphaproteobacteria(100);Rickettsiales(100);Rickettsiaceae(100);Candidatus_Megaira(100);	Otu01902	138	0	0	0	0	0	0	68	0	0	0	0	0	0	0	0	0	0	0	0	0	0	0	0	0	0	0	0	67	3	0	0	0	0	0	0	0	0	0	0	0	0	0
Bacteria(100);Bacteroidetes(100);Bacteroidia(100);Flavobacteriales(100);Flavobacteriaceae(100);Flavobacteriaceae_unclassified(71);	Otu02030	138	0	0	0	4	0	0	0	0	0	0	0	0	0	0	0	0	3	0	0	0	0	2	0	0	0	0	129	0	0	0	0	0	0	0	0	0	0	0	0	0	0	0
Bacteria(100);Verrucomicrobia(100);Verrucomicrobiae(100);Verrucomicrobiales(100);DEV007(100);DEV007_ge(100);	Otu02135	138	0	0	0	0	0	0	0	0	0	0	0	0	0	0	0	0	0	0	0	0	0	0	0	0	25	113	0	0	0	0	0	0	0	0	0	0	0	0	0	0	0	0
Bacteria(100);Proteobacteria(100);Gammaproteobacteria(100);HOC36(93);HOC36_fa(93);HOC36_ge(93);	Otu02212	138	0	0	0	0	0	0	0	0	0	0	0	0	0	0	0	0	0	0	0	0	0	0	0	0	63	73	2	0	0	0	0	0	0	0	0	0	0	0	0	0	0	0
Bacteria(100);Proteobacteria(100);Gammaproteobacteria(100);Cellvibrionales(100);Halieaceae(100);Halieaceae_unclassified(85);	Otu02246	138	0	0	0	2	0	0	0	0	0	0	0	0	0	0	0	0	0	0	0	0	0	0	0	0	128	8	0	0	0	0	0	0	0	0	0	0	0	0	0	0	0	0
Bacteria(100);Planctomycetes(100);Phycisphaerae(100);Phycisphaerales(100);Phycisphaeraceae(100);SM1A02(100);	Otu02290	138	0	0	0	0	0	0	0	0	6	6	0	0	0	0	0	0	0	7	0	0	0	0	0	0	0	0	0	0	0	0	7	0	98	4	0	0	0	8	0	2	0	0
Bacteria(100);Proteobacteria(100);Gammaproteobacteria(100);Chromatiales(100);Chromatiaceae(100);uncultured(100);	Otu02291	138	0	0	0	0	0	0	0	0	0	0	0	0	0	0	0	0	0	0	0	0	0	0	0	0	131	7	0	0	0	0	0	0	0	0	0	0	0	0	0	0	0	0
Bacteria(100);Planctomycetes(100);Phycisphaerae(100);Phycisphaerales(100);Phycisphaeraceae(100);uncultured(100);	Otu02302	138	0	0	0	0	0	0	0	0	0	0	0	0	0	0	0	0	0	0	0	0	0	0	0	0	0	138	0	0	0	0	0	0	0	0	0	0	0	0	0	0	0	0
Bacteria(100);Proteobacteria(100);Gammaproteobacteria(100);Alteromonadales(100);Colwelliaceae(100);Thalassotalea(100);	Otu02307	138	0	0	0	0	0	0	0	0	0	0	0	0	0	0	0	0	0	0	0	0	0	21	2	2	0	0	0	0	0	0	0	0	28	38	46	0	0	0	0	0	0	1
Bacteria(100);Bacteroidetes(100);Bacteroidia(100);Bacteroidia_unclassified(99);Bacteroidia_unclassified(99);Bacteroidia_unclassified(99);	Otu02311	138	0	0	0	0	0	0	0	0	0	0	0	0	0	18	0	0	0	0	10	21	85	0	0	0	0	0	0	0	0	0	0	0	0	0	0	0	0	0	0	3	0	1
Bacteria(100);Proteobacteria(100);Gammaproteobacteria(100);Gammaproteobacteria_Incertae_Sedis(100);Unknown_Family(100);uncultured(100);	Otu02314	138	0	0	0	16	0	0	0	0	0	0	0	0	0	0	0	0	0	0	0	0	0	0	0	0	0	0	122	0	0	0	0	0	0	0	0	0	0	0	0	0	0	0
Bacteria(100);Proteobacteria(100);Gammaproteobacteria(100);Thiohalorhabdales(100);Thiohalorhabdaceae(100);Granulosicoccus(100);	Otu01201	137	0	3	0	7	2	0	10	0	0	0	18	0	0	0	0	0	0	0	0	0	0	4	4	4	28	11	0	8	1	9	28	0	0	0	0	0	0	0	0	0	0	0
Bacteria(100);Bacteroidetes(100);Bacteroidia(100);Cytophagales(100);Bernardetiaceae(100);Bernardetia(100);	Otu01271	137	0	0	0	0	35	11	0	0	0	0	0	0	0	0	86	0	0	0	2	3	0	0	0	0	0	0	0	0	0	0	0	0	0	0	0	0	0	0	0	0	0	0
Bacteria(100);Proteobacteria(100);Alphaproteobacteria(100);Sphingomonadales(100);Sphingomonadaceae(100);Sphingorhabdus(95);	Otu01626	137	0	0	0	15	0	0	0	0	0	0	0	0	0	0	9	0	12	6	0	0	0	0	0	0	2	3	77	0	2	0	0	0	0	9	0	0	0	0	0	2	0	0
Bacteria(100);Proteobacteria(100);Gammaproteobacteria(100);Piscirickettsiales(100);Piscirickettsiaceae(100);Candidatus_Endoecteinascidia(100);	Otu02219	137	0	0	0	0	0	0	0	0	0	0	0	0	0	0	0	0	98	21	0	0	0	0	0	0	0	0	18	0	0	0	0	0	0	0	0	0	0	0	0	0	0	0
Bacteria(100);Proteobacteria(100);Gammaproteobacteria(100);Alteromonadales(100);Moritellaceae(100);Moritella(100);	Otu00046	136	0	0	0	0	0	0	0	0	0	0	0	0	0	0	0	0	0	0	0	0	0	0	0	0	0	136	0	0	0	0	0	0	0	0	0	0	0	0	0	0	0	0
Bacteria(100);Bacteroidetes(100);Bacteroidia(100);Bacteroidia_unclassified(99);Bacteroidia_unclassified(99);Bacteroidia_unclassified(99);	Otu00390	136	20	31	22	0	0	1	0	0	0	0	0	0	0	0	0	0	0	0	0	0	0	12	4	14	1	1	0	0	0	0	0	0	0	0	20	0	0	10	0	0	0	0
Bacteria(100);Bacteria_unclassified(97);Bacteria_unclassified(97);Bacteria_unclassified(97);Bacteria_unclassified(97);Bacteria_unclassified(97);	Otu00689	136	0	0	0	0	104	17	0	0	0	0	0	0	0	0	0	0	0	0	0	0	0	0	0	0	0	0	0	0	0	0	5	0	0	0	4	1	5	0	0	0	0	0
Bacteria(100);Epsilonbacteraeota(100);Campylobacteria(100);Campylobacterales(100);Arcobacteraceae(100);Arcobacter(100);	Otu01988	136	0	0	0	0	0	0	0	0	0	0	0	0	0	0	0	0	0	0	0	0	0	0	0	0	0	0	0	0	9	36	56	0	27	6	2	0	0	0	0	0	0	0
Bacteria(100);Bacteroidetes(100);Bacteroidia(100);Flavobacteriales(100);Flavobacteriaceae(100);Formosa(100);	Otu02309	136	0	0	0	0	5	0	0	0	0	0	0	0	0	0	0	0	0	0	0	0	0	14	13	32	0	0	0	0	0	0	0	0	0	0	0	72	0	0	0	0	0	0
Bacteria(100);Proteobacteria(100);Gammaproteobacteria(100);JTB23(100);JTB23_fa(100);JTB23_ge(100);	Otu02328	136	0	0	0	17	0	0	0	0	0	0	0	0	0	0	0	0	0	0	0	0	0	0	0	0	0	0	119	0	0	0	0	0	0	0	0	0	0	0	0	0	0	0
Bacteria(100);Proteobacteria(100);Gammaproteobacteria(100);Oceanospirillales(100);Saccharospirillaceae(100);Bermanella(100);	Otu02330	136	0	0	0	0	0	0	0	0	0	0	0	0	0	0	0	0	0	0	4	0	0	0	0	0	0	0	67	0	0	0	0	0	3	0	0	0	0	0	0	0	0	62
Bacteria(100);Proteobacteria(100);Alphaproteobacteria(100);Micavibrionales(100);uncultured(100);uncultured_ge(100);	Otu01207	135	1	3	0	1	0	0	1	11	1	2	0	0	0	0	0	0	0	0	0	0	0	0	0	1	1	0	0	1	3	1	10	0	0	0	0	68	8	10	12	0	0	0
Bacteria(100);Actinobacteria(100);Acidimicrobiia(100);Microtrichales(100);Microtrichaceae(100);uncultured(100);	Otu02066	135	0	0	0	0	0	0	0	0	0	0	0	0	0	0	0	0	0	0	0	0	0	0	0	0	2	133	0	0	0	0	0	0	0	0	0	0	0	0	0	0	0	0
Bacteria(100);Proteobacteria(100);Gammaproteobacteria(100);Gammaproteobacteria_unclassified(98);Gammaproteobacteria_unclassified(98);Gammaproteobacteria_unclassified(98);	Otu02238	135	0	0	0	12	0	0	0	0	0	0	0	0	0	0	0	0	0	0	0	0	0	0	0	0	103	0	20	0	0	0	0	0	0	0	0	0	0	0	0	0	0	0
Bacteria(100);Actinobacteria(100);Nitriliruptoria(100);Euzebyales(100);Euzebyaceae(100);uncultured(100);	Otu02338	135	0	0	0	0	0	0	0	0	0	0	0	0	0	0	0	0	0	0	0	0	0	0	0	0	0	6	0	0	0	0	0	0	53	0	0	0	0	0	0	64	3	9
Bacteria(100);Bacteroidetes(100);Bacteroidia(100);Flavobacteriales(100);Flavobacteriaceae(100);Pseudozobellia(98);	Otu02342	135	0	0	0	0	0	0	0	0	0	0	0	0	0	0	0	0	0	0	0	0	0	0	0	0	0	0	0	0	0	0	0	0	135	0	0	0	0	0	0	0	0	0
Bacteria(100);Actinobacteria(100);Actinobacteria(100);Micrococcales(100);Micrococcaceae(100);Rothia(100);	Otu01374	134	0	0	0	0	0	0	35	0	0	0	22	0	0	22	25	0	4	26	0	0	0	0	0	0	0	0	0	0	0	0	0	0	0	0	0	0	0	0	0	0	0	0
Bacteria(100);Planctomycetes(100);Planctomycetacia(81);Planctomycetales(57);Planctomycetales_unclassified(57);Planctomycetales_unclassified(57);	Otu02347	134	0	0	0	0	0	0	0	0	0	0	15	0	0	18	0	0	0	0	0	0	0	0	0	0	0	0	0	0	0	0	0	0	0	0	0	0	2	3	93	0	0	3
Bacteria(100);Patescibacteria(100);Gracilibacteria(100);JGI_0000069-P22(100);JGI_0000069-P22_fa(100);JGI_0000069-P22_ge(100);	Otu02348	134	0	0	0	3	0	0	0	0	0	0	0	0	0	0	0	0	0	0	0	0	0	0	0	2	2	0	0	0	0	0	0	0	0	0	0	75	0	0	0	52	0	0
Bacteria(100);Bacteroidetes(100);Bacteroidia(100);Sphingobacteriales(100);FFCH9454(100);FFCH9454_ge(100);	Otu02350	134	0	0	0	0	0	0	0	0	0	0	0	0	0	0	0	0	0	0	0	0	0	0	0	0	2	132	0	0	0	0	0	0	0	0	0	0	0	0	0	0	0	0
Bacteria(100);Planctomycetes(100);Planctomycetacia(100);Pirellulales(100);Pirellulaceae(100);Rubripirellula(66);	Otu02352	134	0	0	0	0	0	0	3	0	0	0	10	0	16	0	0	0	0	0	0	0	0	0	0	0	0	0	0	24	0	0	0	0	0	61	0	0	18	2	0	0	0	0
Bacteria(100);Bacteroidetes(100);Bacteroidia(100);Chitinophagales(100);Saprospiraceae(100);Saprospiraceae_unclassified(100);	Otu02353	134	0	0	0	14	0	0	0	0	0	0	0	0	0	0	0	0	0	0	0	0	0	0	0	0	0	0	120	0	0	0	0	0	0	0	0	0	0	0	0	0	0	0
Bacteria(100);Proteobacteria(100);Alphaproteobacteria(100);Rhodobacterales(100);Rhodobacteraceae(100);Ketogulonicigenium(100);	Otu01141	133	0	0	1	0	0	0	12	4	0	0	0	0	0	0	0	0	0	53	0	0	0	0	0	0	0	20	0	2	1	1	29	0	0	0	0	0	6	0	0	4	0	0
Bacteria(100);Verrucomicrobia(100);Verrucomicrobiae(100);Verrucomicrobiales(100);DEV007(100);DEV007_ge(100);	Otu01923	133	0	0	0	0	0	0	4	0	0	0	0	0	0	0	0	0	0	7	0	0	0	0	0	0	46	76	0	0	0	0	0	0	0	0	0	0	0	0	0	0	0	0
Bacteria(100);Cyanobacteria(100);Oxyphotobacteria(100);Oxyphotobacteria_unclassified(100);Oxyphotobacteria_unclassified(100);Oxyphotobacteria_unclassified(100);	Otu02147	133	25	30	72	0	1	5	0	0	0	0	0	0	0	0	0	0	0	0	0	0	0	0	0	0	0	0	0	0	0	0	0	0	0	0	0	0	0	0	0	0	0	0
Bacteria(100);Proteobacteria(100);Gammaproteobacteria(100);Thiohalorhabdales(90);Thiohalorhabdaceae(90);uncultured(90);	Otu02320	133	0	0	0	19	0	0	0	0	0	0	0	0	0	0	0	0	0	0	0	0	0	0	0	0	2	10	98	0	0	0	4	0	0	0	0	0	0	0	0	0	0	0
Bacteria(100);Bacteroidetes(100);Bacteroidia(100);Flavobacteriales(100);Flavobacteriaceae(100);Maribacter(79);	Otu02355	133	0	3	0	0	0	0	0	0	0	0	0	0	0	0	0	0	0	0	0	0	0	3	1	4	0	0	39	0	0	3	27	0	17	8	0	24	0	0	0	4	0	0
Bacteria(100);Firmicutes(100);Clostridia(100);Clostridiales(100);Clostridiaceae_1(100);Clostridium_sensu_stricto_18(100);	Otu02358	133	0	0	0	0	0	0	0	0	0	0	0	0	0	0	0	0	0	0	0	0	0	0	0	2	0	0	0	0	2	0	0	0	92	37	0	0	0	0	0	0	0	0
Bacteria(100);Bacteria_unclassified(58);Bacteria_unclassified(58);Bacteria_unclassified(58);Bacteria_unclassified(58);Bacteria_unclassified(58);	Otu00949	132	0	0	0	0	0	0	6	0	0	0	0	0	0	0	0	38	22	52	0	0	0	0	0	0	0	0	0	4	8	1	1	0	0	0	0	0	0	0	0	0	0	0
Bacteria(100);Bacteria_unclassified(100);Bacteria_unclassified(100);Bacteria_unclassified(100);Bacteria_unclassified(100);Bacteria_unclassified(100);	Otu01683	132	0	0	0	0	0	4	0	0	0	0	0	8	0	0	0	0	0	0	0	110	3	0	0	0	0	0	0	0	0	0	1	0	0	0	0	0	5	0	0	0	1	0
Bacteria(100);Proteobacteria(100);Deltaproteobacteria(100);Myxococcales(100);Nannocystaceae(100);uncultured(100);	Otu02038	132	0	2	0	34	0	0	0	0	0	0	5	0	0	0	0	0	0	0	0	0	0	9	1	21	0	0	35	0	0	0	0	0	0	0	0	25	0	0	0	0	0	0
Bacteria(100);Proteobacteria(100);Gammaproteobacteria(100);Oceanospirillales(100);Halomonadaceae(100);Halomonas(95);	Otu02239	132	0	0	0	10	0	0	0	0	0	0	0	0	0	0	0	0	0	0	0	0	0	0	0	0	0	0	122	0	0	0	0	0	0	0	0	0	0	0	0	0	0	0
Bacteria(100);Bacteria_unclassified(98);Bacteria_unclassified(98);Bacteria_unclassified(98);Bacteria_unclassified(98);Bacteria_unclassified(98);	Otu02305	132	0	0	0	0	0	0	0	0	0	0	0	0	0	0	0	0	0	0	4	16	11	0	0	0	0	0	0	0	0	0	0	0	3	26	1	0	39	0	10	1	4	17
Bacteria(100);Proteobacteria(100);Gammaproteobacteria(100);Oceanospirillales(100);Pseudohongiellaceae(100);Pseudohongiella(100);	Otu02339	132	0	0	0	0	0	0	0	0	0	0	0	0	0	0	0	0	0	0	0	0	0	0	0	0	0	0	122	0	0	0	0	0	0	0	10	0	0	0	0	0	0	0
Bacteria(100);Chloroflexi(100);Anaerolineae(100);Caldilineales(71);Caldilineaceae(71);Caldilineaceae_unclassified(71);	Otu02136	131	0	0	0	0	0	4	0	0	0	0	0	32	14	0	0	0	0	0	0	23	55	0	0	0	0	0	0	0	0	0	0	0	0	0	0	0	0	0	0	0	3	0
Bacteria(100);Proteobacteria(100);Alphaproteobacteria(100);Alphaproteobacteria_unclassified(100);Alphaproteobacteria_unclassified(100);Alphaproteobacteria_unclassified(100);	Otu02197	131	2	1	0	0	0	2	2	0	0	0	0	0	0	0	0	0	0	0	0	0	0	44	16	64	0	0	0	0	0	0	0	0	0	0	0	0	0	0	0	0	0	0
Bacteria(100);Bacteroidetes(100);Bacteroidia(100);Flavobacteriales(100);Flavobacteriaceae(100);Flavobacteriaceae_unclassified(97);	Otu02288	131	0	0	0	0	0	0	0	0	0	0	0	0	0	0	0	0	0	0	0	0	0	0	0	0	0	0	0	0	0	0	0	0	0	0	0	0	39	0	0	92	0	0
Bacteria(100);Proteobacteria(100);Alphaproteobacteria(100);Rhodovibrionales(100);Kiloniellaceae(100);uncultured(100);	Otu02359	131	0	0	0	0	0	0	0	0	0	0	0	0	0	0	0	0	0	0	0	0	0	0	0	0	23	108	0	0	0	0	0	0	0	0	0	0	0	0	0	0	0	0
Bacteria(100);Cyanobacteria(100);Oxyphotobacteria(100);Oxyphotobacteria_unclassified(100);Oxyphotobacteria_unclassified(100);Oxyphotobacteria_unclassified(100);	Otu02374	131	0	0	0	0	0	0	0	0	0	0	0	0	0	0	0	0	0	0	0	0	0	0	0	0	0	131	0	0	0	0	0	0	0	0	0	0	0	0	0	0	0	0
Bacteria(100);Proteobacteria(100);Deltaproteobacteria(100);NB1-j(100);NB1-j_fa(100);NB1-j_ge(100);	Otu00368	130	0	0	0	0	0	0	0	2	4	2	0	0	0	0	0	0	0	0	0	0	0	0	0	3	21	13	0	0	0	0	8	0	0	0	0	53	0	0	24	0	0	0
Bacteria(100);Proteobacteria(100);Gammaproteobacteria(100);Gammaproteobacteria_unclassified(100);Gammaproteobacteria_unclassified(100);Gammaproteobacteria_unclassified(100);	Otu01224	130	0	0	0	15	0	0	0	0	0	0	0	0	0	0	0	0	0	0	0	0	0	0	0	0	51	2	62	0	0	0	0	0	0	0	0	0	0	0	0	0	0	0
Bacteria(100);Proteobacteria(100);Gammaproteobacteria(100);Enterobacteriales(100);Enterobacteriaceae(100);Escherichia-Shigella(100);	Otu01849	130	0	0	0	0	0	0	0	0	3	0	4	0	15	29	0	0	0	20	0	0	0	0	0	0	0	0	0	2	0	0	0	0	26	4	0	0	4	12	11	0	0	0
Bacteria(100);Bacteroidetes(100);Bacteroidia(100);Flavobacteriales(100);Flavobacteriaceae(100);Ulvibacter(97);	Otu02093	130	0	0	0	0	0	0	0	0	0	0	0	0	0	0	0	0	0	0	0	0	0	0	0	0	2	128	0	0	0	0	0	0	0	0	0	0	0	0	0	0	0	0
Bacteria(100);Proteobacteria(100);Gammaproteobacteria(100);Oceanospirillales(100);Pseudohongiellaceae(100);Pseudohongiella(100);	Otu02172	130	0	0	0	0	0	0	0	0	0	0	10	0	0	0	0	0	0	0	0	0	0	0	0	0	0	0	112	0	0	0	0	0	0	0	0	0	0	0	0	8	0	0
Bacteria(100);Proteobacteria(100);Proteobacteria_unclassified(100);Proteobacteria_unclassified(100);Proteobacteria_unclassified(100);Proteobacteria_unclassified(100);	Otu02367	130	0	0	0	0	0	0	0	0	0	0	0	0	0	0	0	0	0	0	0	0	0	0	0	0	0	0	0	0	0	0	0	0	28	71	31	0	0	0	0	0	0	0
[truncated: 12,413 more rows]
