# Supplementary material for: First insights into the gut microbiomes and the diet of the Littorina snail ecotypes, a recently emerged marine evolutionary model
Source: Evol Appl. 2022 Jul 24;16(2):365–78. doi: 10.1111/eva.13447 (PMC9923488; doi:10.1111/eva.13447)
Supplement: Supplementary file 9 — Table S2 [file EVA-16-365-s001.xlsx]

## Sheet: 18S_dataset
SAMPLE_ID			18_Ars_B1	18_Ars_B2	18_Ars_B3	18_Ars_LOW1	18_Ars_LOW2	18_Ars_LOW3	18_Ars_Ls_C_g1	18_Ars_Ls_C_g2	18_Ars_Ls_C_g3	18_Ars_Ls_WH_g1	18_Ars_Ls_WH_g2	18_Ars_Ls_WH_g3	18_Ars_Ls_WL_g1	18_Ars_Ls_WL_g2	18_Ars_Ls_WL_g3	18_Ars_UP1	18_Ars_UP2	18_Ars_UP3	18_Ram_B1	18_Ram_B2	18_Ram_B3	18_Ram_LOW1	18_Ram_LOW2	18_Ram_LOW3	18_Ram_Ls_C_g1	18_Ram_Ls_C_g2	18_Ram_Ls_C_g3	18_Ram_Ls_WH_g1	18_Ram_Ls_WH_g2	18_Ram_Ls_WH_g3	18_Ram_Ls_WL_g1	18_Ram_Ls_WL_g2	18_Ram_Ls_WL_g3	18_Ram_UP1	18_Ram_UP2	18_Ram_UP3
TYPE			ENV	ENV	ENV	ENV	ENV	ENV	GUT	GUT	GUT	GUT	GUT	GUT	GUT	GUT	GUT	ENV	ENV	ENV	ENV	ENV	ENV	ENV	ENV	ENV	GUT	GUT	GUT	GUT	GUT	GUT	GUT	GUT	GUT	ENV	ENV	ENV
SUBTYPE			Boulders	Boulders	Boulders	Low_cliff	Low_cliff	Low_cliff	L_SAXATILIS_CRAB	L_SAXATILIS_CRAB	L_SAXATILIS_CRAB	L_SAXATILIS_WAVE_HIGH	L_SAXATILIS_WAVE_HIGH	L_SAXATILIS_WAVE_HIGH	L_SAXATILIS_WAVE_LOW	L_SAXATILIS_WAVE_LOW	L_SAXATILIS_WAVE_LOW	UPPER-CLIFF	UPPER-CLIFF	UPPER-CLIFF	Boulders	Boulders	Boulders	Low_cliff	Low_cliff	Low_cliff	L_SAXATILIS_CRAB	L_SAXATILIS_CRAB	L_SAXATILIS_CRAB	L_SAXATILIS_WAVE_HIGH	L_SAXATILIS_WAVE_HIGH	L_SAXATILIS_WAVE_HIGH	L_SAXATILIS_WAVE_LOW	L_SAXATILIS_WAVE_LOW	L_SAXATILIS_WAVE_LOW	UPPER-CLIFF	UPPER-CLIFF	UPPER-CLIFF
LOCALITY			ARSKLOVET	ARSKLOVET	ARSKLOVET	ARSKLOVET	ARSKLOVET	ARSKLOVET	ARSKLOVET	ARSKLOVET	ARSKLOVET	ARSKLOVET	ARSKLOVET	ARSKLOVET	ARSKLOVET	ARSKLOVET	ARSKLOVET	ARSKLOVET	ARSKLOVET	ARSKLOVET	RAMSO	RAMSO	RAMSO	RAMSO	RAMSO	RAMSO	RAMSO	RAMSO	RAMSO	RAMSO	RAMSO	RAMSO	RAMSO	RAMSO	RAMSO	RAMSO	RAMSO	RAMSO
OTU	Size	Taxonomy	18_Ars_B1	18_Ars_B2	18_Ars_B3	18_Ars_LOW1	18_Ars_LOW2	18_Ars_LOW3	18_Ars_Ls_C_g1	18_Ars_Ls_C_g2	18_Ars_Ls_C_g3	18_Ars_Ls_WH_g1	18_Ars_Ls_WH_g2	18_Ars_Ls_WH_g3	18_Ars_Ls_WL_g1	18_Ars_Ls_WL_g2	18_Ars_Ls_WL_g3	18_Ars_UP1	18_Ars_UP2	18_Ars_UP3	18_Ram_B1	18_Ram_B2	18_Ram_B3	18_Ram_LOW1	18_Ram_LOW2	18_Ram_LOW3	18_Ram_Ls_C_g1	18_Ram_Ls_C_g2	18_Ram_Ls_C_g3	18_Ram_Ls_WH_g1	18_Ram_Ls_WH_g2	18_Ram_Ls_WH_g3	18_Ram_Ls_WL_g1	18_Ram_Ls_WL_g2	18_Ram_Ls_WL_g3	18_Ram_UP1	18_Ram_UP2	18_Ram_UP3
Otu0001	933996	Eukaryota(100);Archaeplastida(100);Rhodophyta(100);Florideophyceae(100);Hildenbrandiales(100);Hildenbrandiales_X(100);Hildenbrandia(100);Hildenbrandia_rubra(100);	119744	124246	885	38264	114967	225696	186	329	155	30	239	217	430	338	324	341	69	25010	37655	67322	9142	17	21	17	130	477	97	21	69	84	98	112	443	162729	80	4012
Otu0004	143930	Eukaryota(100);Opisthokonta(100);Metazoa(100);Arthropoda(100);Crustacea(100);Maxillopoda(100);Tigriopus(100);Tigriopus_fulvus(100);	4	3537	3908	16	7	8	0	0	0	0	0	0	0	0	0	74703	45449	1160	0	0	11	0	0	0	1	2	0	5616	6302	2	2	0	2	3193	3	4
Otu0017	79703	Eukaryota(100);Opisthokonta(100);Fungi(100);Ascomycota(100);Pezizomycotina(100);Dothideomycetes(100);Mycosphaerella(100);Mycosphaerella_marksii(100);	2	6	10	24263	30028	32	0	0	0	0	0	0	0	1	0	1	305	5	2	321	1	20323	585	3689	0	0	1	0	0	0	0	0	0	0	127	1
Otu0008	68631	Eukaryota(100);Opisthokonta(100);Fungi(100);Ascomycota(100);Pezizomycotina(100);Eurotiomycetes(100);Coniosporium(100);Coniosporium_apollinis(100);	443	2955	70	8368	4936	394	3	2	0	0	7	2	5	6	3	5445	3331	6787	2157	10770	3255	2601	3949	10366	1	0	2	0	1	3	1	3	3	366	2043	353
Otu0010	51416	Eukaryota(100);Archaeplastida(100);Chlorophyta(100);Ulvophyceae(100);Ulotrichales(100);Ulotrichales_X(100);Pseudendoclonium(100);Pseudendoclonium_submarinum(100);	5	82	106	941	1125	5	4	0	0	0	0	0	1	0	0	1188	2269	1376	1011	841	95	3	3	4	0	0	0	0	0	0	0	0	0	980	40584	793
Otu0011	44164	Eukaryota(100);Opisthokonta(100);Fungi(100);Ascomycota(100);Pezizomycotina(100);Eurotiomycetes(100);Hydropunctaria(100);Hydropunctaria_rheitrophila(100);	0	459	497	742	949	2	1	0	0	1	13	2	17	1	2	6837	11484	5480	7782	3650	932	1	0	3	1	0	1	0	0	5	4	2	0	3561	10	1725
Otu0006	29263	Eukaryota(100);Opisthokonta(100);Metazoa(100);Arthropoda(100);Crustacea(100);Maxillopoda(100);Harpacticus(100);Harpacticus_sp.(100);	0	347	21121	0	1	3	1	0	1	1	0	1	1	0	0	462	0	0	0	13	3	3	7284	6	0	0	0	0	0	0	0	0	0	1	0	14
Otu0012	28124	Eukaryota(100);Alveolata(100);Ciliophora(100);Phyllopharyngea(100);Cyrtophoria_7(100);Hartmannulidae(100);Hartmannulidae_X(100);Hartmannulidae_X_sp.(100);	0	1	2	19	13	16	0	0	0	0	0	0	2	0	0	2	6	12	6	2	0	11886	8593	7553	0	0	0	0	0	4	2	0	0	2	3	0
Otu0015	27747	Eukaryota(100);Archaeplastida(100);Chlorophyta(100);Ulvophyceae(100);Ulvales-relatives(100);Ulvales-relatives_X(100);Bolbocoleon(100);Bolbocoleon_piliferum(100);	0	9324	18394	0	0	0	0	0	0	0	1	0	0	0	0	0	0	0	1	1	0	1	0	0	1	0	0	0	0	0	0	0	0	22	0	2
Otu0020	13730	Eukaryota(100);Opisthokonta(100);Fungi(100);Ascomycota(100);Pezizomycotina(100);Eurotiomycetes(100);Verrucaria(100);Verrucaria_sp.(100);	0	12843	1	3	13	4	0	0	0	0	0	3	0	1	0	217	10	6	0	0	0	0	0	0	0	0	0	0	0	0	0	0	0	290	0	339
Otu0047	11719	Eukaryota(100);Archaeplastida(100);Chlorophyta(100);Ulvophyceae(100);Ulotrichales(100);Ulotrichales_X(100);Chlorothrix(100);Chlorothrix_sp.(100);	1	11	12	804	560	44	0	0	0	0	1	0	0	0	0	86	58	313	0	1	0	7047	102	2432	0	0	0	0	0	42	99	2	59	12	33	0
Otu0021	9929	Eukaryota(100);Alveolata(100);Ciliophora(100);Colpodea(100);Colpodea_X(100);Platyophryida(100);Platyophryida_X(100);Platyophryida_X_sp.(100);	0	22	27	188	7	2	1	0	0	1	0	0	0	0	0	207	712	736	5	24	0	2310	4834	849	0	0	0	0	0	0	0	1	0	1	1	1
Otu0033	9187	Eukaryota(100);Archaeplastida(100);Rhodophyta(100);Florideophyceae(100);Ceramiales(100);Ceramiaceae(100);Ceramium(100);Ceramium_rubrum(100);	34	125	168	42	49	41	0	1	0	0	0	3	0	3	7	13	11	13	3595	2681	2077	121	137	38	0	0	2	1	2	0	1	0	1	2	13	6
Otu0045	8677	Eukaryota(100);Archaeplastida(100);Chlorophyta(100);Ulvophyceae(100);Ulvales-relatives(100);Ulvales-relatives_X(100);Blidingia(100);Blidingia_dawsonii(100);	538	8028	2	18	9	12	0	2	0	0	0	0	0	0	0	0	0	0	0	27	39	0	0	0	0	0	0	0	1	0	0	0	0	1	0	0
Otu0062	6808	Eukaryota(100);Stramenopiles(100);Opalozoa(100);Bicoecea(100);Bicoecales(100);Bicoecaceae(100);Halocafeteria(100);Halocafeteria_seosinensis(100);	0	18	40	659	302	14	0	0	0	0	0	0	0	0	0	490	888	1015	0	5	1	381	1402	1585	0	0	0	0	0	0	0	0	0	3	0	5
Otu0130	6798	Eukaryota(100);Opisthokonta(100);Fungi(100);Ascomycota(100);Pezizomycotina(100);Lichinomycetes(100);Thyrea(100);Thyrea_pachyphylla(100);	0	0	0	0	0	0	0	0	0	0	0	0	0	0	0	5	0	0	0	5191	1559	0	0	0	0	0	0	0	0	0	0	0	0	0	0	43
Otu0056	4228	Eukaryota(100);Opisthokonta(100);Metazoa(100);Arthropoda(100);Crustacea(100);Maxillopoda(100);Paracalanus(100);Paracalanus_parvus(100);	5	0	2	0	0	5	59	0	0	0	0	0	0	53	0	0	0	0	880	1998	1191	7	21	2	0	0	0	2	0	0	1	0	2	0	0	0
Otu0157	4040	Eukaryota(100);Opisthokonta(100);Fungi(100);Ascomycota(100);Pezizomycotina(100);Dothideomycetes(100);Davidiella(100);Davidiella_tassiana(100);	52	0	1	3	122	49	7	0	0	0	0	2	0	0	0	775	241	229	753	446	1163	3	8	16	7	1	10	0	0	1	0	1	0	0	0	150
Otu0036	3557	Eukaryota(100);Alveolata(100);Ciliophora(100);Phyllopharyngea(100);Cyrtophoria_5(100);Chlamydodontidae(100);Chlamydodon(100);Chlamydodon_caudatus(100);	2	0	0	261	5	7	1	3	0	0	0	0	0	0	3	77	11	203	0	5	1	591	263	2120	1	0	0	0	0	0	0	0	3	0	0	0
Otu0031	3311	Eukaryota(100);Stramenopiles(100);Opalozoa(100);Bicoecea(100);Bicoecea_X(100);Bicoecea_XX(100);Bicoecea_XXX(100);Bicoecea_XXX_sp.(100);	31	34	3	224	130	49	0	0	0	0	0	0	0	0	0	42	25	108	5	3	1	1557	595	489	0	0	0	0	0	0	0	0	0	3	0	12
Otu0040	2959	Eukaryota(100);Stramenopiles(100);Opalozoa(100);Bicoecea(100);Anoecales(100);Cafeteriaceae(100);Cafeteria(100);Cafeteria_mylnikovii(100);	0	14	12	4	13	0	0	0	0	0	0	0	0	0	0	2062	191	2	0	0	0	198	369	12	0	1	0	0	0	0	0	0	0	65	0	16
Otu0063	2905	Eukaryota(100);Archaeplastida(100);Rhodophyta(100);Florideophyceae(100);Ceramiales(100);Rhodomelaceae(100);Leptosiphonia(100);Leptosiphonia_schousboei(100);	3	67	75	13	8	1	0	0	0	0	0	1	0	1	0	3	5	11	1104	585	738	144	119	23	0	0	1	0	0	0	1	0	0	0	0	2
Otu0108	2429	Eukaryota(100);Stramenopiles(100);Opalozoa(100);Bicoecea(100);Anoecales(100);Anoecales_X(100);Bilabrum(100);Bilabrum_latius(100);	0	0	0	0	0	0	0	0	0	0	0	0	0	0	0	2046	85	0	0	0	0	6	0	1	0	0	0	0	0	0	0	0	0	263	0	28
Otu0023	2421	Eukaryota(100);Alveolata(100);Ciliophora(100);Phyllopharyngea(100);Cyrtophoria_4(100);Chilodonellidae(100);Pseudochilodonopsis(100);Pseudochilodonopsis_mutabilis(100);	7	14	1	176	69	7	0	0	0	0	0	0	0	0	0	50	68	23	3	7	1	743	609	643	0	0	0	0	0	0	0	0	0	0	0	0
Otu0029	2261	Eukaryota(100);Stramenopiles(100);Opalozoa(100);Bicoecea(100);Bicoecales(100);Bicoecaceae(100);Bicoecaceae_X(100);Bicoecaceae_X_sp.(100);	0	39	39	0	1	0	0	0	0	0	0	0	0	0	0	594	440	22	1	0	0	2	7	1	0	0	0	3	0	0	0	0	0	547	0	565
Otu0048	1822	Eukaryota(100);Alveolata(100);Dinoflagellata(100);Oxyrrhea(100);Oxyrrhinales(100);Oxyrrhinaceae(100);Oxyrrhis(100);Oxyrrhis_marina(100);	0	6	12	0	0	0	0	0	0	0	0	0	0	0	0	1509	4	0	0	0	0	0	0	0	0	0	0	0	0	0	0	0	0	131	0	160
Otu0044	1743	Eukaryota(100);Alveolata(100);Apicomplexa(100);Gregarinomorphea(100);Eugregarinorida(100);Gregarinidae(100);Leidyana2(100);Gregarina_tropica(100);	0	0	0	1	0	0	0	0	2	0	0	0	0	1	0	0	784	954	0	0	0	1	0	0	0	0	0	0	0	0	0	0	0	0	0	0
Otu0126	1643	Eukaryota(100);Opisthokonta(100);Fungi(100);Ascomycota(100);Pezizomycotina(100);Lecanoromycetes(100);Xanthoria(100);Xanthoria_sorediata(100);	0	0	0	0	0	0	0	0	0	0	0	0	0	0	0	0	0	0	0	0	0	0	0	1	0	0	0	0	0	0	0	0	0	0	1642	0
Otu0042	1532	Eukaryota(100);Opisthokonta(100);Fungi(100);Ascomycota(100);Pezizomycotina(100);Dothideomycetes(100);Septoria(100);Septoria_protearum(100);	3	2	1	25	26	1	0	0	0	0	0	0	0	0	0	5	12	25	184	1008	67	7	8	91	0	0	0	0	0	0	0	13	0	34	7	13
Otu0014	1407	Eukaryota(100);Opisthokonta(100);Fungi(100);Ascomycota(100);Pezizomycotina(100);Dothideomycetes(100);Mycosphaerella(100);Mycosphaerella_parkii(100);	2	2	0	253	59	0	1	0	0	0	0	0	0	0	0	385	8	554	0	4	2	109	3	20	0	0	0	0	0	0	3	0	0	0	1	1
Otu0129	1238	Eukaryota(100);Alveolata(100);Ciliophora(100);Phyllopharyngea(100);Cyrtophoria_8(100);Dysteriidae(100);Dysteriidae_X(100);Dysteriidae_X_sp.(100);	0	0	12	0	0	0	0	0	0	0	0	0	0	0	0	0	0	0	2	0	0	119	132	973	0	0	0	0	0	0	0	0	0	0	0	0
Otu0039	1183	Eukaryota(100);Archaeplastida(100);Chlorophyta(100);Ulvophyceae(100);Ulvales-relatives(100);Ulvales-relatives_X(100);Ulvales-relatives_XX(100);Ulvales-relatives_XX_sp.(100);	29	31	28	1	0	0	3	0	0	9	1	2	5	1	0	101	6	3	0	1	0	0	0	2	10	4	0	49	28	3	9	8	3	452	9	385
Otu0085	1165	Eukaryota(100);Stramenopiles(100);Ochrophyta(100);Bacillariophyta(100);Bacillariophyta_X(100);Araphid-pennate(100);Hyalosira(100);Hyalosira_sp.(100);	0	5	11	19	17	14	0	0	0	0	0	0	0	0	0	0	0	8	11	10	7	701	295	66	0	0	0	1	0	0	0	0	0	0	0	0
Otu0169	984	Eukaryota(100);Opisthokonta(100);Metazoa(100);Arthropoda(100);Crustacea(100);Maxillopoda(100);Attheyella(100);Attheyella_crassa(100);	0	445	539	0	0	0	0	0	0	0	0	0	0	0	0	0	0	0	0	0	0	0	0	0	0	0	0	0	0	0	0	0	0	0	0	0
Otu0018	963	Eukaryota(100);Opisthokonta(100);Metazoa(100);Arthropoda(100);Crustacea(100);Maxillopoda(100);Maxillopoda_X(100);Maxillopoda_X_sp.(100);	0	5	29	0	0	0	0	0	0	0	0	0	1	0	0	0	0	0	1	0	914	5	6	2	0	0	0	0	0	0	0	0	0	0	0	0
Otu0114	962	Eukaryota(100);Opisthokonta(100);Choanoflagellida(100);Choanoflagellatea(100);Craspedida(100);Monosigidae_Group_A(100);Choanoeca(100);Choanoeca_perplexa(100);	0	7	24	0	0	0	0	0	0	0	0	1	0	0	0	787	116	3	3	0	3	0	0	0	0	0	0	0	0	0	0	0	0	13	0	5
Otu0190	945	Eukaryota(100);Opisthokonta(100);Fungi(100);Ascomycota(100);Pezizomycotina(100);Eurotiomycetes(100);Hydropunctaria(100);Hydropunctaria_maura(100);	8	0	0	0	0	0	0	0	0	0	0	0	0	0	0	0	0	0	0	1	0	0	0	0	0	0	0	4	0	0	0	0	0	0	2	930
Otu0196	911	Eukaryota(100);Opisthokonta(100);Fungi(100);Ascomycota(100);Pezizomycotina(100);Dothideomycetes(100);Cladosporium(100);Cladosporium_cladosporioides(100);	0	76	82	312	219	0	0	31	8	0	2	0	0	10	14	1	0	3	0	1	2	2	0	7	0	0	0	3	0	0	1	2	1	47	86	1
Otu0330	838	Eukaryota(100);Opisthokonta(100);Fungi(100);Ascomycota(100);Pezizomycotina(100);Dothideomycetes(100);Ramichloridium_sp(100);Ramichloridium_sp.(100);	0	0	0	0	0	0	0	0	0	0	0	0	0	0	0	0	0	0	0	0	0	1	0	0	0	0	0	0	0	0	0	0	0	0	837	0
Otu0025	769	Eukaryota(100);Opisthokonta(100);Fungi(100);Ascomycota(100);Pezizomycotina(100);Pezizomycotina_X(100);Pezizomycotina_XX(100);Pezizomycotina_XX_sp.(100);	1	6	0	21	37	7	0	0	0	0	0	0	0	0	0	0	0	16	5	400	14	89	28	130	0	0	0	0	0	3	3	0	0	1	7	1
Otu0111	748	Eukaryota(100);Stramenopiles(100);Opalozoa(100);Bicoecea(100);Anoecales(100);Caecitellaceae(100);Caecitellus(100);Caecitellus_parvulus(100);	1	3	4	6	0	4	0	0	0	0	0	0	0	0	0	2	0	0	0	12	1	297	326	92	0	0	0	0	0	0	0	0	0	0	0	0
Otu0187	722	Eukaryota(100);Opisthokonta(100);Metazoa(100);Platyhelminthes(100);Trematoda(100);Digenea(100);Microphallus(100);Microphallus_turgidus(100);	0	0	0	0	0	0	0	0	0	0	0	0	0	0	0	0	0	0	0	0	0	0	0	0	354	1	200	0	5	0	0	162	0	0	0	0
Otu0104	633	Eukaryota(100);Rhizaria(100);Cercozoa(100);Filosa-Thecofilosea(100);Cryomonadida(100);Cryomonadida_X(100);Cryomonadida_XX(100);Cryomonadida_XX_sp.(100);	22	17	2	3	3	9	10	6	0	0	0	0	0	2	4	0	0	0	203	218	134	0	0	0	0	0	0	0	0	0	0	0	0	0	0	0
Otu0081	623	Eukaryota(100);Archaeplastida(100);Chlorophyta(100);Ulvophyceae(100);Ulvales-relatives(100);Ulvales-relatives_X(100);Dilabifilum(100);Dilabifilum_sp.(100);	3	0	0	3	0	1	1	0	0	0	0	0	0	0	0	0	1	0	0	0	0	0	0	0	0	0	0	3	0	0	0	0	0	94	34	483
Otu0192	618	Eukaryota(100);Opisthokonta(100);Metazoa(100);Arthropoda(100);Chelicerata(100);Arachnida(100);Arachnida_X(100);Arachnida_X_sp.(100);	0	130	199	0	0	0	0	289	0	0	0	0	0	0	0	0	0	0	0	0	0	0	0	0	0	0	0	0	0	0	0	0	0	0	0	0
Otu0465	606	Eukaryota(100);Alveolata(100);Ciliophora(100);Spirotrichea(100);Strombidiida(100);Strombidiidae_N(100);Strombidium_N(100);Strombidium_guangdongense(100);	0	0	0	0	1	0	0	0	0	0	0	0	0	0	0	604	1	0	0	0	0	0	0	0	0	0	0	0	0	0	0	0	0	0	0	0
Otu0067	590	Eukaryota(100);Alveolata(100);Ciliophora(100);Spirotrichea(100);Euplotia(100);Aspidiscidae(100);Aspidisca(100);Aspidisca_aculeata(100);	2	232	252	25	0	3	0	0	0	0	0	0	0	0	0	0	0	27	3	3	41	0	0	2	0	0	0	0	0	0	0	0	0	0	0	0
Otu0074	509	Eukaryota(100);Alveolata(100);Ciliophora(100);Phyllopharyngea(100);Cyrtophoria_4(100);Chilodonellidae(100);Pseudochilodonopsis(100);Pseudochilodonopsis_fluviatilis(100);	4	2	1	29	1	5	0	0	0	0	0	0	0	0	0	16	24	1	12	38	3	48	34	291	0	0	0	0	0	0	0	0	0	0	0	0
Otu0059	497	Eukaryota(100);Archaeplastida(100);Chlorophyta(100);Ulvophyceae(100);Ulvales-relatives(100);Ulvales-relatives_X(100);Desmochloris(100);Desmochloris_halophila(100);	2	25	5	0	18	431	0	0	0	0	0	0	0	0	0	11	0	0	0	0	0	0	0	0	0	0	0	0	0	0	0	0	0	5	0	0
Otu0075	489	Eukaryota(100);Opisthokonta(100);Metazoa(100);Platyhelminthes(100);Turbellaria(100);Prolecithophora(100);Cellaria(100);Cellaria_immersa(100);	0	0	489	0	0	0	0	0	0	0	0	0	0	0	0	0	0	0	0	0	0	0	0	0	0	0	0	0	0	0	0	0	0	0	0	0
Otu0165	444	Eukaryota(100);Alveolata(100);Ciliophora(100);Spirotrichea(100);Euplotia(100);Aspidiscidae(100);Aspidisca(100);Aspidisca_leptaspis(100);	0	20	28	0	0	0	0	0	0	0	0	0	0	0	0	0	0	0	132	75	185	0	0	0	0	0	0	1	1	2	0	0	0	0	0	0
Otu0343	443	Eukaryota(100);Opisthokonta(100);Fungi(100);Ascomycota(100);Pezizomycotina(100);Dothideomycetes(100);Boeremia(100);Boeremia_exigua(100);	7	15	10	10	16	8	0	4	0	0	1	0	1	0	4	78	39	22	27	24	161	0	1	0	2	2	1	0	0	1	2	0	0	6	0	1
Otu0197	442	Eukaryota(100);Opisthokonta(100);Metazoa(100);Annelida(100);Annelida_X(100);Annelida_XX(100);Sphaerosyllis(100);Sphaerosyllis_glandulata(100);	1	2	0	0	0	0	0	0	0	0	0	0	0	0	0	0	0	0	111	99	229	0	0	0	0	0	0	0	0	0	0	0	0	0	0	0
Otu0289	438	Eukaryota(100);Archaeplastida(100);Chlorophyta(100);Trebouxiophyceae(100);Microthamniales(100);Microthamniales_X(100);Trebouxia(100);Trebouxia_arboricola(100);	1	0	0	5	0	0	0	0	0	0	0	0	0	0	0	0	0	0	0	0	0	0	0	0	0	0	0	0	0	0	0	0	0	183	229	20
Otu0095	431	Eukaryota(100);Alveolata(100);Ciliophora(100);Phyllopharyngea(100);Cyrtophoria_8(100);Dysteriidae(100);Trochilia(100);Trochilia_petrani(100);	1	14	110	2	17	34	0	0	0	0	0	0	0	0	0	0	2	2	0	2	1	190	44	12	0	0	0	0	0	0	0	0	0	0	0	0
Otu0167	413	Eukaryota(100);Stramenopiles(100);Opalozoa(100);Bicoecea(100);Anoecales(100);Caecitellaceae(100);Caecitellus(100);Caecitellus_sp.(100);	0	0	0	13	0	0	0	0	0	0	0	0	0	0	0	330	0	3	0	0	0	4	3	11	0	0	0	0	0	0	0	0	0	1	0	48
Otu0084	398	Eukaryota(100);Alveolata(100);Dinoflagellata(100);Syndiniales(100);Dino-Group-I(100);Dino-Group-I-Clade-1(100);Dino-Group-I-Clade-1_X(100);Dino-Group-I-Clade-1_X_sp.(100);	1	0	2	16	13	1	0	0	0	0	0	0	0	0	0	0	0	2	152	73	115	8	7	7	1	0	0	0	0	0	0	0	0	0	0	0
Otu0041	393	Eukaryota(100);Alveolata(100);Ciliophora(100);Oligohymenophorea(100);Peritrichia_2(100);Sessilida(100);Sessilida_X(100);Sessilida_X_sp.(100);	2	71	94	0	1	2	0	0	0	0	0	0	0	1	0	36	0	0	8	3	15	0	0	0	0	0	0	0	0	0	0	0	0	160	0	0
Otu0402	378	Eukaryota(100);Archaeplastida(100);Rhodophyta(100);Florideophyceae(100);Nemaliales(100);Nemaliales_X(100);Nemalion(100);Nemalion_multifidum(100);	7	0	0	8	19	3	0	0	0	0	0	0	0	0	0	0	0	0	15	8	7	169	124	18	0	0	0	0	0	0	0	0	0	0	0	0
Otu0113	368	Eukaryota(100);Stramenopiles(100);Opalozoa(100);Bicoecea(100);Anoecales(100);Caecitellaceae(100);Caecitellaceae_X(100);Caecitellaceae_X_sp.(100);	0	0	0	0	14	27	0	0	0	0	0	0	0	0	0	4	22	7	0	0	0	8	30	0	0	0	0	0	0	0	0	0	0	255	0	1
Otu0419	365	Eukaryota(100);Opisthokonta(100);Fungi(100);Ascomycota(100);Pezizomycotina(100);Dothideomycetes(100);Passalora(100);Passalora_sp.(100);	0	0	0	0	0	0	0	0	0	0	0	0	0	0	0	17	46	57	0	0	0	0	0	1	0	0	0	1	0	0	0	0	0	13	77	153
Otu0089	362	Eukaryota(100);Stramenopiles(100);Pseudofungi(100);Oomycota(100);Oomycota_X(100);Olpidophydiales(100);Olpidiopsis(100);Olpidiopsis_sp.(100);	1	0	1	9	8	2	0	0	0	0	0	0	0	0	0	0	0	4	146	68	77	8	36	0	0	0	2	0	0	0	0	0	0	0	0	0
Otu0438	355	Eukaryota(100);Opisthokonta(100);Metazoa(100);Cnidaria(100);Cnidaria_X(100);Scyphozoa(100);Cyanea(100);Cyanea_capillata(100);	1	6	0	1	3	3	0	0	0	0	0	0	0	0	0	0	0	0	263	35	34	0	8	0	0	0	0	0	0	0	0	0	0	0	0	1
Otu0099	350	Eukaryota(100);Alveolata(100);Apicomplexa(100);Gregarinomorphea(100);Eugregarinorida(100);Eugregarinorida_EUG3(100);Eugregarinorida_EUG3_X(100);Eugregarinorida_EUG3_X_sp.(100);	6	2	1	0	0	5	44	132	8	0	0	0	0	26	121	0	0	0	1	0	4	0	0	0	0	0	0	0	0	0	0	0	0	0	0	0
Otu0296	324	Eukaryota(100);Opisthokonta(100);Fungi(100);Ascomycota(100);Pezizomycotina(100);Dothideomycetes(100);Pleospora(100);Pleospora_herbarum(100);	0	0	0	14	39	3	2	0	0	0	0	0	0	0	0	105	1	6	33	0	1	0	0	0	0	0	0	0	0	0	0	1	1	86	0	32
Otu0271	321	Eukaryota(100);Alveolata(100);Ciliophora(100);Oligohymenophorea(100);Scuticociliatia_2(100);Scuticociliatia_2_X(100);Scuticociliatia_2_XX(100);Scuticociliatia_2_XX_sp.(100);	0	0	0	0	0	0	19	109	19	0	0	0	0	4	75	0	0	0	0	0	0	0	0	0	31	4	29	0	0	0	0	25	6	0	0	0
Otu0263	319	Eukaryota(100);Opisthokonta(100);Metazoa(100);Echinodermata(100);Echinodermata_X(100);Echinodermata_XX(100);Spatangus(100);Spatangus_raschi(100);	2	1	0	1	8	0	0	0	0	0	0	0	0	0	0	4	6	0	111	73	92	5	10	2	0	0	0	0	0	0	0	0	0	4	0	0
Otu0430	305	Eukaryota(100);Alveolata(100);Ciliophora(100);Phyllopharyngea(100);Suctoria(100);Ephelotidae(100);Ephelota(100);Ephelota_gigantea(100);	0	1	1	0	0	0	0	0	0	0	0	0	0	0	0	0	0	0	109	76	118	0	0	0	0	0	0	0	0	0	0	0	0	0	0	0
Otu0471	300	Eukaryota(100);Alveolata(100);Ciliophora(100);Spirotrichea(100);Choreotrichida(100);Strobilidiidae_A(100);Rimostrombidium_A(100);Rimostrombidium_veniliae(100);	0	0	0	0	1	1	0	0	0	0	0	0	0	0	0	298	0	0	0	0	0	0	0	0	0	0	0	0	0	0	0	0	0	0	0	0
Otu0082	298	Eukaryota(100);Alveolata(100);Ciliophora(100);Phyllopharyngea(100);Suctoria(100);Suctoria_X(100);Suctoria_XX(100);Suctoria_XX_sp.(100);	3	31	39	0	0	1	95	7	1	0	1	0	0	75	7	1	2	0	2	0	10	0	0	0	6	2	0	0	0	0	0	14	1	0	0	0
Otu0164	279	Eukaryota(100);Alveolata(100);Chrompodellids(100);Colpodellidea(100);Colpodellida(100);Chromeraceae(100);Chromera(100);Chromera_sp.(100);	0	5	0	0	0	0	12	1	2	0	0	0	0	10	0	232	0	0	0	1	0	0	0	0	6	1	2	0	0	0	0	6	1	0	0	0
Otu0221	267	Eukaryota(100);Alveolata(100);Ciliophora(100);Oligohymenophorea(100);Apostomatia(100);Foettingeriidae(100);Hyalophysa(100);Hyalophysa_lwoffi(100);	0	0	0	0	0	0	0	0	0	0	0	0	0	0	0	0	0	0	108	54	100	0	5	0	0	0	0	0	0	0	0	0	0	0	0	0
Otu0293	254	Eukaryota(100);Archaeplastida(100);Chlorophyta(100);Ulvophyceae(100);Ulvales-relatives(100);Ulvales-relatives_X(100);Ulva(100);Ulva_sp.(100);	12	130	87	0	0	12	0	0	0	0	0	0	0	0	0	2	0	0	3	4	4	0	0	0	0	0	0	0	0	0	0	0	0	0	0	0
Otu0128	252	Eukaryota(100);Stramenopiles(100);Ochrophyta(100);Phaeophyceae(100);Phaeophyceae_X(100);Phaeophyceae_XX(100);Fucus(100);Fucus_distichus(100);	0	0	251	0	0	0	0	0	0	0	0	0	0	0	0	0	0	0	1	0	0	0	0	0	0	0	0	0	0	0	0	0	0	0	0	0
Otu0496	244	Eukaryota(100);Alveolata(100);Dinoflagellata(100);Syndiniales(100);Dino-Group-IV(100);Dino-Group-IV-Syndinium-Group(100);Syndinium(100);Syndinium_turbo(100);	0	1	2	7	8	0	0	0	0	0	0	0	0	0	0	0	0	0	104	48	71	0	0	0	0	0	3	0	0	0	0	0	0	0	0	0
Otu0032	232	Eukaryota(100);Stramenopiles(100);Ochrophyta(100);Bacillariophyta(100);Bacillariophyta_X(100);Araphid-pennate(100);Licmophora(100);Licmophora_gracilis(100);	0	9	6	7	13	8	0	0	0	0	0	0	0	0	0	1	4	0	13	14	12	52	69	24	0	0	0	0	0	0	0	0	0	0	0	0
Otu0043	228	Eukaryota(100);Opisthokonta(100);Fungi(100);Ascomycota(100);Pezizomycotina(100);Dothideomycetes(100);Dothideomycetes_X(100);Dothideomycetes_X_sp.(100);	4	4	0	9	4	0	0	3	5	0	0	0	0	0	4	19	8	5	11	45	47	9	5	30	0	0	0	1	0	0	0	2	0	2	6	5
Otu0313	223	Eukaryota(100);Opisthokonta(100);Metazoa(100);Bryozoa(100);Bryozoa_X(100);Bryozoa_XX(100);Scruparia(100);Scruparia_chelata(100);	1	1	0	1	3	0	2	0	0	0	0	0	0	1	0	0	0	0	103	38	56	8	9	0	0	0	0	0	0	0	0	0	0	0	0	0
Otu0003	217	Eukaryota(100);Opisthokonta(100);Metazoa(100);Nematoda(100);Chromadorea(100);Chromadorea_X(100);Chromadorina(100);Chromadorina_sp.(100);	0	98	87	0	0	0	0	0	0	0	0	0	1	0	0	0	0	0	0	30	0	0	0	0	0	0	0	0	0	0	1	0	0	0	0	0
Otu0061	215	Eukaryota(100);Alveolata(100);Apicomplexa(100);Gregarinomorphea(100);Eugregarinorida(100);Porosporidae(100);Porosporidae_X(100);Porosporidae_X_sp.(100);	1	0	1	16	3	0	0	4	0	0	0	0	0	0	0	0	0	11	56	11	57	0	8	0	16	5	17	0	0	0	0	5	4	0	0	0
Otu0581	209	Eukaryota(100);Archaeplastida(100);Chlorophyta(100);Ulvophyceae(100);Cladophorales(100);Cladophorales_X(100);Wittrockiella(100);Wittrockiella_paradoxa(100);	0	0	0	0	0	0	0	0	0	0	0	0	0	0	0	0	0	0	0	0	0	0	0	0	0	0	0	0	0	0	0	0	0	203	0	6
Otu0512	201	Eukaryota(100);Opisthokonta(100);Fungi(100);Ascomycota(100);Pezizomycotina(100);Dothideomycetes(100);Aureobasidium(100);Aureobasidium_pullulans(100);	1	0	0	21	33	0	1	0	0	0	0	0	0	1	0	0	0	0	27	19	66	1	0	0	0	0	0	0	0	0	0	0	0	0	23	8
Otu0053	198	Eukaryota(100);Stramenopiles(100);Sagenista(100);Labyrinthulomycetes(100);Labyrinthulida(100);Labyrinthulaceae(100);Labyrinthula(100);Labyrinthula_sp.(100);	4	9	17	4	3	3	0	0	0	0	0	0	0	0	0	88	0	2	14	46	7	1	0	0	0	0	0	0	0	0	0	0	0	0	0	0
Otu0186	197	Eukaryota(100);Alveolata(100);Ciliophora(100);Oligohymenophorea(100);Peritrichia_2(100);Sessilida(100);Vorticella(100);Vorticella_microstoma(100);	0	5	18	0	0	2	0	0	2	0	0	0	0	0	0	132	7	0	7	0	10	0	0	0	0	0	0	0	0	0	0	0	0	14	0	0
Otu0094	196	Eukaryota(100);Alveolata(100);Apicomplexa(100);Gregarinomorphea(100);Eugregarinorida(100);Ganymedidae(100);Heliospora1(100);Heliospora1_caprellae(100);	4	3	0	0	1	4	0	0	0	0	0	0	0	2	0	0	0	0	51	43	70	13	0	0	1	1	2	0	0	0	0	1	0	0	0	0
Otu0207	194	Eukaryota(100);Opisthokonta(100);Metazoa(100);Rotifera(100);Rotifera_X(100);Rotifera_XX(100);Proales(100);Proales_reinhardti(100);	0	20	49	0	0	0	0	0	0	1	0	0	0	0	0	0	0	0	41	34	49	0	0	0	0	0	0	0	0	0	0	0	0	0	0	0
Otu0030	193	Eukaryota(100);Stramenopiles(100);Sagenista(100);Labyrinthulomycetes(100);Labyrinthulida(100);Labyrinthulaceae(100);Labyrinthulaceae_ANT10_3(100);Labyrinthulaceae_ANT10_3_sp.(100);	0	18	24	16	4	0	0	0	0	0	0	1	2	0	8	1	0	13	21	18	14	21	8	24	0	0	0	0	0	0	0	0	0	0	0	0
Otu0569	187	Eukaryota(100);Opisthokonta(100);Fungi(100);Ascomycota(100);Pezizomycotina(100);Dothideomycetes(100);Alternaria(100);Alternaria_japonica(100);	1	0	0	12	17	0	1	2	0	0	0	0	0	0	0	65	13	6	7	30	14	0	0	0	0	0	0	0	0	0	0	0	0	3	12	4
Otu0024	173	Eukaryota(100);Alveolata(100);Dinoflagellata(100);Dinophyceae(100);Dinophyceae_X(100);Dinophyceae_XX(100);Dinophyceae_XXX(100);Dinophyceae_XXX_sp.(100);	0	5	4	3	5	2	8	17	0	0	0	0	0	4	8	4	5	2	16	33	23	0	9	0	14	3	0	0	0	0	0	5	3	0	0	0
Otu0142	173	Eukaryota(100);Alveolata(100);Apicomplexa(100);Gregarinomorphea(100);Eugregarinorida(100);Cephaloidophoridae(100);Cephaloidophora(100);Cephaloidophora_sp.(100);	1	2	0	0	0	0	0	16	0	0	0	0	0	0	12	0	0	0	74	68	0	0	0	0	0	0	0	0	0	0	0	0	0	0	0	0
Otu0308	163	Eukaryota(100);Opisthokonta(100);Metazoa(100);Annelida(100);Annelida_X(100);Annelida_XX(100);Annelida_XXX(100);Annelida_XXX_sp.(100);	19	2	5	0	0	13	0	0	0	0	0	0	0	0	0	0	0	0	34	33	49	0	6	2	0	0	0	0	0	0	0	0	0	0	0	0
Otu0209	161	Eukaryota(100);Alveolata(100);Dinoflagellata(100);Dinophyceae(100);Suessiales(100);Suessiaceae(100);Biecheleria(100);Biecheleria_sp.(100);	0	0	0	21	0	2	11	16	1	0	0	0	0	7	11	1	0	19	3	2	0	27	40	0	0	0	0	0	0	0	0	0	0	0	0	0
Otu0172	153	Eukaryota(100);Amoebozoa(100);Conosa(100);Mycetozoa-Myxogastrea(100);Stemonitales-Physarales(100);Didymiaceae(100);Diderma(100);Diderma_niveum(100);	0	0	0	3	6	0	0	0	0	0	0	0	0	0	0	6	0	0	0	0	0	98	9	31	0	0	0	0	0	0	0	0	0	0	0	0
Otu0180	150	Eukaryota(100);Alveolata(100);Perkinsea(100);Perkinsida(100);Perkinsida_X(100);Perkinsida_XX(100);Perkinsida_XXX(100);Perkinsida_XXX_sp.(100);	0	0	0	0	0	0	0	0	0	0	0	0	0	0	0	0	0	0	0	150	0	0	0	0	0	0	0	0	0	0	0	0	0	0	0	0
Otu0413	147	Eukaryota(100);Archaeplastida(100);Rhodophyta(100);Florideophyceae(100);Ceramiales(100);Callithamniaceae(100);Callithamnion(100);Callithamnion_collabens(100);	0	13	13	0	0	0	0	0	0	0	0	0	0	0	0	0	0	0	50	9	61	0	1	0	0	0	0	0	0	0	0	0	0	0	0	0
Otu0751	147	Eukaryota(100);Opisthokonta(100);Metazoa(100);Arthropoda(100);Crustacea(100);Maxillopoda(100);Centropages(100);Centropages_typicus(100);	0	0	0	0	0	0	0	0	0	0	0	0	0	0	0	47	92	0	0	0	0	0	8	0	0	0	0	0	0	0	0	0	0	0	0	0
Otu0592	142	Eukaryota(100);Opisthokonta(100);Metazoa(100);Arthropoda(100);Crustacea(100);Maxillopoda(100);Paracalanus(100);Paracalanus_tropicus(100);	0	0	0	0	0	0	4	0	0	0	0	0	0	2	0	0	0	0	38	80	18	0	0	0	0	0	0	0	0	0	0	0	0	0	0	0
Otu0101	137	Eukaryota(100);Archaeplastida(100);Chlorophyta(100);Ulvophyceae(100);Ulvales-relatives(100);Ulvales-relatives_X(100);Acrochaete(100);Acrochaete_viridis(100);	0	63	73	0	0	0	0	0	0	0	0	0	0	0	0	1	0	0	0	0	0	0	0	0	0	0	0	0	0	0	0	0	0	0	0	0
Otu0554	136	Eukaryota(100);Archaeplastida(100);Rhodophyta(100);Florideophyceae(100);Ceramiales(100);Rhodomelaceae(100);Polysiphonia(100);Polysiphonia_nigra(100);	0	1	0	0	0	0	0	0	0	0	1	0	7	0	0	0	0	0	62	26	38	0	1	0	0	0	0	0	0	0	0	0	0	0	0	0
Otu0204	135	Eukaryota(100);Alveolata(100);Ciliophora(100);Spirotrichea(100);Hypotrichia(100);Hypotrichia_X(100);Hypotrichia_XX(100);Hypotrichia_XX_sp.(100);	4	2	17	0	0	1	0	0	0	0	0	0	0	0	0	3	0	0	0	0	0	89	19	0	0	0	0	0	0	0	0	0	0	0	0	0
Otu0212	133	Eukaryota(100);Stramenopiles(100);Ochrophyta(100);Bacillariophyta(100);Bacillariophyta_X(100);Araphid-pennate(100);Araphid-pennate_X(100);Araphid-pennate_X_sp.(100);	0	2	0	0	0	0	0	0	0	0	0	0	0	0	0	0	0	0	2	7	1	70	46	5	0	0	0	0	0	0	0	0	0	0	0	0
Otu0117	132	Eukaryota(100);Alveolata(100);Dinoflagellata(100);Syndiniales(100);Dino-Group-II(100);Dino-Group-II-Clade-10-and-11(100);Dino-Group-II-Clade-10-and-11_X(100);Dino-Group-II-Clade-10-and-11_X_sp.(100);	0	0	0	6	9	0	0	0	0	0	0	0	0	0	0	0	2	1	14	30	33	9	19	5	2	0	0	1	0	0	0	1	0	0	0	0
Otu0255	132	Eukaryota(100);Opisthokonta(100);Metazoa(100);Porifera(100);Porifera_X(100);Demospongiae(100);Halichondria(100);Halichondria_panicea(100);	3	2	3	0	0	3	0	0	0	0	0	0	0	0	0	0	0	0	34	29	49	1	8	0	0	0	0	0	0	0	0	0	0	0	0	0
Otu0134	125	Eukaryota(100);Archaeplastida(100);Streptophyta(100);Embryophyceae(100);Embryophyceae_X(100);Embryophyceae_XX(100);Embryophyceae_XXX(100);Embryophyceae_XXX_sp.(100);	0	1	1	18	24	0	1	0	0	0	0	0	0	0	0	5	0	7	13	30	0	15	0	0	0	0	0	0	0	0	0	0	0	1	4	5
Otu0506	123	Eukaryota(100);Opisthokonta(100);Fungi(100);Basidiomycota(100);Pucciniomycotina(100);Pucciniomycetes(100);Cumminsiella(100);Cumminsiella_mirabilissima(100);	0	0	1	1	6	0	0	1	0	0	0	0	0	0	0	27	10	15	8	14	10	0	0	0	0	0	0	0	0	0	0	0	0	7	2	21
Otu0336	123	Eukaryota(100);Alveolata(100);Ciliophora(100);Phyllopharyngea(100);Cyrtophoria_7(100);Hartmannulidae(100);Heterohartmannula(100);Heterohartmannula_fangi(100);	0	0	0	0	0	0	0	0	0	0	0	0	0	0	0	0	0	0	6	32	20	1	64	0	0	0	0	0	0	0	0	0	0	0	0	0
Otu0038	122	Eukaryota(100);Opisthokonta(100);Fungi(100);Ascomycota(100);Pezizomycotina(100);Dothideomycetes(100);Mycosphaerella(100);Mycosphaerella_rosigena(100);	0	0	0	70	15	0	0	0	0	0	0	0	0	0	0	2	0	0	1	0	0	30	1	3	0	0	0	0	0	0	0	0	0	0	0	0
Otu0278	120	Eukaryota(100);Archaeplastida(100);Chlorophyta(100);Ulvophyceae(100);Cladophorales(100);Cladophorales_X(100);Cladophora(100);Cladophora_coelothrix(100);	1	50	59	0	2	2	0	0	0	0	0	0	0	0	0	0	0	0	4	1	1	0	0	0	0	0	0	0	0	0	0	0	0	0	0	0
Otu0213	119	Eukaryota(100);Alveolata(100);Ciliophora(100);Oligohymenophorea(100);Peritrichia_2(100);Scyphidiidae_1(100);Scyphidia(100);Scyphidia_ubiquita(100);	33	0	0	0	0	30	0	7	8	0	0	11	0	5	0	0	0	0	0	0	0	0	0	0	8	0	3	0	0	0	0	14	0	0	0	0
Otu0238	118	Eukaryota(100);Opisthokonta(100);Metazoa(100);Arthropoda(100);Chelicerata(100);Arachnida(100);Microcaeculus(100);Microcaeculus_sp.(100);	0	1	0	0	0	0	0	58	0	0	0	0	0	0	59	0	0	0	0	0	0	0	0	0	0	0	0	0	0	0	0	0	0	0	0	0
Otu0166	117	Eukaryota(100);Opisthokonta(100);Fungi(100);Basidiomycota(100);Agaricomycotina(100);Agaricomycetes(100);Agaricomycetes_X(100);Agaricomycetes_X_sp.(100);	1	0	6	0	0	2	0	0	0	0	0	0	0	0	0	0	0	0	6	5	7	0	0	0	0	0	0	0	0	1	1	1	0	80	0	7
Otu0337	116	Eukaryota(100);Archaeplastida(100);Chlorophyta(100);Chlorophyceae(100);Chaetopeltidales(100);Chaetopeltidales_X(100);Pseudulvella(100);Pseudulvella_consociata(100);	0	49	67	0	0	0	0	0	0	0	0	0	0	0	0	0	0	0	0	0	0	0	0	0	0	0	0	0	0	0	0	0	0	0	0	0
Otu0070	101	Eukaryota(100);Stramenopiles(100);Sagenista(100);Labyrinthulomycetes(100);Labyrinthulida(100);Labyrinthulaceae(100);Aplanochytrium(100);Aplanochytrium_sp.(100);	2	7	6	3	7	3	0	0	0	0	0	0	0	0	0	1	2	0	32	14	14	0	8	0	0	0	0	0	0	0	0	0	0	2	0	0
Otu0268	87	Eukaryota(100);Hacrobia(100);Cryptophyta(100);Cryptophyceae(100);Pyrenomonadales(100);Pyrenomonadaceae(100);Rhodomonas(100);Rhodomonas_falcata(100);	0	0	0	0	0	0	0	0	0	0	0	0	0	0	0	2	2	0	0	0	0	0	0	0	0	0	0	0	0	0	0	0	0	80	0	3
Otu0590	87	Eukaryota(100);Archaeplastida(100);Rhodophyta(100);Florideophyceae(100);Ceramiales(100);Callithamniaceae(100);Aglaothamnion(100);Aglaothamnion_tenuissimum(100);	0	0	0	0	0	0	0	0	0	0	0	0	0	1	0	0	0	0	53	9	23	0	0	0	0	0	0	0	0	0	0	0	0	0	0	1
Otu0193	86	Eukaryota(100);Alveolata(100);Ciliophora(100);Oligohymenophorea(100);Peritrichia_2(100);Sessilida(100);Pseudovorticella(100);Pseudovorticella_paracratera(100);	0	16	12	0	0	0	0	0	0	0	0	0	0	0	0	0	0	0	4	28	26	0	0	0	0	0	0	0	0	0	0	0	0	0	0	0
Otu0865	85	Eukaryota(100);Archaeplastida(100);Rhodophyta(100);Florideophyceae(100);Ceramiales(100);Ceramiaceae(100);Pterothamnion(100);Pterothamnion_villosum(100);	0	0	0	0	0	0	0	0	0	0	0	0	0	0	0	0	0	0	45	11	29	0	0	0	0	0	0	0	0	0	0	0	0	0	0	0
Otu0447	82	Eukaryota(100);Alveolata(100);Ciliophora(100);Oligohymenophorea(100);Scuticociliatia_1(100);Philasterida(100);Metanophrys(100);Metanophrys_sinensis(100);	0	0	0	0	0	3	0	0	0	0	0	0	0	0	0	69	0	0	0	1	0	0	9	0	0	0	0	0	0	0	0	0	0	0	0	0
Otu0310	81	Eukaryota(100);Stramenopiles(100);Pseudofungi(100);Oomycota(100);Oomycota_X(100);Haliphthorales(100);Haliphthoros(100);Haliphthoros_sp.(100);	0	3	5	0	0	0	0	0	0	0	0	0	0	0	0	1	0	0	29	10	25	0	8	0	0	0	0	0	0	0	0	0	0	0	0	0
Otu0799	81	Eukaryota(100);Opisthokonta(100);Metazoa(100);Cnidaria(100);Cnidaria_X(100);Hydrozoa(100);Stylaster(100);Stylaster_papuensis(100);	0	0	0	0	1	0	0	0	0	0	0	0	0	0	0	0	0	0	13	16	43	0	8	0	0	0	0	0	0	0	0	0	0	0	0	0
Otu0175	79	Eukaryota(100);Stramenopiles(100);Ochrophyta(100);Bacillariophyta(100);Bacillariophyta_X(100);Raphid-pennate(100);Cocconeis(100);Cocconeis_stauroneiformis(100);	0	31	47	0	0	0	0	0	0	0	0	0	0	0	0	0	0	0	0	0	1	0	0	0	0	0	0	0	0	0	0	0	0	0	0	0
Otu0170	79	Eukaryota(100);Alveolata(100);Ciliophora(100);Litostomatea(100);Haptoria_5(100);Pleurostomatida(100);Pleurostomatida_X(100);Pleurostomatida_X_sp.(100);	7	25	19	0	0	1	0	0	0	0	0	0	0	0	0	9	14	0	2	0	2	0	0	0	0	0	0	0	0	0	0	0	0	0	0	0
Otu0551	77	Eukaryota(100);Alveolata(100);Dinoflagellata(100);Dinophyceae(100);Gonyaulacales(100);Pyrophacaceae(100);Fragilidium(100);Fragilidium_mexicanum(100);	0	0	0	0	0	0	0	0	0	0	0	0	0	0	0	0	0	0	76	1	0	0	0	0	0	0	0	0	0	0	0	0	0	0	0	0
Otu0907	77	Eukaryota(100);Archaeplastida(100);Chlorophyta(100);Mamiellophyceae(100);Mamiellales(100);Mamiellaceae(100);Micromonas(100);Micromonas_polaris(100);	0	0	0	27	25	0	0	0	0	0	0	0	0	0	0	1	0	3	0	0	0	5	9	7	0	0	0	0	0	0	0	0	0	0	0	0
Otu0068	73	Eukaryota(100);Opisthokonta(100);Fungi(100);Ascomycota(100);Pezizomycotina(100);Dothideomycetes(100);Microxyphium(100);Microxyphium_citri(100);	0	0	0	23	18	0	0	0	0	0	0	0	0	0	0	0	0	1	0	0	0	28	1	2	0	0	0	0	0	0	0	0	0	0	0	0
Otu0179	72	Eukaryota(100);Opisthokonta(100);Fungi(100);Basidiomycota(100);Agaricomycotina(100);Tremellomycetes(100);Tremellomycetes_X(100);Tremellomycetes_X_sp.(100);	0	9	12	8	11	0	2	0	0	0	0	0	0	0	0	7	4	3	3	4	0	0	0	0	0	0	0	0	0	0	0	0	0	2	0	7
Otu0472	68	Eukaryota(100);Hacrobia(100);Haptophyta(100);Prymnesiophyceae(100);Isochrysidales(100);Noelaerhabdaceae(100);Emiliania(100);Emiliania_huxleyi(100);	0	0	2	3	0	0	0	0	0	0	0	0	0	1	0	0	0	3	10	22	23	1	0	3	0	0	0	0	0	0	0	0	0	0	0	0
Otu0115	66	Eukaryota(100);Stramenopiles(100);Ochrophyta(100);Bacillariophyta(100);Bacillariophyta_X(100);Raphid-pennate(100);Cymbella(100);Cymbella_pseudoincerta(100);	0	0	0	0	0	0	0	0	0	0	0	0	0	0	0	62	3	0	0	0	0	0	0	0	0	0	0	0	0	0	0	0	0	1	0	0
Otu0326	66	Eukaryota(100);Archaeplastida(100);Chlorophyta(100);Trebouxiophyceae(100);Watanabea-Clade(100);Watanabea-Clade_X(100);Apatococcus(100);Apatococcus_lobatus(100);	1	0	0	0	0	0	1	1	0	0	0	0	0	0	0	6	4	0	1	4	0	0	0	0	2	0	0	1	0	0	0	0	1	25	0	19
Otu0524	66	Eukaryota(100);Opisthokonta(100);Metazoa(100);Platyhelminthes(100);Turbellaria(100);Rhabdocoela(100);Acrorhynchides(100);Acrorhynchides_robustus(100);	0	27	35	0	1	3	0	0	0	0	0	0	0	0	0	0	0	0	0	0	0	0	0	0	0	0	0	0	0	0	0	0	0	0	0	0
Otu0723	65	Eukaryota(100);Alveolata(100);Ciliophora(100);Spirotrichea(100);Hypotrichia(100);Epiclintidae(100);Epiclintes(100);Epiclintes_auricularis(100);	0	22	41	0	0	0	0	0	0	0	0	0	0	0	0	0	0	0	0	2	0	0	0	0	0	0	0	0	0	0	0	0	0	0	0	0
Otu0366	63	Eukaryota(100);Opisthokonta(100);Fungi(100);Ascomycota(100);Pezizomycotina(100);Sordariomycetes(100);Stilbella(100);Stilbella_fimetaria(100);	0	17	20	0	0	1	0	0	0	0	0	0	0	0	0	0	0	0	14	6	4	0	0	1	0	0	0	0	0	0	0	0	0	0	0	0
Otu0549	63	Eukaryota(100);Stramenopiles(100);Opalozoa(100);Bicoecea(100);Anoecales(100);Cafeteriaceae(100);Cafeteria(100);Cafeteria_graefeae(100);	0	0	0	0	0	0	0	0	0	0	0	0	0	0	0	57	0	0	0	0	0	0	0	0	0	0	0	0	0	0	0	0	0	6	0	0
Otu0253	62	Eukaryota(100);Alveolata(100);Dinoflagellata(100);Dinophyceae(100);Suessiales(100);Suessiaceae(100);Suessiaceae_X(100);Suessiaceae_X_sp.(100);	0	23	27	0	0	0	0	0	0	0	0	0	0	0	0	0	0	0	2	6	4	0	0	0	0	0	0	0	0	0	0	0	0	0	0	0
Otu0137	61	Eukaryota(100);Rhizaria(100);Cercozoa(100);Filosa-Thecofilosea(100);Ventricleftida(100);CCW10-lineage(100);CCW10-lineage_X(100);CCW10-lineage_X_sp.(100);	4	9	5	0	0	7	0	0	0	0	0	0	0	0	1	0	0	0	11	12	12	0	0	0	0	0	0	0	0	0	0	0	0	0	0	0
Otu0563	61	Eukaryota(100);Opisthokonta(100);Metazoa(100);Echinodermata(100);Echinodermata_X(100);Echinodermata_XX(100);Ophiocoma(100);Ophiocoma_echinata(100);	2	2	7	0	0	1	0	0	0	0	0	0	0	0	0	1	0	0	19	10	17	2	0	0	0	0	0	0	0	0	0	0	0	0	0	0
Otu0256	60	Eukaryota(100);Opisthokonta(100);Choanoflagellida(100);Choanoflagellatea(100);Craspedida(100);Monosigidae_Group_M(100);Monosigidae_Group_M_X(100);Monosigidae_Group_M_X_sp.(100);	0	0	0	0	0	0	0	0	0	0	0	0	0	0	0	53	2	0	4	0	1	0	0	0	0	0	0	0	0	0	0	0	0	0	0	0
Otu0005	59	Eukaryota(100);Opisthokonta(100);Metazoa(100);Arthropoda(100);Crustacea(100);Maxillopoda(100);Paramphiascella(100);Paramphiascella_fulvofasciata(100);	0	34	23	0	0	0	0	0	0	0	0	0	0	0	0	0	0	0	1	1	0	0	0	0	0	0	0	0	0	0	0	0	0	0	0	0
Otu0354	58	Eukaryota(100);Alveolata(100);Ciliophora(100);Spirotrichea(100);Strombidiida(100);Strombidiidae_P(100);Strombidiidae_P_X(100);Strombidiidae_P_X_sp.(100);	0	0	0	30	13	0	0	0	0	0	0	0	0	0	0	0	0	15	0	0	0	0	0	0	0	0	0	0	0	0	0	0	0	0	0	0
Otu0637	57	Eukaryota(100);Opisthokonta(100);Metazoa(100);Arthropoda(100);Crustacea(100);Maxillopoda(100);Semibalanus(100);Semibalanus_balanoides(100);	33	0	0	0	0	24	0	0	0	0	0	0	0	0	0	0	0	0	0	0	0	0	0	0	0	0	0	0	0	0	0	0	0	0	0	0
Otu0773	57	Eukaryota(100);Alveolata(100);Ciliophora(100);Spirotrichea(100);Hypotrichia(100);Oxytrichidae(100);Gastrostyla(100);Gastrostyla_sp.(100);	0	0	0	0	31	26	0	0	0	0	0	0	0	0	0	0	0	0	0	0	0	0	0	0	0	0	0	0	0	0	0	0	0	0	0	0
Otu0078	55	Eukaryota(100);Opisthokonta(100);Fungi(100);Ascomycota(100);Pezizomycotina(100);Dothideomycetes(100);Microcyclosporella(100);Microcyclosporella_mali(100);	0	0	0	34	3	0	0	0	0	0	0	0	0	0	0	0	0	1	0	1	0	8	1	6	0	0	0	0	0	0	0	0	0	0	1	0
Otu0341	55	Eukaryota(100);Alveolata(100);Ciliophora(100);Oligohymenophorea(100);Peritrichia_2(100);Sessilida(100);Pseudovorticella(100);Pseudovorticella_punctata(100);	0	15	22	0	0	0	0	0	0	0	0	0	0	0	0	0	0	0	11	1	6	0	0	0	0	0	0	0	0	0	0	0	0	0	0	0
Otu0862	51	Eukaryota(100);Opisthokonta(100);Fungi(100);Ascomycota(100);Pezizomycotina(100);Leotiomycetes(100);Podosphaera(100);Podosphaera_longiseta(100);	0	0	0	0	0	0	0	0	0	0	0	0	0	0	0	0	19	32	0	0	0	0	0	0	0	0	0	0	0	0	0	0	0	0	0	0
Otu0406	51	Eukaryota(100);Archaeplastida(100);Chlorophyta(100);Ulvophyceae(100);Ulotrichales(100);Ulotrichales_X(100);Urospora(100);Urospora_penicilliformis(100);	0	0	0	8	2	0	0	0	0	0	0	0	0	0	0	1	0	3	0	0	0	37	0	0	0	0	0	0	0	0	0	0	0	0	0	0
Otu0876	50	Eukaryota(100);Alveolata(100);Ciliophora(100);Spirotrichea(100);Hypotrichia(100);Holostichidae(100);Holosticha(100);Holosticha_bradburyae(100);	0	0	0	0	5	0	0	0	0	0	0	0	0	0	0	0	0	0	0	0	0	0	45	0	0	0	0	0	0	0	0	0	0	0	0	0
Otu0315	48	Eukaryota(100);Archaeplastida(100);Streptophyta(100);Embryophyceae(100);Embryophyceae_X(100);Embryophyceae_XX(100);Brachypodium(100);Brachypodium_distachyon(100);	0	4	3	0	0	0	0	0	0	0	0	0	0	0	0	1	0	0	0	0	0	0	0	0	0	0	0	0	16	16	0	0	0	1	7	0
Otu0349	48	Eukaryota(100);Alveolata(100);Chrompodellids(100);Colpodellidea(100);Colpodellida(100);Colpodellaceae(100);Voromonas(100);Voromonas_sp.(100);	0	15	31	0	0	0	0	0	0	0	0	0	0	0	0	0	0	0	0	0	2	0	0	0	0	0	0	0	0	0	0	0	0	0	0	0
Otu0394	48	Eukaryota(100);Archaeplastida(100);Rhodophyta(100);Florideophyceae(100);Gigartinales(100);Gigartinales_X(100);Chondrus(100);Chondrus_crispus(100);	1	0	0	0	0	2	0	0	0	0	0	0	0	0	0	0	0	0	16	9	17	0	3	0	0	0	0	0	0	0	0	0	0	0	0	0
Otu0351	47	Eukaryota(100);Apusozoa(100);Hilomonadea(100);Planomonadida(100);Planomonadidae(100);Planomonadidae_Group-1(100);Planomonas(100);Planomonas_elongata(100);	0	2	1	0	1	0	0	0	0	0	0	0	0	0	0	0	0	0	10	2	2	29	0	0	0	0	0	0	0	0	0	0	0	0	0	0
Otu0903	47	Eukaryota(100);Opisthokonta(100);Fungi(100);Ascomycota(100);Pezizomycotina(100);Lecanoromycetes(100);Xanthoria(100);Xanthoria_sp.(100);	0	0	0	16	24	0	0	0	0	0	0	0	0	0	0	0	2	3	0	0	0	0	0	0	0	0	0	0	0	0	0	0	0	2	0	0
Otu0457	46	Eukaryota(100);Alveolata(100);Ciliophora(100);Oligohymenophorea(100);Apostomatia(100);Opalinopsidae(100);Chromidina(100);Chromidina_sp.(100);	0	0	0	0	0	0	0	0	0	0	0	0	0	0	0	0	0	0	46	0	0	0	0	0	0	0	0	0	0	0	0	0	0	0	0	0
Otu0384	46	Eukaryota(100);Archaeplastida(100);Chlorophyta(100);Mamiellophyceae(100);Mamiellales(100);Mamiellaceae(100);Micromonas(100);Micromonas_commoda_A2(100);	0	0	0	14	15	1	0	0	0	0	0	0	0	0	0	0	2	5	0	0	0	5	3	1	0	0	0	0	0	0	0	0	0	0	0	0
Otu0901	46	Eukaryota(100);Stramenopiles(100);Pseudofungi(100);Oomycota(100);Oomycota_X(100);Peronosporales(100);Peronosporales_X(100);Peronosporales_X_sp.(100);	0	22	24	0	0	0	0	0	0	0	0	0	0	0	0	0	0	0	0	0	0	0	0	0	0	0	0	0	0	0	0	0	0	0	0	0
Otu0125	43	Eukaryota(100);Opisthokonta(100);Metazoa(100);Rotifera(100);Rotifera_X(100);Rotifera_XX(100);Rotifera_XXX(100);Rotifera_XXX_sp.(100);	2	7	11	0	1	3	0	0	0	0	0	0	0	0	0	0	0	0	16	2	1	0	0	0	0	0	0	0	0	0	0	0	0	0	0	0
Otu0002	42	Eukaryota(100);Stramenopiles(100);Ochrophyta(100);Bacillariophyta(100);Bacillariophyta_X(100);Raphid-pennate(100);Cylindrotheca(100);Cylindrotheca_closterium(100);	0	16	4	0	2	1	0	0	1	0	0	1	0	0	0	11	0	0	1	1	0	1	0	1	0	0	0	0	1	0	0	0	1	0	0	0
Otu0473	42	Eukaryota(100);Alveolata(100);Ciliophora(100);Spirotrichea(100);Tintinnida(100);Tintinnidae(100);Tintinnidae_X(100);Tintinnidae_X_sp.(100);	0	0	3	0	0	0	0	0	0	0	0	0	0	0	0	0	0	0	11	4	24	0	0	0	0	0	0	0	0	0	0	0	0	0	0	0
Otu0208	40	Eukaryota(100);Opisthokonta(100);Metazoa(100);Nematoda(100);Chromadorea(100);Chromadorea_X(100);Leptolaimus(100);Leptolaimus_sp.(100);	0	0	0	0	0	0	0	0	0	0	0	0	0	0	0	14	0	0	26	0	0	0	0	0	0	0	0	0	0	0	0	0	0	0	0	0
Otu0182	40	Eukaryota(100);Opisthokonta(100);Fungi(100);Chytridiomycota(100);Chytridiomycotina(100);Chytridiomycetes(100);Rhyzophidiales_X(100);Rhyzophidiales_X_sp.(100);	0	0	0	0	0	0	4	10	13	0	0	0	0	1	5	1	1	0	0	0	0	0	0	0	2	0	0	0	0	0	0	0	1	2	0	0
Otu0121	39	Eukaryota(100);Archaeplastida(100);Chlorophyta(100);Ulvophyceae(100);Ulotrichales(100);Ulotrichales_X(100);Capsosiphon(100);Capsosiphon_groenlandicus(100);	0	33	0	1	0	2	0	0	0	0	0	0	0	0	0	0	0	0	0	0	1	0	0	0	0	0	0	1	0	0	0	0	0	1	0	0
Otu0224	39	Eukaryota(100);Alveolata(100);Ciliophora(100);Spirotrichea(100);Strombidiida(100);Strombidiidae_L(100);Strombidiidae_L_X(100);Strombidiidae_L_X_sp.(100);	2	0	0	6	2	1	0	0	0	0	0	0	0	0	0	0	0	5	0	3	2	0	13	5	0	0	0	0	0	0	0	0	0	0	0	0
Otu0379	38	Eukaryota(100);Archaeplastida(100);Streptophyta(100);Embryophyceae(100);Embryophyceae_X(100);Embryophyceae_XX(100);Urtica(100);Urtica_angustifolia(100);	0	0	0	1	0	0	0	0	0	0	0	0	0	0	0	0	1	1	0	2	1	0	0	0	0	0	0	0	0	0	0	0	0	6	0	26
Otu0489	38	Eukaryota(100);Stramenopiles(100);Ochrophyta(100);Bacillariophyta(100);Bacillariophyta_X(100);Araphid-pennate(100);Striatella(100);Striatella_unipunctata(100);	0	3	3	0	0	0	0	0	0	0	0	0	0	0	0	0	0	0	14	4	12	0	0	2	0	0	0	0	0	0	0	0	0	0	0	0
Otu0272	37	Eukaryota(100);Alveolata(100);Dinoflagellata(100);Syndiniales(100);Dino-Group-II(100);Dino-Group-II-Clade-14(100);Dino-Group-II-Clade-14_X(100);Dino-Group-II-Clade-14_X_sp.(100);	0	0	0	7	12	0	0	0	0	0	0	0	0	0	0	0	0	0	0	0	0	0	14	4	0	0	0	0	0	0	0	0	0	0	0	0
Otu0171	36	Eukaryota(100);Archaeplastida(100);Streptophyta(100);Embryophyceae(100);Embryophyceae_X(100);Embryophyceae_XX(100);Solanum(100);Solanum_tuberosum(100);	3	2	2	2	1	1	0	4	0	0	0	0	3	0	0	11	2	1	0	0	1	0	0	0	0	0	0	0	2	0	0	0	0	0	0	1
Otu0054	35	Eukaryota(100);Stramenopiles(100);Ochrophyta(100);Bacillariophyta(100);Bacillariophyta_X(100);Raphid-pennate(100);Nitzschia(100);Nitzschia_sp.(100);	0	1	0	10	0	0	0	0	0	0	0	0	0	0	0	1	0	6	0	0	0	10	0	7	0	0	0	0	0	0	0	0	0	0	0	0
Otu0451	35	Eukaryota(100);Opisthokonta(100);Metazoa(100);Cnidaria(100);Cnidaria_X(100);Anthozoa(100);Sagartia(100);Sagartia_elegans(100);	0	0	1	0	0	0	0	0	0	0	0	0	0	0	0	0	0	0	16	0	18	0	0	0	0	0	0	0	0	0	0	0	0	0	0	0
Otu0096	33	Eukaryota(100);Opisthokonta(100);Fungi(100);Fungi_X(100);Fungi_XX(100);Fungi_XXX(100);Fungi_XXXX(100);Fungi_XXXX_sp.(100);	0	0	0	0	0	0	0	0	0	0	0	0	0	0	0	1	13	6	0	0	1	0	0	6	0	0	0	0	0	0	0	0	0	6	0	0
Otu0435	33	Eukaryota(100);Alveolata(100);Dinoflagellata(100);Dinophyceae(100);Gymnodiniales(100);Gymnodiniaceae(100);Gymnodinium(100);Gymnodinium_dorsalisulcum(100);	0	0	0	0	0	0	0	0	0	0	0	0	0	0	0	0	0	0	0	0	3	30	0	0	0	0	0	0	0	0	0	0	0	0	0	0
Otu0612	33	Eukaryota(100);Archaeplastida(100);Chlorophyta(100);Ulvophyceae(100);Ulvales-relatives(100);Ulvales-relatives_X(100);Ochlochaete(100);Ochlochaete_hystrix(100);	0	17	16	0	0	0	0	0	0	0	0	0	0	0	0	0	0	0	0	0	0	0	0	0	0	0	0	0	0	0	0	0	0	0	0	0
Otu0765	33	Eukaryota(100);Alveolata(100);Dinoflagellata(100);Dinophyceae(100);Gymnodiniales(100);Kareniaceae(100);Karenia(100);Karenia_brevis(100);	0	0	0	0	0	0	0	0	0	0	0	0	0	0	0	33	0	0	0	0	0	0	0	0	0	0	0	0	0	0	0	0	0	0	0	0
Otu0291	32	Eukaryota(100);Opisthokonta(100);Metazoa(100);Bryozoa(100);Bryozoa_X(100);Bryozoa_XX(100);Cryptosula(100);Cryptosula_pallasiana(100);	1	2	1	0	0	0	0	0	0	0	0	0	0	0	0	0	0	0	9	7	7	0	5	0	0	0	0	0	0	0	0	0	0	0	0	0
Otu0598	32	Eukaryota(100);Opisthokonta(100);Fungi(100);Mucoromycota(100);Mucoromycotina(100);Mucoromycotina_X(100);Umbelopsis(100);Umbelopsis_sp.(100);	0	0	0	0	0	0	0	0	0	0	0	0	0	0	0	32	0	0	0	0	0	0	0	0	0	0	0	0	0	0	0	0	0	0	0	0
Otu0106	32	Eukaryota(100);Opisthokonta(100);Fungi(100);Ascomycota(100);Pezizomycotina(100);Dothideomycetes(100);Elasticomyces(100);Elasticomyces_elasticus(100);	0	0	0	17	6	0	0	0	0	0	0	0	0	0	0	0	0	1	0	0	0	6	0	2	0	0	0	0	0	0	0	0	0	0	0	0
Otu0124	32	Eukaryota(100);Opisthokonta(100);Fungi(100);Ascomycota(100);Pezizomycotina(100);Lichinomycetes(100);Paulia(100);Paulia_caespitosa(100);	0	0	0	0	0	0	0	0	0	0	0	0	0	0	0	0	0	0	0	17	15	0	0	0	0	0	0	0	0	0	0	0	0	0	0	0
Otu0493	31	Eukaryota(100);Archaeplastida(100);Rhodophyta(100);Florideophyceae(100);Acrochaetiales(100);Acrochaetiales_X(100);Acrochaetiales_XX(100);Acrochaetiales_XX_sp.(100);	0	0	0	3	4	0	0	0	0	0	0	0	0	0	0	0	0	2	2	2	5	1	12	0	0	0	0	0	0	0	0	0	0	0	0	0
Otu0235	30	Eukaryota(100);Alveolata(100);Ciliophora(100);Oligohymenophorea(100);Scuticociliatia_1(100);Philasterida(100);Philasterida_X(100);Philasterida_X_sp.(100);	0	0	0	0	0	0	0	0	0	0	0	0	0	0	0	24	1	1	0	0	4	0	0	0	0	0	0	0	0	0	0	0	0	0	0	0
Otu0709	30	Eukaryota(100);Alveolata(100);Ciliophora(100);Oligohymenophorea(100);Peritrichia_2(100);Sessilida(100);Myschiston(100);Myschiston_cf._duplicatum(100);	0	0	0	0	0	0	0	0	0	0	0	0	0	0	0	0	0	0	0	0	30	0	0	0	0	0	0	0	0	0	0	0	0	0	0	0
Otu0035	29	Eukaryota(100);Stramenopiles(100);Pseudofungi(100);Oomycota(100);Oomycota_X(100);Oomycota_XX(100);Oomycota_XXX(100);Oomycota_XXX_sp.(100);	1	0	0	0	0	0	0	0	0	0	0	0	0	0	0	3	0	1	12	3	3	0	0	0	0	0	0	0	0	0	0	0	0	6	0	0
Otu0198	29	Eukaryota(100);Alveolata(100);Dinoflagellata(100);Syndiniales(100);Dino-Group-I(100);Dino-Group-I-Clade-4(100);Dino-Group-I-Clade-4_X(100);Dino-Group-I-Clade-4_X_sp.(100);	0	0	0	0	0	0	0	0	0	0	0	0	0	0	0	0	0	0	12	4	13	0	0	0	0	0	0	0	0	0	0	0	0	0	0	0
Otu0183	29	Eukaryota(100);Rhizaria(100);Cercozoa(100);Endomyxa(100);Vampyrellida(100);op14-lineage(100);op14-lineage_X(100);op14-lineage_X_sp.(100);	0	3	1	0	0	0	0	0	0	0	0	0	0	0	0	1	2	0	7	3	2	2	0	8	0	0	0	0	0	0	0	0	0	0	0	0
Otu0116	29	Eukaryota(100);Opisthokonta(100);Fungi(100);Ascomycota(100);Pezizomycotina(100);Dothideomycetes(100);Zymoseptoria(100);Zymoseptoria_tritici(100);	0	0	0	11	4	0	0	0	0	0	0	0	0	0	0	0	0	3	0	1	0	9	0	1	0	0	0	0	0	0	0	0	0	0	0	0
Otu0388	28	Eukaryota(100);Alveolata(100);Ciliophora(100);Spirotrichea(100);Euplotia(100);Aspidiscidae(100);Aspidisca(100);Aspidisca_orthopogon(100);	0	6	19	0	0	0	0	0	0	0	0	0	0	0	0	0	0	0	0	3	0	0	0	0	0	0	0	0	0	0	0	0	0	0	0	0
Otu0526	27	Eukaryota(100);Archaeplastida(100);Rhodophyta(100);Florideophyceae(100);Acrochaetiales(100);Acrochaetiales_X(100);Audouinella(100);Audouinella_hermannii(100);	0	4	21	0	0	0	0	0	0	0	0	0	0	0	0	0	0	0	0	0	1	1	0	0	0	0	0	0	0	0	0	0	0	0	0	0
Otu0280	27	Eukaryota(100);Opisthokonta(100);Mesomycetozoa(100);Ichthyosporea(100);Ichthyosphonida(100);Pseudoperkinsidae(100);Pseudoperkinsus(100);Pseudoperkinsus_tapetis(100);	0	0	1	0	2	1	0	1	0	0	0	0	0	0	1	0	0	0	2	6	4	0	0	0	4	1	0	0	0	0	0	4	0	0	0	0
Otu0352	27	Eukaryota(100);Hacrobia(100);Haptophyta(100);Prymnesiophyceae(100);Calcihaptophycidae(100);Calcihaptophycidae_X(100);Calcihaptophycidae_XX(100);Calcihaptophycidae_XX_sp.(100);	0	0	0	4	6	0	0	0	0	0	0	0	0	0	0	0	0	3	6	4	3	0	1	0	0	0	0	0	0	0	0	0	0	0	0	0
Otu0456	27	Eukaryota(100);Alveolata(100);Dinoflagellata(100);Dinophyceae(100);Peridiniales(100);Heterocapsaceae(100);Heterocapsa(100);Heterocapsa_sp.(100);	0	0	0	3	4	0	0	0	0	0	0	0	0	0	0	0	0	0	7	1	12	0	0	0	0	0	0	0	0	0	0	0	0	0	0	0
Otu0118	27	Eukaryota(100);Archaeplastida(100);Chlorophyta(100);Ulvophyceae(100);Ulotrichales(100);Ulotrichales_X(100);Urospora(100);Urospora_sp.(100);	0	1	0	2	3	0	0	0	0	0	0	0	0	0	0	0	0	0	0	0	0	16	1	1	0	0	0	0	0	0	1	0	0	1	1	0
Otu0945	27	Eukaryota(100);Archaeplastida(100);Rhodophyta(100);Florideophyceae(100);Colaconematales(100);Colaconematales_X(100);Colaconema(100);Colaconema_rhizoideum(100);	0	0	0	0	0	0	0	0	0	0	0	0	0	0	0	0	0	0	6	21	0	0	0	0	0	0	0	0	0	0	0	0	0	0	0	0
Otu0225	26	Eukaryota(100);Opisthokonta(100);Fungi(100);Basidiomycota(100);Ustilaginomycotina(100);Exobasidiomycetes(100);Exobasidiomycetes_X(100);Exobasidiomycetes_X_sp.(100);	0	1	0	5	1	0	0	0	0	0	0	6	2	4	0	2	0	0	0	0	0	0	0	0	0	0	0	0	0	1	0	0	0	3	0	1
Otu0259	26	Eukaryota(100);Opisthokonta(100);Metazoa(100);Craniata(100);Craniata_X(100);Teleostei(100);Teleostei_X(100);Teleostei_X_sp.(100);	1	1	1	4	3	0	0	1	0	3	0	0	0	0	0	0	0	2	1	1	0	1	0	0	1	2	0	1	0	3	0	0	0	0	0	0
Otu0131	26	Eukaryota(100);Opisthokonta(100);Fungi(100);Ascomycota(100);Pezizomycotina(100);Dothideomycetes(100);Cymadothea(100);Cymadothea_trifolii(100);	0	0	0	13	5	0	0	0	0	0	0	0	0	0	0	0	1	0	0	0	0	5	0	2	0	0	0	0	0	0	0	0	0	0	0	0
Otu0185	25	Eukaryota(100);Stramenopiles(100);Ochrophyta(100);Chrysophyceae(100);Chrysophyceae_X(100);Chrysophyceae_Clade-F(100);Chrysophyceae_Clade-F_X(100);Chrysophyceae_Clade-F_X_sp.(100);	0	0	3	4	2	0	0	0	0	0	0	0	0	0	0	2	0	0	4	6	4	0	0	0	0	0	0	0	0	0	0	0	0	0	0	0
Otu0240	25	Eukaryota(100);Opisthokonta(100);Mesomycetozoa(100);Ichthyosporea(100);Ichthyosphonida(100);Abeoformidae_Group_MAIP_1(100);Abeoformidae_Group_MAIP_1_X(100);Abeoformidae_Group_MAIP_1_X_sp.(100);	0	0	0	0	0	0	0	0	0	0	0	0	0	0	2	0	0	0	4	2	17	0	0	0	0	0	0	0	0	0	0	0	0	0	0	0
Otu0248	25	Eukaryota(100);Alveolata(100);Dinoflagellata(100);Dinophyceae(100);Peridiniales(100);Peridiniales_X(100);Bysmatrum(100);Bysmatrum_gregarium(100);	0	0	0	0	0	0	0	20	0	0	0	0	0	0	5	0	0	0	0	0	0	0	0	0	0	0	0	0	0	0	0	0	0	0	0	0
Otu0433	25	Eukaryota(100);Alveolata(100);Ciliophora(100);Oligohymenophorea(100);Peritrichia_2(100);Sessilida(100);Vorticella(100);Vorticella_campanula(100);	0	0	0	0	0	0	0	0	0	0	0	0	0	0	0	0	0	0	6	0	19	0	0	0	0	0	0	0	0	0	0	0	0	0	0	0
Otu0777	25	Eukaryota(100);Opisthokonta(100);Fungi(100);Ascomycota(100);Pezizomycotina(100);Dothideomycetes(100);Leptosphaeria(100);Leptosphaeria_maculans(100);	0	0	0	0	0	0	0	0	0	0	0	0	0	0	0	0	0	0	0	0	0	0	0	25	0	0	0	0	0	0	0	0	0	0	0	0
Otu0804	25	Eukaryota(100);Opisthokonta(100);Fungi(100);Ascomycota(100);Pezizomycotina(100);Sordariomycetes(100);Artomyces(100);Artomyces_pyxidatus(100);	5	0	0	3	5	0	0	0	0	0	0	0	0	0	0	0	0	0	0	0	0	0	0	0	0	0	0	12	0	0	0	0	0	0	0	0
Otu1275	25	Eukaryota(100);Archaeplastida(100);Chlorophyta(100);Chlorodendrophyceae(100);Chlorodendrales(100);Chlorodendraceae(100);Tetraselmis(100);Tetraselmis_suecica(100);	0	0	0	0	0	0	0	0	0	0	0	0	0	0	0	24	0	0	0	0	0	0	0	0	0	0	0	0	0	0	0	0	0	0	0	1
Otu0222	24	Eukaryota(100);Alveolata(100);Ciliophora(100);Spirotrichea(100);Euplotia(100);Uronychiidae(100);Diophrys(100);Diophrys_parappendiculata(100);	0	11	13	0	0	0	0	0	0	0	0	0	0	0	0	0	0	0	0	0	0	0	0	0	0	0	0	0	0	0	0	0	0	0	0	0
Otu0453	24	Eukaryota(100);Opisthokonta(100);Metazoa(100);Arthropoda(100);Crustacea(100);Maxillopoda(100);Tisbe(100);Tisbe_sp.(100);	0	14	10	0	0	0	0	0	0	0	0	0	0	0	0	0	0	0	0	0	0	0	0	0	0	0	0	0	0	0	0	0	0	0	0	0
Otu0136	24	Eukaryota(100);Opisthokonta(100);Metazoa(100);Mollusca(100);Gastropoda(100);Caenogastropoda(100);Littorina(100);Littorina_obtusata(100);	1	0	0	0	0	0	0	0	0	0	0	0	0	1	0	0	0	0	0	0	3	0	0	0	6	0	4	0	0	1	1	7	0	0	0	0
Otu0262	24	Eukaryota(100);Opisthokonta(100);Metazoa(100);Mollusca(100);Gastropoda(100);Caenogastropoda(100);Akiyoshia(100);Akiyoshia_kobayashii(100);	0	0	0	0	0	0	0	0	0	0	0	0	0	0	0	0	0	0	0	0	0	0	0	0	6	0	16	0	0	0	0	2	0	0	0	0
Otu0417	24	Eukaryota(100);Rhizaria(100);Cercozoa(100);Chlorarachniophyceae(100);Chlorarachniophyceae_X(100);NPK2-lineage(100);NPK2-lineage_X(100);NPK2-lineage_X_sp.(100);	0	0	0	0	0	0	0	0	0	0	0	0	0	0	0	0	2	2	3	0	4	2	0	11	0	0	0	0	0	0	0	0	0	0	0	0
Otu0463	24	Eukaryota(100);Opisthokonta(100);Fungi(100);Ascomycota(100);Pezizomycotina(100);Sordariomycetes(100);Sordariomycetes_X(100);Sordariomycetes_X_sp.(100);	1	0	0	5	0	0	1	1	0	0	0	0	0	0	2	7	0	0	5	0	0	0	0	0	0	0	0	0	0	0	0	2	0	0	0	0
Otu0440	23	Eukaryota(100);Alveolata(100);Ciliophora(100);Spirotrichea(100);Strombidiida(100);Strombidiidae(100);Strombidiidae_X(100);Strombidiidae_X_sp.(100);	0	3	20	0	0	0	0	0	0	0	0	0	0	0	0	0	0	0	0	0	0	0	0	0	0	0	0	0	0	0	0	0	0	0	0	0
Otu0603	23	Eukaryota(100);Stramenopiles(100);Ochrophyta(100);Bacillariophyta(100);Bacillariophyta_X(100);Araphid-pennate(100);Pteroncola(100);Pteroncola_inane(100);	0	11	12	0	0	0	0	0	0	0	0	0	0	0	0	0	0	0	0	0	0	0	0	0	0	0	0	0	0	0	0	0	0	0	0	0
Otu0162	23	Eukaryota(100);Alveolata(100);Dinoflagellata(100);Dinophyceae(100);Suessiales(100);Suessiaceae(100);Pelagodinium(100);Pelagodinium_beii(100);	1	0	0	1	0	0	0	1	1	0	1	0	0	0	0	5	0	3	0	1	7	0	0	0	0	0	2	0	0	0	0	0	0	0	0	0
Otu0285	23	Eukaryota(100);Opisthokonta(100);Fungi(100);Basidiomycota(100);Pucciniomycotina(100);Pucciniomycetes(100);Coleosporium(100);Coleosporium_asterum(100);	0	0	0	0	0	0	4	1	0	0	0	0	0	3	0	9	0	0	1	0	0	0	0	0	0	0	0	0	0	0	0	0	0	0	5	0
Otu0346	23	Eukaryota(100);Hacrobia(100);Haptophyta(100);Prymnesiophyceae(100);Prymnesiophyceae_X(100);Prymnesiophyceae_XX(100);Prymnesiophyceae_XXX(100);Prymnesiophyceae_XXX_sp.(100);	0	0	0	1	12	0	0	0	0	0	0	0	0	0	0	0	1	1	0	0	0	0	0	8	0	0	0	0	0	0	0	0	0	0	0	0
Otu0367	23	Eukaryota(100);Stramenopiles(100);Ochrophyta(100);Dictyochophyceae(100);Dictyochophyceae_X(100);Florenciellales(100);Pseudochattonella(100);Pseudochattonella_verruculosa(100);	0	0	0	2	1	0	0	0	0	0	0	0	0	0	0	0	0	2	0	0	1	3	2	12	0	0	0	0	0	0	0	0	0	0	0	0
Otu0049	22	Eukaryota(100);Opisthokonta(100);Fungi(100);Chytridiomycota(100);Chytridiomycotina(100);Chytridiomycetes(100);Chytridiomycetes_X(100);Chytridiomycetes_X_sp.(100);	0	9	4	0	0	0	0	0	0	0	0	0	0	0	0	1	0	0	1	5	2	0	0	0	0	0	0	0	0	0	0	0	0	0	0	0
Otu0174	22	Eukaryota(100);Opisthokonta(100);Metazoa(100);Craniata(100);Craniata_X(100);Craniata_XX(100);Capra(100);Capra_hircus(100);	1	0	0	0	0	0	2	1	1	0	0	1	2	0	3	0	0	0	0	0	0	0	0	0	1	0	6	0	1	0	2	0	1	0	0	0
Otu0266	22	Eukaryota(100);Opisthokonta(100);Metazoa(100);Nematoda(100);Chromadorea(100);Chromadorea_X(100);Halomonhystera(100);Halomonhystera_disjuncta(100);	0	0	0	0	0	0	0	0	0	0	0	0	0	0	0	0	0	0	2	18	0	0	0	0	0	0	0	0	0	0	0	0	0	2	0	0
Otu0426	22	Eukaryota(100);Opisthokonta(100);Fungi(100);Chytridiomycota(100);Chytridiomycotina(100);Chytridiomycetes(100);Spizellomycetales-and-Rhizophlyctidales(100);Spizellomycetales-and-Rhizophlyctidales_sp.(100);	0	3	0	0	0	0	0	0	0	0	0	0	0	0	0	15	0	0	0	0	1	0	0	0	3	0	0	0	0	0	0	0	0	0	0	0
Otu0151	21	Eukaryota(100);Hacrobia(100);Katablepharidophyta(100);Katablepharidaceae(100);Katablepharidales(100);Katablepharidales_X(100);Katablepharidales_XX(100);Katablepharidales_XX_sp.(100);	0	5	2	0	0	0	0	0	0	0	0	0	0	0	0	0	0	0	0	1	0	0	11	2	0	0	0	0	0	0	0	0	0	0	0	0
Otu0333	21	Eukaryota(100);Stramenopiles(100);Ochrophyta(100);Bacillariophyta(100);Bacillariophyta_X(100);Araphid-pennate(100);Licmophora(100);Licmophora_abbreviata(100);	0	14	0	0	0	0	0	0	0	0	0	0	0	0	0	0	0	0	3	0	2	2	0	0	0	0	0	0	0	0	0	0	0	0	0	0
Otu0442	21	Eukaryota(100);Opisthokonta(100);Metazoa(100);Craniata(100);Craniata_X(100);Teleostei(100);Auxis(100);Auxis_thazard(100);	0	0	1	0	0	0	0	0	0	0	0	0	0	0	0	0	0	0	9	0	11	0	0	0	0	0	0	0	0	0	0	0	0	0	0	0
Otu0412	21	Eukaryota(100);Stramenopiles(100);Ochrophyta(100);Pelagophyceae(100);Pelagomonadales(100);Pelagomonadaceae(100);Aureococcus(100);Aureococcus_anophagefferens(100);	0	0	0	3	7	0	0	0	0	0	0	0	0	0	0	0	2	4	0	0	0	1	4	0	0	0	0	0	0	0	0	0	0	0	0	0
Otu0604	21	Eukaryota(100);Alveolata(100);Dinoflagellata(100);Dinophyceae(100);Peridiniales(100);Thoracosphaeraceae(100);Pentapharsodinium(100);Pentapharsodinium_tyrrhenicum(100);	0	0	0	0	0	0	0	0	0	0	0	0	0	0	0	1	0	0	9	9	2	0	0	0	0	0	0	0	0	0	0	0	0	0	0	0
Otu0143	20	Eukaryota(100);Archaeplastida(100);Streptophyta(100);Klebsormidiophyceae(100);Klebsormidiophyceae_X(100);Klebsormidiophyceae_XX(100);Klebsormidium(100);Klebsormidium_subtilissimum(100);	0	0	0	1	0	1	0	0	0	0	0	0	0	0	0	0	0	1	0	0	0	13	0	4	0	0	0	0	0	0	0	0	0	0	0	0
Otu0258	20	Eukaryota(100);Opisthokonta(100);Metazoa(100);Platyhelminthes(100);Trematoda(100);Digenea(100);Digenea_worm(100);Digenea_sp.(100);	0	0	0	0	0	0	0	0	0	0	0	0	0	0	0	0	0	0	0	0	0	0	0	0	3	0	0	5	8	0	0	2	2	0	0	0
Otu0522	20	Eukaryota(100);Archaeplastida(100);Chlorophyta(100);Ulvophyceae(100);Ulotrichales(100);Ulotrichales_X(100);Protomonostroma(100);Protomonostroma_undulatum(100);	0	0	0	0	0	0	17	0	0	0	0	0	0	3	0	0	0	0	0	0	0	0	0	0	0	0	0	0	0	0	0	0	0	0	0	0
Otu0399	20	Eukaryota(100);Archaeplastida(100);Chlorophyta(100);Ulvophyceae(100);Ulvales-relatives(100);Ulvales-relatives_X(100);Pirula(100);Pirula_salina(100);	0	0	0	0	0	0	0	0	0	0	0	0	0	0	0	16	0	0	0	3	0	0	0	0	0	0	0	0	0	0	0	0	0	0	0	1
Otu0511	20	Eukaryota(100);Opisthokonta(100);Metazoa(100);Urochordata(100);Urochordata_X(100);Ascidiacea(100);Botryllus(100);Botryllus_planus(100);	0	0	1	0	0	1	0	0	0	0	0	0	0	0	0	0	0	0	6	5	4	2	1	0	0	0	0	0	0	0	0	0	0	0	0	0
Otu0495	20	Eukaryota(100);Opisthokonta(100);Metazoa(100);Echinodermata(100);Echinodermata_X(100);Echinodermata_XX(100);Rumphia(100);Rumphia_orbicularis(100);	0	0	0	0	0	0	0	0	0	0	0	0	0	0	0	0	0	0	5	5	1	0	9	0	0	0	0	0	0	0	0	0	0	0	0	0
Otu0571	20	Eukaryota(100);Opisthokonta(100);Fungi(100);Ascomycota(100);Pezizomycotina(100);Lichinomycetes(100);Psorotichia(100);Psorotichia_polyspora(100);	0	0	0	0	1	0	0	0	0	0	1	0	0	0	0	0	0	0	0	0	1	0	0	0	0	0	0	0	0	0	0	0	0	0	17	0
Otu0795	20	Eukaryota(100);Opisthokonta(100);Fungi(100);Chytridiomycota(100);Chytridiomycotina(100);Chytridiomycetes(100);Entophlyctis(100);Entophlyctis_confervae-glomeratae(100);	8	0	0	0	0	0	0	0	0	0	0	0	0	0	0	0	0	0	0	0	0	0	0	0	0	0	0	12	0	0	0	0	0	0	0	0
Otu0810	20	Eukaryota(100);Archaeplastida(100);Rhodophyta(100);Florideophyceae(100);Gigartinales(100);Gigartinales_X(100);Cystoclonium(100);Cystoclonium_purpureum(100);	0	0	0	0	0	0	0	0	0	0	0	0	0	0	0	0	0	0	6	8	6	0	0	0	0	0	0	0	0	0	0	0	0	0	0	0
Otu0918	20	Eukaryota(100);Alveolata(100);Ciliophora(100);Oligohymenophorea(100);Peritrichia_2(100);Sessilida(100);Zoothamnopsis(100);Zoothamnopsis_sinica(100);	0	9	9	0	0	0	0	0	0	0	0	0	0	0	0	0	0	0	0	2	0	0	0	0	0	0	0	0	0	0	0	0	0	0	0	0
Otu0372	19	Eukaryota(100);Hacrobia(100);Picozoa(100);Picozoa_X(100);Picozoa_XX(100);Picozoa_XXX(100);Picozoa_XXXX(100);Picozoa_XXXX_sp.(100);	0	0	0	7	8	0	0	0	0	0	0	0	0	0	0	0	0	0	1	1	0	0	0	2	0	0	0	0	0	0	0	0	0	0	0	0
Otu0257	19	Eukaryota(100);Archaeplastida(100);Rhodophyta(100);Florideophyceae(100);Ceramiales(100);Rhodomelaceae(100);Polysiphonia(100);Polysiphonia_sp.(100);	0	1	0	0	0	0	0	0	0	0	0	0	0	0	0	0	0	0	3	10	2	0	3	0	0	0	0	0	0	0	0	0	0	0	0	0
Otu0386	19	Eukaryota(100);Opisthokonta(100);Metazoa(100);Nematoda(100);Chromadorea(100);Chromadorea_X(100);Theristus(100);Theristus_acer(100);	0	0	0	0	0	0	0	0	0	0	0	0	0	0	0	0	0	0	0	19	0	0	0	0	0	0	0	0	0	0	0	0	0	0	0	0
Otu0404	19	Eukaryota(100);Opisthokonta(100);Fungi(100);Ascomycota(100);Pezizomycotina(100);Leotiomycetes(100);Botryotinia(100);Botryotinia_fuckeliana(100);	3	1	0	0	0	0	0	0	0	0	0	0	0	0	3	0	0	0	1	0	8	0	0	0	0	0	0	0	0	0	0	0	0	1	2	0
Otu0411	19	Eukaryota(100);Opisthokonta(100);Fungi(100);Basidiomycota(100);Pucciniomycotina(100);Microbotryomycetes(100);Sporidiobolus(100);Sporidiobolus_pararoseus(100);	0	0	0	3	1	0	0	0	0	0	0	0	0	0	0	7	2	0	2	4	0	0	0	0	0	0	0	0	0	0	0	0	0	0	0	0
Otu0420	19	Eukaryota(100);Opisthokonta(100);Fungi(100);Ascomycota(100);Pezizomycotina(100);Dothideomycetes(100);Massaria(100);Massaria_campestris(100);	0	0	0	0	0	0	0	0	0	0	0	0	0	0	0	0	0	0	0	0	19	0	0	0	0	0	0	0	0	0	0	0	0	0	0	0
Otu0685	19	Eukaryota(100);Rhizaria(100);Cercozoa(100);Endomyxa(100);Vampyrellida(100);Vampyrellidae(100);Vampyrella(100);Vampyrella_lateritia(100);	0	1	17	0	0	0	0	0	0	0	0	0	0	0	0	0	0	0	0	0	1	0	0	0	0	0	0	0	0	0	0	0	0	0	0	0
Otu0731	19	Eukaryota(100);Alveolata(100);Ciliophora(100);Spirotrichea(100);Strombidiida(100);Strombidiidae_Q(100);Strombidiidae_Q_X(100);Strombidiidae_Q_X_sp.(100);	0	0	0	0	0	0	0	0	0	0	0	0	0	0	0	0	0	0	8	6	5	0	0	0	0	0	0	0	0	0	0	0	0	0	0	0
Otu0832	19	Eukaryota(100);Alveolata(100);Ciliophora(100);Spirotrichea(100);Tintinnida(100);Eutintinnidae(100);Eutintinnidae_X(100);Eutintinnidae_X_sp.(100);	0	0	0	0	1	0	0	0	0	0	0	0	0	0	0	5	13	0	0	0	0	0	0	0	0	0	0	0	0	0	0	0	0	0	0	0
Otu1100	19	Eukaryota(100);Archaeplastida(100);Prasinodermophyta(100);Prasinodermophyceae(100);Prasinodermales(100);Prasinodermaceae(100);Prasinoderma(100);Prasinoderma_singularis(100);	0	0	0	0	0	0	0	0	0	0	0	0	0	0	0	0	0	0	0	0	0	0	0	19	0	0	0	0	0	0	0	0	0	0	0	0
Otu0629	18	Eukaryota(100);Alveolata(100);Ciliophora(100);Spirotrichea(100);Spirotrichea_X(100);Pseudoamphisiellidae(100);Leptoamphisiella(100);Leptoamphisiella_vermis(100);	0	8	10	0	0	0	0	0	0	0	0	0	0	0	0	0	0	0	0	0	0	0	0	0	0	0	0	0	0	0	0	0	0	0	0	0
Otu0368	18	Eukaryota(100);Archaeplastida(100);Rhodophyta(100);Florideophyceae(100);Corallinales(100);Corallinales_X(100);Phymatolithon(100);Phymatolithon_sp.(100);	0	0	0	0	0	0	0	1	0	0	0	0	0	0	3	0	0	0	3	6	5	0	0	0	0	0	0	0	0	0	0	0	0	0	0	0
Otu0392	18	Eukaryota(100);Stramenopiles(100);Ochrophyta(100);Bacillariophyta(100);Bacillariophyta_X(100);Araphid-pennate(100);Synedra(100);Synedra_hyperborea(100);	0	0	0	0	0	0	0	0	0	0	0	0	0	0	0	0	0	0	0	0	4	10	4	0	0	0	0	0	0	0	0	0	0	0	0	0
Otu0203	18	Eukaryota(100);Amoebozoa(100);Conosa(100);Mycetozoa-Myxogastrea(100);Stemonitales-Physarales(100);Elaeomyxaceae(100);Elaeomyxa(100);Elaeomyxa_cerifera(100);	0	0	0	0	0	0	0	0	0	0	0	0	0	0	0	0	0	0	0	0	0	15	1	2	0	0	0	0	0	0	0	0	0	0	0	0
Otu0681	18	Eukaryota(100);Archaeplastida(100);Streptophyta(100);Embryophyceae(100);Embryophyceae_X(100);Embryophyceae_XX(100);Oryza(100);Oryza_sativa(100);	0	0	0	0	0	0	0	0	0	0	0	0	0	0	0	4	2	0	0	0	0	0	0	0	0	0	0	0	0	0	0	0	0	0	0	12
Otu0028	17	Eukaryota(100);Stramenopiles(100);Sagenista(100);Labyrinthulomycetes(100);Oblongichytrida(100);Oblongichytridiaceae(100);Oblongichytrium(100);Oblongichytrium_sp.(100);	0	1	0	0	0	0	0	2	0	0	0	0	0	0	0	4	0	1	1	0	4	0	0	1	0	0	0	0	0	0	0	0	0	3	0	0
Otu0083	17	Eukaryota(100);Stramenopiles(100);Pseudofungi(100);Oomycota(100);Oomycota_X(100);Olpidophydiales(100);Olpidiopsis(100);Olpidiopsis_porphyrae(100);	0	2	12	0	0	0	0	0	0	0	0	0	0	0	0	0	0	0	2	1	0	0	0	0	0	0	0	0	0	0	0	0	0	0	0	0
Otu0098	17	Eukaryota(100);Archaeplastida(100);Chlorophyta(100);Ulvophyceae(100);Ulotrichales(100);Ulotrichales_X(100);Pseudendocloniopsis(100);Pseudendocloniopsis_botryoides(100);	2	13	0	0	1	1	0	0	0	0	0	0	0	0	0	0	0	0	0	0	0	0	0	0	0	0	0	0	0	0	0	0	0	0	0	0
Otu0645	17	Eukaryota(100);Alveolata(100);Ciliophora(100);Litostomatea(100);Haptoria_5(100);Pleurostomatida(100);Litonotus(100);Litonotus_gracilis(100);	0	6	11	0	0	0	0	0	0	0	0	0	0	0	0	0	0	0	0	0	0	0	0	0	0	0	0	0	0	0	0	0	0	0	0	0
Otu0287	17	Eukaryota(100);Alveolata(100);Ciliophora(100);Spirotrichea(100);Strombidiida(100);Strombidiidae_R(100);Strombidium_R(100);Strombidium_R_sp.(100);	0	0	0	2	0	0	1	0	0	0	0	0	0	0	3	0	0	2	2	0	2	0	0	5	0	0	0	0	0	0	0	0	0	0	0	0
Otu0548	17	Eukaryota(100);Hacrobia(100);Haptophyta(100);Prymnesiophyceae(100);Prymnesiales(100);Prymnesiaceae(100);Prymnesium(100);Prymnesium_faveolatum(100);	0	0	0	0	8	0	0	0	0	0	0	0	0	0	0	0	1	0	0	0	2	0	0	6	0	0	0	0	0	0	0	0	0	0	0	0
Otu0610	17	Eukaryota(100);Opisthokonta(100);Metazoa(100);Bryozoa(100);Bryozoa_X(100);Bryozoa_XX(100);Escharella(100);Escharella_immersa(100);	0	0	0	0	0	0	0	0	0	0	0	0	0	0	0	0	0	0	5	10	2	0	0	0	0	0	0	0	0	0	0	0	0	0	0	0
Otu0019	16	Eukaryota(100);Stramenopiles(100);Ochrophyta(100);Bacillariophyta(100);Bacillariophyta_X(100);Araphid-pennate(100);Tabularia(100);Tabularia_sp.(100);	0	0	1	0	0	0	0	0	0	0	0	0	0	1	0	0	0	0	1	0	0	3	8	1	0	0	1	0	0	0	0	0	0	0	0	0
Otu0559	16	Eukaryota(100);Alveolata(100);Ciliophora(100);Litostomatea(100);Haptoria_5(100);Pleurostomatida(100);Litonotus(100);Litonotus_pictus(100);	0	2	12	0	0	0	0	0	0	0	0	0	0	0	0	0	0	0	1	1	0	0	0	0	0	0	0	0	0	0	0	0	0	0	0	0
Otu0202	16	Eukaryota(100);Archaeplastida(100);Chlorophyta(100);Ulvophyceae(100);Ulotrichales(100);Ulotrichales_X(100);Urospora(100);Urospora_neglecta(100);	0	0	0	0	1	0	0	0	0	0	0	1	0	0	0	0	0	1	0	0	0	11	0	2	0	0	0	0	0	0	0	0	0	0	0	0
Otu0205	16	Eukaryota(100);Opisthokonta(100);Fungi(100);Ascomycota(100);Pezizomycotina(100);Dothideomycetes(100);Mycosphaerellaceae(100);Mycosphaerellaceae_sp.(100);	0	0	0	9	2	0	0	0	0	0	0	0	0	0	0	0	0	0	0	0	0	5	0	0	0	0	0	0	0	0	0	0	0	0	0	0
Otu0607	16	Eukaryota(100);Opisthokonta(100);Fungi(100);Basidiomycota(100);Agaricomycotina(100);Agaricomycetes(100);Amauroderma(100);Amauroderma_sp.(100);	0	0	0	0	0	0	0	0	0	0	0	0	0	0	0	3	4	5	0	0	3	0	0	0	0	0	0	0	0	0	0	0	0	0	0	1
Otu0721	16	Eukaryota(100);Stramenopiles(100);Ochrophyta(100);Chrysophyceae(100);Chrysophyceae_X(100);Chrysophyceae_Clade-C(100);Spumella(100);Spumella_vulgaris(100);	0	0	0	2	1	0	0	0	0	0	0	0	0	0	0	0	0	0	0	0	5	0	6	0	0	0	0	0	0	0	0	0	0	2	0	0
Otu0814	16	Eukaryota(100);Alveolata(100);Ciliophora(100);Oligohymenophorea(100);Peritrichia_2(100);Sessilida(100);Carchesium(100);Carchesium_polypinum(100);	0	0	0	0	0	0	0	0	0	0	0	0	0	0	0	0	0	0	0	0	16	0	0	0	0	0	0	0	0	0	0	0	0	0	0	0
Otu0173	15	Eukaryota(100);Stramenopiles(100);Opalozoa(100);Bicoecea(100);Anoecales(100);Cafeteriaceae(100);Cafeteria(100);Cafeteria_burkhardae(100);	0	0	0	0	0	0	0	0	0	0	0	0	0	0	0	0	0	0	0	0	1	0	0	11	0	0	0	0	0	0	0	0	0	3	0	0
Otu0294	15	Eukaryota(100);Rhizaria(100);Cercozoa(100);Endomyxa(100);Vampyrellida(100);Sey055-lineage(100);Sey055-lineage_X(100);Sey055-lineage_X_sp.(100);	0	14	0	0	0	0	0	0	0	0	0	0	0	0	0	0	0	0	1	0	0	0	0	0	0	0	0	0	0	0	0	0	0	0	0	0
Otu0530	15	Eukaryota(100);Alveolata(100);Ciliophora(100);Oligohymenophorea(100);Scuticociliatia_1(100);Pseudocohnilembidae(100);Pseudocohnilembus(100);Pseudocohnilembus_sp.(100);	0	2	2	0	0	0	0	0	0	0	0	0	0	0	0	5	6	0	0	0	0	0	0	0	0	0	0	0	0	0	0	0	0	0	0	0
Otu0236	15	Eukaryota(100);Alveolata(100);Ciliophora(100);Oligohymenophorea(100);Peritrichia_2(100);Vaginicolidae(100);Vaginicolidae_X(100);Vaginicolidae_X_sp.(100);	0	3	5	0	0	0	0	0	0	0	0	0	0	0	0	3	0	0	1	0	3	0	0	0	0	0	0	0	0	0	0	0	0	0	0	0
Otu0624	15	Eukaryota(100);Opisthokonta(100);Metazoa(100);Urochordata(100);Urochordata_X(100);Ascidiacea(100);Ciona(100);Ciona_intestinalis(100);	0	1	6	1	0	0	0	0	0	0	0	0	2	0	0	0	0	3	0	0	2	0	0	0	0	0	0	0	0	0	0	0	0	0	0	0
Otu0210	15	Eukaryota(100);Opisthokonta(100);Fungi(100);Ascomycota(100);Pezizomycotina(100);Leotiomycetes(100);Collophora(100);Collophora_rubra(100);	0	0	0	9	4	0	0	0	0	0	0	0	0	0	0	0	0	0	0	0	0	2	0	0	0	0	0	0	0	0	0	0	0	0	0	0
Otu0455	15	Eukaryota(100);Opisthokonta(100);Metazoa(100);Craniata(100);Craniata_X(100);Teleostei(100);Arenigobius(100);Arenigobius_bifrenatus(100);	0	0	0	0	0	0	0	0	0	0	0	0	0	0	0	0	0	0	4	5	4	2	0	0	0	0	0	0	0	0	0	0	0	0	0	0
Otu0483	15	Eukaryota(100);Opisthokonta(100);Fungi(100);Ascomycota(100);Pezizomycotina(100);Sordariomycetes(100);Nomuraea(100);Nomuraea_rileyi(100);	0	0	0	0	0	0	0	0	0	0	0	0	0	0	0	0	0	0	0	0	0	0	0	0	0	0	0	5	10	0	0	0	0	0	0	0
Otu0499	15	Eukaryota(100);Stramenopiles(100);Ochrophyta(100);Bacillariophyta(100);Bacillariophyta_X(100);Polar-centric-Mediophyceae(100);Chaetoceros(100);Chaetoceros_sp_P._quinquecorne_endosymbiont(100);	0	0	0	0	4	0	0	0	0	0	0	0	0	0	0	0	2	1	0	3	1	0	3	1	0	0	0	0	0	0	0	0	0	0	0	0
Otu0890	15	Eukaryota(100);Stramenopiles(100);Ochrophyta(100);Dictyochophyceae(100);Dictyochophyceae_X(100);Florenciellales(100);Pseudochattonella(100);Pseudochattonella_farcimen(100);	0	0	0	0	0	0	0	0	0	0	0	0	0	0	0	2	0	0	0	0	1	0	11	1	0	0	0	0	0	0	0	0	0	0	0	0
Otu1125	15	Eukaryota(100);Archaeplastida(100);Chlorophyta(100);Ulvophyceae(100);Ulvales-relatives(100);Ulvales-relatives_X(100);Acrochaete(100);Acrochaete_leptochaete(100);	0	0	0	0	11	4	0	0	0	0	0	0	0	0	0	0	0	0	0	0	0	0	0	0	0	0	0	0	0	0	0	0	0	0	0	0
Otu0026	14	Eukaryota(100);Rhizaria(100);Cercozoa(100);Filosa-Thecofilosea(100);Cryomonadida(100);Protaspa-lineage(100);Protaspa-lineage_X(100);Protaspa-lineage_X_sp.(100);	0	0	0	0	0	1	0	0	0	0	0	0	0	0	0	0	0	0	2	2	1	7	1	0	0	0	0	0	0	0	0	0	0	0	0	0
Otu0325	14	Eukaryota(100);Archaeplastida(100);Chlorophyta(100);Ulvophyceae(100);Ulvales-relatives(100);Ulvales-relatives_X(100);Acrochaete(100);Acrochaete_ramosa(100);	0	4	6	0	0	0	0	0	0	0	0	0	0	0	0	0	0	0	0	0	0	4	0	0	0	0	0	0	0	0	0	0	0	0	0	0
Otu0109	14	Eukaryota(100);Opisthokonta(100);Metazoa(100);Nematoda(100);Chromadorea(100);Chromadorea_X(100);Eumonhystera(100);Eumonhystera_filiformis(100);	0	6	8	0	0	0	0	0	0	0	0	0	0	0	0	0	0	0	0	0	0	0	0	0	0	0	0	0	0	0	0	0	0	0	0	0
Otu0246	14	Eukaryota(100);Stramenopiles(100);Sagenista(100);Labyrinthulomycetes(100);Amphifilida(100);Amphifilaceae(100);Amphifilaceae_X(100);Amphifilaceae_X_sp.(100);	1	0	0	3	2	2	0	0	0	0	0	0	0	0	0	0	0	0	3	1	2	0	0	0	0	0	0	0	0	0	0	0	0	0	0	0
Otu0316	14	Eukaryota(100);Apusozoa(100);Hilomonadea(100);Planomonadida(100);Planomonadidae(100);Planomonadidae_Group-1(100);Ancyromonas(100);Ancyromonas_sigmoides(100);	0	6	1	0	0	1	0	0	0	0	0	0	0	0	0	0	0	0	0	2	0	0	0	4	0	0	0	0	0	0	0	0	0	0	0	0
Otu0424	14	Eukaryota(100);Stramenopiles(100);Ochrophyta(100);Bacillariophyta(100);Bacillariophyta_X(100);Raphid-pennate(100);Pseudogomphonema(100);Pseudogomphonema_sp.(100);	0	8	6	0	0	0	0	0	0	0	0	0	0	0	0	0	0	0	0	0	0	0	0	0	0	0	0	0	0	0	0	0	0	0	0	0
Otu0737	14	Eukaryota(100);Alveolata(100);Ciliophora(100);Litostomatea(100);Haptoria_5(100);Pleurostomatida(100);Amphileptus(100);Amphileptus_dragescoi(100);	0	5	9	0	0	0	0	0	0	0	0	0	0	0	0	0	0	0	0	0	0	0	0	0	0	0	0	0	0	0	0	0	0	0	0	0
Otu0283	14	Eukaryota:plas(100);Archaeplastida:plas(100);Rhodophyta:plas(100);Florideophyceae:plas(100);Colaconematales:plas(100);Colaconematales_X:plas(100);Palmaria:plas(100);Palmaria_palmata:plas(100);	3	1	0	0	1	4	0	0	0	0	0	0	0	0	0	0	0	0	0	5	0	0	0	0	0	0	0	0	0	0	0	0	0	0	0	0
Otu0478	14	Eukaryota(100);Alveolata(100);Dinoflagellata(100);Dinophyceae(100);Peridiniales(100);Heterocapsaceae(100);Heterocapsa(100);Heterocapsa_nei/rotundata(100);	0	2	0	0	1	2	0	0	0	0	0	0	0	0	0	0	0	0	3	3	0	0	3	0	0	0	0	0	0	0	0	0	0	0	0	0
Otu0226	14	Eukaryota(100);Opisthokonta(100);Fungi(100);Ascomycota(100);Pezizomycotina(100);Dothideomycetes(100);Friedmanniomyces(100);Friedmanniomyces_endolithicus(100);	0	0	0	7	3	0	0	0	0	0	0	0	0	0	0	0	0	0	0	0	0	4	0	0	0	0	0	0	0	0	0	0	0	0	0	0
Otu0547	14	Eukaryota(100);Opisthokonta(100);Metazoa(100);Arthropoda(100);Crustacea(100);Maxillopoda(100);Zaus(100);Zaus_caeruleus(100);	0	6	3	0	0	0	0	0	0	0	0	0	0	0	0	0	0	0	5	0	0	0	0	0	0	0	0	0	0	0	0	0	0	0	0	0
Otu0568	14	Eukaryota(100);Hacrobia(100);Haptophyta(100);Prymnesiophyceae(100);Prymnesiales(100);Prymnesiaceae(100);Dicrateria(100);Dicrateria_inornata(100);	0	0	0	3	8	0	0	0	0	0	0	0	0	0	0	0	0	3	0	0	0	0	0	0	0	0	0	0	0	0	0	0	0	0	0	0
Otu0752	14	Eukaryota(100);Alveolata(100);Dinoflagellata(100);Dinophyceae(100);Gymnodiniales(100);Gymnodiniaceae(100);Gyrodinium(100);Gyrodinium_dominans(100);	0	0	0	0	0	0	0	0	0	0	0	0	0	0	0	14	0	0	0	0	0	0	0	0	0	0	0	0	0	0	0	0	0	0	0	0
Otu1082	14	Eukaryota(100);Opisthokonta(100);Fungi(100);Ascomycota(100);Pezizomycotina(100);Lecanoromycetes(100);Lepraria(100);Lepraria_flavescens(100);	0	0	0	0	4	0	0	0	0	0	0	0	0	0	0	0	0	0	0	0	0	0	0	0	0	0	0	0	0	0	0	0	0	0	10	0
Otu0009	13	Eukaryota(100);Stramenopiles(100);Ochrophyta(100);Bacillariophyta(100);Bacillariophyta_X(100);Araphid-pennate(100);Licmophora(100);Licmophora_communis(100);	0	3	7	0	2	0	0	0	0	0	0	0	0	0	0	0	1	0	0	0	0	0	0	0	0	0	0	0	0	0	0	0	0	0	0	0
Otu0052	13	Eukaryota(100);Alveolata(100);Ciliophora(100);Spirotrichea(100);Euplotia(100);Aspidiscidae(100);Aspidisca(100);Aspidisca_sp.(100);	0	3	0	0	0	0	0	0	0	0	0	0	0	0	0	10	0	0	0	0	0	0	0	0	0	0	0	0	0	0	0	0	0	0	0	0
Otu0239	13	Eukaryota(100);Alveolata(100);Ciliophora(100);Spirotrichea(100);Hypotrichia(100);Holostichidae(100);Holosticha(100);Holosticha_heterofoissneri(100);	0	0	2	0	0	0	0	0	0	0	0	0	0	0	0	0	0	0	0	0	11	0	0	0	0	0	0	0	0	0	0	0	0	0	0	0
Otu0270	13	Eukaryota(100);Archaeplastida(100);Chlorophyta(100);Ulvophyceae(100);Ulotrichales(100);Ulotrichales_X(100);Gomontia(100);Gomontia_polyrhiza(100);	2	4	4	0	0	3	0	0	0	0	0	0	0	0	0	0	0	0	0	0	0	0	0	0	0	0	0	0	0	0	0	0	0	0	0	0
Otu0636	13	Eukaryota(100);Opisthokonta(100);Fungi(100);Ascomycota(100);Pezizomycotina(100);Leotiomycetes(100);Leotiomycetes_X(100);Leotiomycetes_X_sp.(100);	0	0	0	0	0	0	0	0	0	0	0	0	0	0	0	0	0	0	5	0	0	0	0	0	0	0	0	0	0	0	0	0	0	0	0	8
Otu0232	13	Eukaryota(100);Alveolata(100);Ciliophora(100);Colpodea(100);Colpodea_X(100);Platyophryida(100);Platyophrya(100);Platyophrya_sp.(100);	0	1	0	1	0	0	0	0	0	0	0	0	0	0	0	1	0	0	0	0	0	3	6	1	0	0	0	0	0	0	0	0	0	0	0	0
Otu0382	13	Eukaryota(100);Archaeplastida(100);Chlorophyta(100);Ulvophyceae(100);Cladophorales(100);Cladophorales_X(100);Cladophora(100);Cladophora_albida(100);	0	1	1	0	0	0	0	0	0	0	0	0	0	0	0	1	3	2	0	0	5	0	0	0	0	0	0	0	0	0	0	0	0	0	0	0
Otu0892	13	Eukaryota(100);Alveolata(100);Ciliophora(100);Oligohymenophorea(100);Apostomatia(100);Foettingeriidae(100);Gymnodinioides(100);Gymnodinioides_pitelkae(100);	0	7	6	0	0	0	0	0	0	0	0	0	0	0	0	0	0	0	0	0	0	0	0	0	0	0	0	0	0	0	0	0	0	0	0	0
Otu0900	13	Eukaryota(100);Alveolata(100);Ciliophora(100);Spirotrichea(100);Hypotrichia(100);Oxytrichidae(100);Gonostomum(100);Gonostomum_strenuum(100);	0	10	3	0	0	0	0	0	0	0	0	0	0	0	0	0	0	0	0	0	0	0	0	0	0	0	0	0	0	0	0	0	0	0	0	0
Otu1313	13	Eukaryota(100);Alveolata(100);Dinoflagellata(100);Dinophyceae(100);Gymnodiniales(100);Gymnodiniaceae(100);Gyrodinium(100);Gyrodinium_spirale(100);	0	0	0	0	0	0	0	0	0	0	0	0	0	0	0	0	0	0	0	7	6	0	0	0	0	0	0	0	0	0	0	0	0	0	0	0
Otu0614	12	Eukaryota(100);Alveolata(100);Ciliophora(100);Oligohymenophorea(100);Scuticociliatia_2(100);Scuticociliatia_2_X(100);Cyclidium_3(100);Cyclidium_varibonneti(100);	0	0	0	0	0	0	0	0	0	0	0	0	0	0	0	0	2	0	0	0	0	0	0	0	0	0	0	0	0	0	0	0	0	10	0	0
Otu0102	12	Eukaryota(100);Opisthokonta(100);Fungi(100);Ascomycota(100);Pezizomycotina(100);Eurotiomycetes(100);Verrucaria(100);Verrucaria_halizoa(100);	0	9	0	0	0	0	0	0	0	0	0	0	0	0	0	0	0	0	0	0	0	0	0	0	0	0	0	0	0	0	0	0	0	3	0	0
Otu0215	12	Eukaryota(100);Opisthokonta(100);Metazoa(100);Mollusca(100);Gastropoda(100);Caenogastropoda(100);Littorina(100);Littorina_saxatilis(100);	0	0	0	0	0	0	0	2	0	0	0	0	0	0	0	0	0	0	0	0	0	0	0	0	5	0	1	0	0	0	0	3	1	0	0	0
Otu0331	12	Eukaryota(100);Hacrobia(100);Haptophyta(100);Pavlovophyceae(100);Pavlovales(100);Pavlovaceae(100);Exanthemachrysis(100);Exanthemachrysis_sp.(100);	0	0	0	0	0	0	0	0	0	0	0	0	1	0	2	9	0	0	0	0	0	0	0	0	0	0	0	0	0	0	0	0	0	0	0	0
Otu0260	12	Eukaryota(100);Archaeplastida(100);Chlorophyta(100);Trebouxiophyceae(100);Chlorellales(100);Chlorellales_X(100);Picochlorum(100);Picochlorum_sp.(100);	0	0	0	0	2	0	0	0	0	0	0	0	0	0	1	2	0	0	3	1	3	0	0	0	0	0	0	0	0	0	0	0	0	0	0	0
Otu0363	12	Eukaryota(100);Alveolata(100);Dinoflagellata(100);Dinophyceae(100);Gonyaulacales(100);Pyrophacaceae(100);Fragilidium(100);Fragilidium_sp.(100);	0	0	0	0	0	0	0	0	0	0	0	0	0	0	0	0	0	0	6	4	2	0	0	0	0	0	0	0	0	0	0	0	0	0	0	0
Otu0461	12	Eukaryota(100);Opisthokonta(100);Fungi(100);Ascomycota(100);Saccharomycotina(100);Saccharomycetales(100);Candida(100);Candida_atlantica(100);	0	0	0	0	0	0	0	0	0	0	0	5	0	7	0	0	0	0	0	0	0	0	0	0	0	0	0	0	0	0	0	0	0	0	0	0
Otu0475	12	Eukaryota(100);Alveolata(100);Ciliophora(100);Oligohymenophorea(100);Oligohymenophorea_X(100);Oligohymenophorea_XX(100);Sathrophilus(100);Sathrophilus_sp.(100);	8	0	0	0	0	4	0	0	0	0	0	0	0	0	0	0	0	0	0	0	0	0	0	0	0	0	0	0	0	0	0	0	0	0	0	0
Otu0515	12	Eukaryota(100);Opisthokonta(100);Metazoa(100);Porifera(100);Porifera_X(100);Demospongiae(100);Diplastrella(100);Diplastrella_megastellata(100);	0	0	0	4	7	0	0	0	0	0	0	0	0	0	0	0	0	0	0	1	0	0	0	0	0	0	0	0	0	0	0	0	0	0	0	0
Otu0602	12	Eukaryota(100);Archaeplastida(100);Streptophyta(100);Embryophyceae(100);Embryophyceae_X(100);Embryophyceae_XX(100);Dryopteris(100);Dryopteris_wallichiana(100);	0	0	0	0	0	0	0	0	0	0	0	0	0	0	0	0	4	1	0	0	0	0	0	0	0	0	0	0	1	2	0	0	0	0	0	4
Otu0672	12	Eukaryota(100);Opisthokonta(100);Metazoa(100);Annelida(100);Annelida_X(100);Annelida_XX(100);Prosphaerosyllis(100);Prosphaerosyllis_battiri(100);	0	0	0	0	0	0	0	0	0	0	0	0	0	0	0	0	0	0	1	2	9	0	0	0	0	0	0	0	0	0	0	0	0	0	0	0
Otu0807	12	Eukaryota(100);Stramenopiles(100);Ochrophyta(100);Bacillariophyta(100);Bacillariophyta_X(100);Raphid-pennate(100);Hantzschia(100);Hantzschia_sp.(100);	0	0	0	0	0	0	0	0	0	0	0	0	0	0	2	10	0	0	0	0	0	0	0	0	0	0	0	0	0	0	0	0	0	0	0	0
Otu0839	12	Eukaryota(100);Stramenopiles(100);Ochrophyta(100);Bacillariophyta(100);Bacillariophyta_X(100);Raphid-pennate(100);Placoneis(100);Placoneis_sp.(100);	0	6	6	0	0	0	0	0	0	0	0	0	0	0	0	0	0	0	0	0	0	0	0	0	0	0	0	0	0	0	0	0	0	0	0	0
Otu0887	12	Eukaryota(100);Opisthokonta(100);Fungi(100);Ascomycota(100);Pezizomycotina(100);Lecanoromycetes(100);Xanthoria(100);Xanthoria_elegans(100);	0	0	0	0	0	0	0	0	0	0	0	0	0	0	0	0	0	0	0	0	0	0	0	0	0	0	0	0	0	0	0	0	0	0	12	0
Otu0007	11	Eukaryota(100);Opisthokonta(100);Metazoa(100);Nematoda(100);Chromadorea(100);Chromadorea_X(100);Chromadorea_XX(100);Chromadorea_XX_sp.(100);	0	3	7	0	0	0	0	0	0	0	0	0	0	0	0	0	0	0	0	0	0	0	0	0	0	0	0	0	0	0	0	0	0	0	1	0
Otu0200	11	Eukaryota(100);Alveolata(100);Ciliophora(100);Litostomatea(100);Haptoria_5(100);Pleurostomatida(100);Loxophyllum(100);Loxophyllum_perihoplophorum(100);	0	5	6	0	0	0	0	0	0	0	0	0	0	0	0	0	0	0	0	0	0	0	0	0	0	0	0	0	0	0	0	0	0	0	0	0
Otu0345	11	Eukaryota(100);Opisthokonta(100);Metazoa(100);Rotifera(100);Rotifera_X(100);Rotifera_XX(100);Encentrum(100);Encentrum_astridae(100);	0	5	1	0	0	0	0	0	0	0	0	0	0	1	0	0	0	0	0	4	0	0	0	0	0	0	0	0	0	0	0	0	0	0	0	0
Otu0159	11	Eukaryota(100);Alveolata(100);Apicomplexa(100);Gregarinomorphea(100);Eugregarinorida(100);Uradiphoridae(100);Uradiphoridae_X(100);Uradiphoridae_X_sp.(100);	0	0	0	0	0	0	0	0	0	0	0	0	0	0	0	0	0	0	2	0	9	0	0	0	0	0	0	0	0	0	0	0	0	0	0	0
Otu0695	11	Eukaryota(100);Alveolata(100);Ciliophora(100);Spirotrichea(100);Strombidiida(100);Strombidiidae(100);Strombidium(100);Strombidium_conicum(100);	0	0	0	8	0	0	0	0	0	0	0	0	0	0	0	0	0	3	0	0	0	0	0	0	0	0	0	0	0	0	0	0	0	0	0	0
Otu0242	11	Eukaryota(100);Opisthokonta(100);Fungi(100);Ascomycota(100);Pezizomycotina(100);Dothideomycetes(100);Helicoma(100);Helicoma_sp.(100);	1	0	0	1	1	0	0	0	0	0	0	0	0	0	0	0	0	2	0	5	0	0	0	0	0	0	0	0	0	0	0	0	0	0	1	0
Otu0277	11	Eukaryota(100);Archaeplastida(100);Chlorophyta(100);Trebouxiophyceae(100);Microthamniales(100);Microthamniales_X(100);Trebouxia(100);Trebouxia_usneae(100);	0	0	0	0	0	0	0	0	0	0	0	0	0	0	0	0	0	0	0	1	1	0	0	0	0	0	0	0	0	0	0	0	0	8	0	1
Otu0703	11	Eukaryota(100);Opisthokonta(100);Fungi(100);Ascomycota(100);Pezizomycotina(100);Dothideomycetes(100);Pyrenophora(100);Pyrenophora_tritici-repentis(100);	0	0	0	0	0	0	0	0	0	0	0	0	0	0	0	8	0	0	0	0	3	0	0	0	0	0	0	0	0	0	0	0	0	0	0	0
Otu0305	11	Eukaryota(100);Alveolata(100);Ciliophora(100);Phyllopharyngea(100);Cyrtophoria_4(100);Chilodonellidae(100);Chilodonellidae_X(100);Chilodonellidae_X_sp.(100);	0	0	0	0	4	0	0	0	0	0	0	0	0	0	0	1	0	2	0	0	0	2	1	1	0	0	0	0	0	0	0	0	0	0	0	0
Otu0521	11	Eukaryota(100);Opisthokonta(100);Metazoa(100);Bryozoa(100);Bryozoa_X(100);Bryozoa_XX(100);Scrupocellaria(100);Scrupocellaria_scruposa(100);	0	0	0	0	0	0	0	0	0	0	0	0	0	0	0	0	0	0	2	2	7	0	0	0	0	0	0	0	0	0	0	0	0	0	0	0
Otu0944	11	Eukaryota(100);Alveolata(100);Ciliophora(100);Phyllopharyngea(100);Cyrtophoria_7(100);Hartmannulidae(100);Aegyriana(100);Aegyriana_oliva(100);	0	7	4	0	0	0	0	0	0	0	0	0	0	0	0	0	0	0	0	0	0	0	0	0	0	0	0	0	0	0	0	0	0	0	0	0
Otu0961	11	Eukaryota(100);Alveolata(100);Ciliophora(100);Oligohymenophorea(100);Peritrichia_2(100);Sessilida(100);Epicarchesium(100);Epicarchesium_abrae(100);	0	0	0	0	0	0	0	0	0	0	0	0	0	0	0	0	0	0	0	0	0	0	0	0	0	0	0	0	0	0	0	0	0	11	0	0
Otu1025	11	Eukaryota(100);Alveolata(100);Ciliophora(100);Spirotrichea(100);Hypotrichia(100);Urostylidae(100);Uroleptus(100);Uroleptus_sp.(100);	0	0	0	0	0	0	0	0	0	0	0	0	0	0	0	0	0	0	0	0	0	0	11	0	0	0	0	0	0	0	0	0	0	0	0	0
Otu1081	11	Eukaryota(100);Alveolata(100);Ciliophora(100);Spirotrichea(100);Strombidiida(100);Strombidiidae_E(100);Strombidium_E(100);Strombidium_E_sp.(100);	0	0	0	0	0	0	0	0	0	0	0	0	0	0	0	0	0	0	9	0	2	0	0	0	0	0	0	0	0	0	0	0	0	0	0	0
Otu0080	10	Eukaryota(100);Opisthokonta(100);Metazoa(100);Arthropoda(100);Crustacea(100);Maxillopoda(100);Paramenophia(100);Paramenophia_sp.(100);	0	4	6	0	0	0	0	0	0	0	0	0	0	0	0	0	0	0	0	0	0	0	0	0	0	0	0	0	0	0	0	0	0	0	0	0
Otu0274	10	Eukaryota(100);Alveolata(100);Ciliophora(100);Oligohymenophorea(100);Scuticociliatia_1(100);Philasterida(100);Parauronema(100);Parauronema_cf._virginianum(100);	2	0	0	0	0	2	0	0	0	0	0	0	0	0	0	4	2	0	0	0	0	0	0	0	0	0	0	0	0	0	0	0	0	0	0	0
Otu0251	10	Eukaryota(100);Stramenopiles(100);Ochrophyta(100);Phaeophyceae(100);Phaeophyceae_X(100);Phaeophyceae_XX(100);Ectocarpus(100);Ectocarpus_siliculosus(100);	0	5	5	0	0	0	0	0	0	0	0	0	0	0	0	0	0	0	0	0	0	0	0	0	0	0	0	0	0	0	0	0	0	0	0	0
Otu0587	10	Eukaryota(100);Opisthokonta(100);Fungi(100);Basidiomycota(100);Agaricomycotina(100);Tremellomycetes(100);Dioszegia(100);Dioszegia_zsoltii_var._zsoltii(100);	0	4	6	0	0	0	0	0	0	0	0	0	0	0	0	0	0	0	0	0	0	0	0	0	0	0	0	0	0	0	0	0	0	0	0	0
Otu0504	10	Eukaryota(100);Alveolata(100);Ciliophora(100);Phyllopharyngea(100);Suctoria(100);Ephelotidae(100);Ephelota(100);Ephelota_plana(100);	0	0	0	0	0	0	1	0	3	0	0	1	0	0	1	0	0	0	0	0	0	0	0	0	2	0	0	0	0	0	0	2	0	0	0	0
Otu0332	10	Eukaryota(100);Alveolata(100);Dinoflagellata(100);Dinophyceae(100);Suessiales(100);Suessiaceae(100);Ansanella(100);Ansanella_granifera(100);	0	0	0	0	0	0	0	0	0	0	0	0	0	0	0	0	0	0	9	0	1	0	0	0	0	0	0	0	0	0	0	0	0	0	0	0
Otu0229	10	Eukaryota(100);Archaeplastida(100);Chlorophyta(100);Ulvophyceae(100);Ulotrichales(100);Ulotrichales_X(100);Ulotrichales_XX(100);Ulotrichales_XX_sp.(100);	0	6	4	0	0	0	0	0	0	0	0	0	0	0	0	0	0	0	0	0	0	0	0	0	0	0	0	0	0	0	0	0	0	0	0	0
Otu0640	10	Eukaryota(100);Apusozoa(100);Apusomonadidae(100);Apusomonadidae_Group-1(100);Apusomonadidae_Group-1_X(100);Apusomonadidae_Group-1_XX(100);Amastigomonas(100);Amastigomonas_bermudensis(100);	0	0	0	0	0	0	0	0	0	0	0	0	0	0	0	0	0	0	0	0	0	10	0	0	0	0	0	0	0	0	0	0	0	0	0	0
Otu0503	10	Eukaryota(100);Archaeplastida(100);Rhodophyta(100);Florideophyceae(100);Gigartinales(100);Gigartinales_X(100);Schottera(100);Schottera_nicaeensis(100);	0	0	0	0	0	0	0	0	0	0	0	0	0	0	0	0	0	0	2	6	2	0	0	0	0	0	0	0	0	0	0	0	0	0	0	0
Otu0564	10	Eukaryota(100);Alveolata(100);Dinoflagellata(100);Syndiniales(100);Dino-Group-III(100);Dino-Group-III_X(100);Dino-Group-III_XX(100);Dino-Group-III_XX_sp.(100);	0	0	0	3	3	0	0	0	0	0	0	0	0	0	0	0	0	0	0	0	0	0	4	0	0	0	0	0	0	0	0	0	0	0	0	0
Otu0360	10	Eukaryota(100);Hacrobia(100);Haptophyta(100);Prymnesiophyceae(100);Prymnesiales(100);Chrysochromulinaceae(100);Chrysochromulina(100);Chrysochromulina_sp.(100);	0	0	0	2	1	0	0	0	0	0	0	0	0	0	0	0	1	3	0	2	0	0	0	1	0	0	0	0	0	0	0	0	0	0	0	0
Otu0396	10	Eukaryota(100);Opisthokonta(100);Fungi(100);Ascomycota(100);Pezizomycotina(100);Eurotiomycetes(100);Eurotiomycetes_X(100);Eurotiomycetes_X_sp.(100);	0	0	0	0	0	0	0	0	0	0	0	0	0	0	0	0	0	0	0	0	0	0	0	0	0	0	1	0	0	0	0	0	0	6	0	3
Otu0480	10	Eukaryota(100);Archaeplastida(100);Rhodophyta(100);Florideophyceae(100);Ceramiales(100);Rhodomelaceae(100);Streblocladia(100);Streblocladia_collabens(100);	0	1	1	0	0	0	0	0	0	0	0	0	0	0	0	0	0	0	1	1	0	6	0	0	0	0	0	0	0	0	0	0	0	0	0	0
Otu0582	10	Eukaryota(100);Apusozoa(100);Hilomonadea(100);Planomonadida(100);Planomonadidae(100);Planomonadidae_Group-1(100);Planomonas(100);Planomonas_brevis(100);	0	0	0	1	2	3	0	0	0	0	0	0	0	0	0	0	0	0	0	0	0	2	0	2	0	0	0	0	0	0	0	0	0	0	0	0
Otu0588	10	Eukaryota(100);Alveolata(100);Dinoflagellata(100);Syndiniales(100);Dino-Group-II(100);Dino-Group-II-Clade-5(100);Dino-Group-II-Clade-5_X(100);Dino-Group-II-Clade-5_X_sp.(100);	0	0	0	0	0	0	0	0	0	0	0	0	0	0	0	0	0	0	0	0	2	8	0	0	0	0	0	0	0	0	0	0	0	0	0	0
Otu0688	10	Eukaryota(100);Archaeplastida(100);Chlorophyta(100);Ulvophyceae(100);Ulvales-relatives(100);Ulvales-relatives_X(100);Phaeophila(100);Phaeophila_dendroides(100);	0	0	0	0	0	0	0	0	0	0	0	0	0	4	0	0	0	0	0	0	0	0	0	0	3	0	0	0	0	0	0	0	3	0	0	0
Otu0079	9	Eukaryota(100);Stramenopiles(100);Ochrophyta(100);Bacillariophyta(100);Bacillariophyta_X(100);Polar-centric-Mediophyceae(100);Polar-centric-Mediophyceae_X(100);Polar-centric-Mediophyceae_X_sp.(100);	0	0	0	0	0	0	0	0	0	0	0	0	0	0	0	0	0	0	2	4	2	0	0	0	0	0	0	0	1	0	0	0	0	0	0	0
Otu0057	9	Eukaryota(100);Stramenopiles(100);Ochrophyta(100);Bacillariophyta(100);Bacillariophyta_X(100);Raphid-pennate(100);Navicula(100);Navicula_sp.(100);	0	5	1	0	0	0	1	0	1	0	0	0	0	0	0	0	0	0	0	0	1	0	0	0	0	0	0	0	0	0	0	0	0	0	0	0
Otu0282	9	Eukaryota(100);Opisthokonta(100);Metazoa(100);Craniata(100);Craniata_X(100);Mammalia(100);Homo(100);Homo_sapiens(100);	0	0	0	0	0	0	0	1	0	0	0	0	0	0	0	2	0	0	0	1	0	0	0	0	0	0	0	0	0	3	0	0	0	0	2	0
Otu0627	9	Eukaryota(100);Alveolata(100);Apicomplexa(100);Gregarinomorphea(100);Eugregarinorida(100);Uradiphoridae(100);Heliospora2(100);Heliospora2_longissima(100);	0	3	0	0	0	2	0	0	0	0	0	0	0	0	0	0	0	0	4	0	0	0	0	0	0	0	0	0	0	0	0	0	0	0	0	0
Otu0298	9	Eukaryota(100);Archaeplastida(100);Chlorophyta(100);Ulvophyceae(100);Ulvales-relatives(100);Ulvales-relatives_X(100);Ulva(100);Ulva_pertusa(100);	0	6	3	0	0	0	0	0	0	0	0	0	0	0	0	0	0	0	0	0	0	0	0	0	0	0	0	0	0	0	0	0	0	0	0	0
Otu0299	9	Eukaryota(100);Opisthokonta(100);Fungi(100);Basidiomycota(100);Pucciniomycotina(100);Pucciniomycetes(100);Melampsora(100);Melampsora_larici-populina(100);	0	0	0	0	0	0	0	0	0	0	0	1	0	0	0	4	0	0	1	0	1	0	0	0	0	0	0	0	0	0	0	0	0	0	0	2
Otu0381	9	Eukaryota(100);Opisthokonta(100);Fungi(100);Ascomycota(100);Pezizomycotina(100);Sordariomycetes(100);Corollospora(100);Corollospora_luteola(100);	0	0	0	0	0	0	0	0	0	0	0	0	0	0	0	0	0	0	1	3	5	0	0	0	0	0	0	0	0	0	0	0	0	0	0	0
Otu0371	9	Eukaryota(100);Alveolata(100);Ciliophora(100);Litostomatea(100);Trichostomatia(100);Isotrichidae_1(100);Isotricha(100);Isotricha_sp.(100);	2	0	0	0	1	0	0	1	0	0	0	0	0	0	0	0	0	0	0	0	0	0	2	0	0	0	0	2	0	0	0	0	0	0	0	1
Otu0307	9	Eukaryota(100);Alveolata(100);Ciliophora(100);Phyllopharyngea(100);Cyrtophoria_5(100);Chlamydodontidae(100);Chlamydodon(100);Chlamydodon_triquetrus(100);	0	0	0	0	0	0	0	0	0	0	0	0	0	0	0	0	0	1	0	0	0	1	0	7	0	0	0	0	0	0	0	0	0	0	0	0
Otu0745	9	Eukaryota(100);Opisthokonta(100);Fungi(100);Ascomycota(100);Pezizomycotina(100);Sordariomycetes(100);Lasiosphaeria(100);Lasiosphaeria_ovina(100);	0	0	0	0	0	0	0	0	0	0	0	0	0	0	0	0	0	0	0	8	1	0	0	0	0	0	0	0	0	0	0	0	0	0	0	0
Otu0957	9	Eukaryota(100);Alveolata(100);Ciliophora(100);Nassophorea(100);Nassophorea_X(100);Nassulida(100);Nassulida_X(100);Nassulida_X_sp.(100);	0	0	0	0	0	0	0	0	0	0	0	0	0	0	0	9	0	0	0	0	0	0	0	0	0	0	0	0	0	0	0	0	0	0	0	0
Otu0994	9	Eukaryota(100);Opisthokonta(100);Fungi(100);Ascomycota(100);Pezizomycotina(100);Sordariomycetes(100);Ophiostoma(100);Ophiostoma_ulmi(100);	0	0	0	0	0	0	0	0	0	0	0	0	0	0	0	0	0	0	0	0	0	0	0	0	0	0	0	0	0	0	0	0	0	0	0	9
Otu1238	9	Eukaryota(100);Opisthokonta(100);Fungi(100);Basidiomycota(100);Pucciniomycotina(100);Pucciniomycetes(100);Phragmidium(100);Phragmidium_sp.(100);	0	0	0	0	0	0	0	0	0	0	0	0	0	0	0	0	0	0	0	0	0	0	0	0	0	0	0	0	0	0	0	0	0	0	0	9
Otu0016	8	Eukaryota(100);Stramenopiles(100);Ochrophyta(100);Bacillariophyta(100);Bacillariophyta_X(100);Araphid-pennate(100);Cyclophora(100);Cyclophora_tenuis(100);	0	6	0	0	0	0	0	0	0	0	0	0	0	0	0	0	0	0	0	0	0	0	0	1	0	0	0	0	0	0	0	0	1	0	0	0
Otu0022	8	Eukaryota(100);Stramenopiles(100);Ochrophyta(100);Bacillariophyta(100);Bacillariophyta_X(100);Raphid-pennate(100);Raphid-pennate_X(100);Raphid-pennate_X_sp.(100);	0	1	0	0	0	0	0	0	0	0	1	0	0	0	0	4	0	0	0	1	1	0	0	0	0	0	0	0	0	0	0	0	0	0	0	0
Otu0140	8	Eukaryota(100);Rhizaria(100);Cercozoa(100);Filosa-Imbricatea(100);Filosa-Imbricatea_X(100);Novel-clade-2(100);Novel-clade-2_X(100);Novel-clade-2_X_sp.(100);	0	0	0	0	0	0	0	0	0	0	0	0	0	0	0	3	0	0	0	1	0	0	4	0	0	0	0	0	0	0	0	0	0	0	0	0
Otu0199	8	Eukaryota(100);Archaeplastida(100);Chlorophyta(100);Pyramimonadophyceae(100);Pyramimonadales(100);Pterospermaceae(100);Pterosperma(100);Pterosperma_cristatum(100);	0	0	0	4	3	0	0	0	0	0	1	0	0	0	0	0	0	0	0	0	0	0	0	0	0	0	0	0	0	0	0	0	0	0	0	0
Otu0279	8	Eukaryota(100);Rhizaria(100);Cercozoa(100);Filosa-Metromonadea(100);Metromonadida(100);Metromonadidae(100);Metromonadidae_X(100);Metromonadidae_X_sp.(100);	0	2	2	0	0	0	0	0	0	0	0	0	0	0	0	0	0	0	0	2	0	2	0	0	0	0	0	0	0	0	0	0	0	0	0	0
Otu0288	8	Eukaryota(100);Opisthokonta(100);Mesomycetozoa(100);Ichthyosporea(100);Ichthyosphonida(100);Ichthyosphonida_X(100);Ichthyosphonida_XX(100);Ichthyosphonida_XX_sp.(100);	1	0	0	0	0	2	0	0	0	0	0	0	0	0	0	0	0	0	1	0	1	0	1	0	0	2	0	0	0	0	0	0	0	0	0	0
Otu0407	8	Eukaryota(100);Opisthokonta(100);Mesomycetozoa(100);Ichthyosporea(100);Ichthyosphonida(100);Abeoformidae_Group_MAIP_2(100);Abeoformidae_Group_MAIP_2_X(100);Abeoformidae_Group_MAIP_2_X_sp.(100);	0	0	0	4	3	0	0	0	0	0	0	0	0	0	0	0	0	0	0	0	1	0	0	0	0	0	0	0	0	0	0	0	0	0	0	0
Otu0311	8	Eukaryota(100);Apusozoa(100);Apusomonadidae(100);Apusomonadidae_Group-1(100);Apusomonadidae_Group-1_X(100);Apusomonadidae_Group-1_XX(100);Apusomonas(100);Apusomonas_proboscidea(100);	0	4	3	0	0	0	0	0	0	0	0	0	0	0	0	0	0	0	0	1	0	0	0	0	0	0	0	0	0	0	0	0	0	0	0	0
Otu0356	8	Eukaryota(100);Alveolata(100);Dinoflagellata(100);Dinophyceae(100);Suessiales(100);Suessiaceae(100);Protodinium(100);Protodinium_simplex(100);	0	0	0	0	0	0	1	0	0	0	0	0	0	0	0	0	0	0	2	1	0	0	0	2	0	0	0	0	0	0	0	1	1	0	0	0
Otu0265	8	Eukaryota(100);Opisthokonta(100);Metazoa(100);Mollusca(100);Gastropoda(100);Caenogastropoda(100);Littorina(100);Littorina_compressa(100);	0	0	0	0	0	0	0	0	0	2	0	1	0	0	0	0	0	0	0	0	0	0	0	0	1	0	1	0	0	0	0	3	0	0	0	0
Otu0644	8	Eukaryota(100);Alveolata(100);Chrompodellids(100);Colpodellidea(100);Colpodellida(100);Colpodellaceae(100);Voromonas(100);Voromonas_pontica(100);	0	0	0	0	0	0	0	0	0	0	0	0	0	0	0	0	0	0	0	0	0	0	0	0	0	0	0	0	0	0	0	0	0	3	0	5
Otu0577	8	Eukaryota(100);Opisthokonta(100);Metazoa(100);Bryozoa(100);Bryozoa_X(100);Bryozoa_XX(100);Membranipora(100);Membranipora_membranacea(100);	0	0	0	0	0	0	0	0	0	0	0	0	0	0	0	0	0	0	5	2	1	0	0	0	0	0	0	0	0	0	0	0	0	0	0	0
Otu0321	8	Eukaryota(100);Archaeplastida(100);Chlorophyta(100);Ulvophyceae(100);Ulvales-relatives(100);Ulvales-relatives_X(100);Dilabifilum(100);Dilabifilum_arthropyreniae(100);	0	0	3	0	0	0	0	0	0	0	0	0	0	0	0	0	0	0	0	0	0	0	0	0	0	0	0	0	0	0	0	0	0	0	4	1
Otu0327	8	Eukaryota(100);Archaeplastida(100);Chlorophyta(100);Ulvophyceae(100);Ulvophyceae_X(100);Ulvophyceae_XX(100);Ulvophyceae_XXX(100);Ulvophyceae_XXX_sp.(100);	0	0	0	1	0	0	0	0	0	0	0	0	0	0	0	0	0	0	0	0	0	4	0	3	0	0	0	0	0	0	0	0	0	0	0	0
Otu0338	8	Eukaryota:nucl(100);Hacrobia:nucl(100);Cryptophyta:nucl(100);Cryptophyceae:nucl(100);Cryptomonadales:nucl(100);Hemiselmidaceae:nucl(100);Hemiselmis:nucl(100);Hemiselmis_sp.:nucl(100);	0	0	0	5	0	0	0	0	0	0	0	0	0	0	0	0	0	0	0	0	0	0	0	0	0	0	0	0	0	0	0	0	0	3	0	0
Otu0339	8	Eukaryota(100);Opisthokonta(100);Fungi(100);Ascomycota(100);Pezizomycotina(100);Leotiomycetes(100);Leohumicola(100);Leohumicola_verrucosa(100);	0	0	0	2	3	0	0	0	0	0	0	0	0	0	0	0	0	0	0	0	0	1	1	1	0	0	0	0	0	0	0	0	0	0	0	0
Otu0344	8	Eukaryota(100);Alveolata(100);Ciliophora(100);Oligohymenophorea(100);Peritrichia_2(100);Sessilida(100);Vorticellides(100);Vorticellides_astyliformis(100);	0	4	2	0	0	0	0	0	0	0	0	0	0	0	0	0	0	0	0	0	0	0	0	0	0	0	0	0	0	0	0	0	0	2	0	0
Otu0374	8	Eukaryota(100);Opisthokonta(100);Metazoa(100);Nematoda(100);Chromadorea(100);Chromadorea_X(100);Bursaphelenchus(100);Bursaphelenchus_corneolus(100);	0	0	0	0	0	0	0	0	0	0	0	0	0	0	0	0	0	0	0	0	0	6	1	1	0	0	0	0	0	0	0	0	0	0	0	0
Otu0393	8	Eukaryota(100);Archaeplastida(100);Chlorophyta(100);Trebouxiophyceae(100);Microthamniales(100);Microthamniales_X(100);Microthamniales_XX(100);Microthamniales_XX_sp.(100);	0	0	2	0	0	0	0	0	0	0	0	0	0	0	0	2	0	0	0	0	1	0	0	0	0	0	0	0	0	0	0	0	0	0	0	3
Otu0665	8	Eukaryota(100);Archaeplastida(100);Chlorophyta(100);Pyramimonadophyceae(100);Pyramimonadales(100);Halosphaeraceae(100);Halosphaera(100);Halosphaera_sp.(100);	0	0	0	0	0	0	0	0	0	0	0	0	0	0	0	0	0	0	0	0	1	0	0	7	0	0	0	0	0	0	0	0	0	0	0	0
Otu0677	8	Eukaryota(100);Opisthokonta(100);Fungi(100);Ascomycota(100);Pezizomycotina(100);Leotiomycetes(100);Erysiphe(100);Erysiphe_pisi(100);	0	0	0	0	0	0	0	0	0	0	0	0	0	0	0	6	0	0	1	0	1	0	0	0	0	0	0	0	0	0	0	0	0	0	0	0
Otu0733	8	Eukaryota(100);Alveolata(100);Ciliophora(100);Spirotrichea(100);Strombidiida(100);Strombidiidae_K(100);Strombidium_K(100);Strombidium_K_sp.(100);	0	0	0	2	6	0	0	0	0	0	0	0	0	0	0	0	0	0	0	0	0	0	0	0	0	0	0	0	0	0	0	0	0	0	0	0
Otu0774	8	Eukaryota(100);Opisthokonta(100);Metazoa(100);Porifera(100);Porifera_X(100);Demospongiae(100);Mycale(100);Mycale_citrina(100);	0	0	0	0	0	0	0	0	0	0	0	0	0	0	0	0	0	0	0	1	0	0	7	0	0	0	0	0	0	0	0	0	0	0	0	0
Otu0888	8	Eukaryota(100);Archaeplastida(100);Streptophyta(100);Embryophyceae(100);Embryophyceae_X(100);Embryophyceae_XX(100);Taraxacum(100);Taraxacum_kok-saghyz(100);	0	0	0	0	0	0	0	0	0	0	0	0	0	0	0	0	0	0	0	0	0	0	0	0	0	0	0	0	0	0	0	0	0	0	8	0
Otu0987	8	Eukaryota(100);Alveolata(100);Ciliophora(100);Oligohymenophorea(100);Scuticociliatia_1(100);OLIGO9(100);OLIGO9_X(100);OLIGO9_X_sp.(100);	0	0	0	0	0	0	0	0	0	0	0	0	0	0	0	0	0	0	0	0	0	0	0	0	0	0	0	0	0	0	0	0	0	8	0	0
Otu1223	8	Eukaryota(100);Alveolata(100);Ciliophora(100);Phyllopharyngea(100);Suctoria(100);Ephelotidae(100);Ephelota(100);Ephelota_mammillata(100);	0	0	0	0	0	0	0	0	0	0	0	0	0	0	0	0	0	0	8	0	0	0	0	0	0	0	0	0	0	0	0	0	0	0	0	0
Otu0069	7	Eukaryota(100);Opisthokonta(100);Mesomycetozoa(100);Ichthyosporea(100);Rhynosporida(100);Rhynosporidae(100);Rhynosporidae_X(100);Rhynosporidae_X_sp.(100);	0	0	0	4	1	0	0	0	0	0	0	0	0	0	0	0	0	0	0	0	2	0	0	0	0	0	0	0	0	0	0	0	0	0	0	0
Otu0097	7	Eukaryota(100);Stramenopiles(100);Opalozoa(100);Bicoecea(100);Anoecales(100);Anoecales_X(100);Cafileria(100);Cafileria_marina(100);	0	0	0	1	0	0	0	0	0	0	0	0	0	0	0	2	0	0	0	0	0	2	1	0	0	0	1	0	0	0	0	0	0	0	0	0
Otu0427	7	Eukaryota(100);Alveolata(100);Ciliophora(100);Phyllopharyngea(100);Suctoria(100);Endogenida_2(100);Endogenida_2_X(100);Endogenida_2_X_sp.(100);	0	3	2	0	0	0	0	0	0	0	0	0	0	0	0	0	0	0	1	0	1	0	0	0	0	0	0	0	0	0	0	0	0	0	0	0
Otu0421	7	Eukaryota(100);Opisthokonta(100);Metazoa(100);Arthropoda(100);Hexapoda(100);Insecta(100);Caenocholax(100);Caenocholax_fenyesi_texensis(100);	0	0	0	0	0	1	0	0	0	0	0	0	0	0	0	0	0	0	0	0	6	0	0	0	0	0	0	0	0	0	0	0	0	0	0	0
Otu0647	7	Eukaryota(100);Archaeplastida(100);Chlorophyta(100);Trebouxiophyceae(100);Prasiolales(100);Prasiolales_X(100);Stichococcus(100);Stichococcus_bacillaris(100);	0	0	0	0	0	0	0	0	0	0	0	0	0	0	0	0	0	0	0	0	0	0	0	0	0	0	0	0	0	0	0	0	0	7	0	0
Otu0532	7	Eukaryota(100);Hacrobia(100);Centroheliozoa(100);Centroheliozoa_X(100);Pterocystida(100);Pterocystidae(100);Chlamydaster(100);Chlamydaster_sterni(100);	0	3	4	0	0	0	0	0	0	0	0	0	0	0	0	0	0	0	0	0	0	0	0	0	0	0	0	0	0	0	0	0	0	0	0	0
Otu0323	7	Eukaryota(100);Alveolata(100);Ciliophora(100);Spirotrichea(100);Strombidiida(100);Strombidiidae_H(100);Strombidiidae_H_X(100);Strombidiidae_H_X_sp.(100);	0	0	0	1	3	0	0	0	0	0	0	0	0	0	0	2	0	0	0	0	0	0	1	0	0	0	0	0	0	0	0	0	0	0	0	0
Otu0574	7	Eukaryota(100);Archaeplastida(100);Chlorophyta(100);Chlorophyceae(100);Chlamydomonadales(100);Chlamydomonadales_X(100);Chlamydomonas(100);Chlamydomonas_sp.(100);	0	0	0	0	0	0	0	0	0	0	0	0	0	0	0	1	0	0	0	4	2	0	0	0	0	0	0	0	0	0	0	0	0	0	0	0
Otu0827	7	Eukaryota(100);Alveolata(100);Ciliophora(100);Phyllopharyngea(100);Synhymenia(100);Orthodonellidae(100);Orthodonellidae_X(100);Orthodonellidae_X_sp.(100);	0	0	0	0	0	0	0	0	0	0	0	0	0	0	2	0	0	0	0	0	0	0	0	0	0	3	1	0	0	0	0	0	1	0	0	0
Otu0353	7	Eukaryota(100);Alveolata(100);Dinoflagellata(100);Dinophyceae(100);Gonyaulacales(100);Ceratiaceae(100);Tripos(100);Tripos_fusus(100);	0	0	0	0	0	0	0	0	0	0	0	0	0	0	0	0	0	0	1	0	6	0	0	0	0	0	0	0	0	0	0	0	0	0	0	0
Otu0364	7	Eukaryota(100);Opisthokonta(100);Fungi(100);Ascomycota(100);Pezizomycotina(100);Lichinomycetes(100);Digitothyrea(100);Digitothyrea_divergens(100);	0	0	0	5	2	0	0	0	0	0	0	0	0	0	0	0	0	0	0	0	0	0	0	0	0	0	0	0	0	0	0	0	0	0	0	0
Otu0391	7	Eukaryota(100);Opisthokonta(100);Fungi(100);Ascomycota(100);Pezizomycotina(100);Dothideomycetes(100);Helicomyces(100);Helicomyces_torquatus(100);	0	1	0	3	0	0	0	0	0	0	0	0	0	0	0	0	1	0	1	0	0	0	1	0	0	0	0	0	0	0	0	0	0	0	0	0
Otu0428	7	Eukaryota(100);Alveolata(100);Dinoflagellata(100);Syndiniales(100);Dino-Group-I(100);Dino-Group-I-Clade-5(100);Dino-Group-I-Clade-5_X(100);Dino-Group-I-Clade-5_X_sp.(100);	0	0	0	0	0	0	0	0	0	0	0	0	0	0	0	0	0	0	0	0	0	0	3	2	0	0	0	0	0	0	0	0	0	2	0	0
Otu0668	7	Eukaryota(100);Hacrobia(100);Cryptophyta(100);Cryptophyceae(100);Cryptomonadales(100);Cryptomonadales_X(100);Cryptomonadales_XX(100);Cryptomonadales_XX_sp.(100);	0	0	0	0	0	0	0	0	0	0	0	0	0	0	0	3	0	0	0	1	0	0	0	3	0	0	0	0	0	0	0	0	0	0	0	0
Otu0783	7	Eukaryota(100);Alveolata(100);Dinoflagellata(100);Dinophyceae(100);Gonyaulacales(100);Protoceratiaceae(100);Protoceratium(100);Protoceratium_reticulatum(100);	0	0	0	0	0	0	0	0	0	0	0	0	0	0	0	7	0	0	0	0	0	0	0	0	0	0	0	0	0	0	0	0	0	0	0	0
Otu0833	7	Eukaryota(100);Opisthokonta(100);Fungi(100);Ascomycota(100);Pezizomycotina(100);Leotiomycetes(100);Golovinomyces(100);Golovinomyces_orontii(100);	0	0	0	0	3	0	0	0	0	0	0	0	0	0	0	1	0	0	0	0	3	0	0	0	0	0	0	0	0	0	0	0	0	0	0	0
Otu0844	7	Eukaryota(100);Alveolata(100);Ciliophora(100);Oligohymenophorea(100);Peritrichia_2(100);Vaginicolidae(100);Vaginicola_1(100);Vaginicola_1_sp.(100);	0	2	5	0	0	0	0	0	0	0	0	0	0	0	0	0	0	0	0	0	0	0	0	0	0	0	0	0	0	0	0	0	0	0	0	0
Otu0077	6	Eukaryota(100);Rhizaria(100);Cercozoa(100);Endomyxa-Phytomyxea(100);Phagomyxida(100);Phagomyxidae(100);Phagomyxa(100);Phagomyxa_sp.(100);	2	0	0	0	0	2	2	0	0	0	0	0	0	0	0	0	0	0	0	0	0	0	0	0	0	0	0	0	0	0	0	0	0	0	0	0
Otu0231	6	Eukaryota(100);Opisthokonta(100);Choanoflagellida(100);Choanoflagellatea(100);Craspedida(100);Monosigidae_Group_B(100);Monosigidae_Group_B_X(100);Monosigidae_Group_B_X_sp.(100);	0	0	0	0	0	0	0	0	0	0	0	0	0	0	0	0	0	0	1	0	5	0	0	0	0	0	0	0	0	0	0	0	0	0	0	0
Otu0105	6	Eukaryota(100);Alveolata(100);Dinoflagellata(100);Dinophyceae(100);Peridiniales(100);Crypthecodiniaceae(100);Crypthecodinium(100);Crypthecodinium_sp.(100);	0	3	1	0	0	0	1	0	0	0	0	0	0	0	0	0	0	0	1	0	0	0	0	0	0	0	0	0	0	0	0	0	0	0	0	0
Otu0160	6	Eukaryota(100);Opisthokonta(100);Choanoflagellida(100);Choanoflagellatea(100);Acanthoecida(100);Stephanoecidae_Group_H(100);Stephanoecidae_Group_H_X(100);Stephanoecidae_Group_H_X_sp.(100);	0	0	0	0	0	0	0	0	0	0	0	0	0	0	0	0	0	0	0	0	1	0	5	0	0	0	0	0	0	0	0	0	0	0	0	0
Otu0436	6	Eukaryota(100);Alveolata(100);Ciliophora(100);Spirotrichea(100);Hypotrichia(100);Oxytrichidae(100);Oxytricha(100);Oxytricha_saltans(100);	0	3	3	0	0	0	0	0	0	0	0	0	0	0	0	0	0	0	0	0	0	0	0	0	0	0	0	0	0	0	0	0	0	0	0	0
Otu0398	6	Eukaryota(100);Alveolata(100);Ciliophora(100);Oligohymenophorea(100);Apostomatia(100);Pseudocolliniidae(100);Pseudocollinia(100);Pseudocollinia_beringensis(100);	4	0	0	0	0	2	0	0	0	0	0	0	0	0	0	0	0	0	0	0	0	0	0	0	0	0	0	0	0	0	0	0	0	0	0	0
Otu0460	6	Eukaryota(100);Stramenopiles(100);Opalozoa(100);Bicoecea(100);Anoecales(100);Cafeteriaceae(100);Cafeteria(100);Cafeteria_maldiviensis(100);	0	0	0	0	0	0	0	0	0	0	0	0	0	0	0	0	0	0	0	0	0	0	0	6	0	0	0	0	0	0	0	0	0	0	0	0
Otu0491	6	Eukaryota(100);Opisthokonta(100);Fungi(100);Basidiomycota(100);Ustilaginomycotina(100);Exobasidiomycetes(100);Malassezia(100);Malassezia_globosa(100);	0	0	0	0	0	0	0	0	0	0	0	0	0	1	0	1	2	0	0	0	0	0	0	0	0	0	0	0	2	0	0	0	0	0	0	0
Otu0211	6	Eukaryota(100);Opisthokonta(100);Metazoa(100);Mollusca(100);Gastropoda(100);Caenogastropoda(100);Littorina(100);Littorina_littorea(100);	0	0	0	0	0	0	0	0	1	1	0	1	0	0	1	0	0	0	0	0	0	0	0	0	0	0	2	0	0	0	0	0	0	0	0	0
Otu0414	6	Eukaryota(100);Alveolata(100);Apicomplexa(100);Gregarinomorphea(100);Gregarinomorphea_X(100);Gregarinomorphea_XX(100);Selenidium3(100);Selenidium3_terebellae(100);	0	0	0	0	0	0	0	2	0	0	0	2	0	2	0	0	0	0	0	0	0	0	0	0	0	0	0	0	0	0	0	0	0	0	0	0
Otu0596	6	Eukaryota(100);Stramenopiles(100);Ochrophyta(100);Bacillariophyta(100);Bacillariophyta_X(100);Polar-centric-Mediophyceae(100);Chaetoceros(100);Chaetoceros_muellerii(100);	0	0	0	0	0	0	0	0	0	0	0	0	0	0	0	0	0	0	0	0	4	0	2	0	0	0	0	0	0	0	0	0	0	0	0	0
Otu0925	6	Eukaryota(100);Rhizaria(100);Cercozoa(100);Endomyxa-Phytomyxea(100);Plasmodiophorida(100);Plasmodiophoridae(100);Plasmodiophora(100);Plasmodiophora_brassicae(100);	0	0	0	0	0	0	0	0	0	0	0	0	0	0	0	0	0	0	6	0	0	0	0	0	0	0	0	0	0	0	0	0	0	0	0	0
Otu0376	6	Eukaryota(100);Opisthokonta(100);Metazoa(100);Mollusca(100);Gastropoda(100);Caenogastropoda(100);Benthomangelia(100);Benthomangelia_trophonoidea(100);	1	0	0	0	0	0	0	0	0	0	0	0	0	0	0	0	0	0	0	0	0	0	0	0	1	1	2	0	0	0	0	1	0	0	0	0
Otu0408	6	Eukaryota(100);Opisthokonta(100);Fungi(100);Ascomycota(100);Pezizomycotina(100);Dothideomycetes(100);Mycosphaerella(100);Mycosphaerella_walkeri(100);	0	0	0	2	1	0	0	0	0	0	0	0	0	0	0	2	0	0	1	0	0	0	0	0	0	0	0	0	0	0	0	0	0	0	0	0
Otu0482	6	Eukaryota(100);Opisthokonta(100);Metazoa(100);Porifera(100);Porifera_X(100);Calcarea(100);Sycon(100);Sycon_raphanus(100);	0	0	0	1	3	0	0	0	0	0	0	0	0	0	0	0	0	0	0	0	0	0	0	0	0	0	0	0	0	0	0	0	0	0	0	2
Otu0601	6	Eukaryota(100);Alveolata(100);Apicomplexa(100);Gregarinomorphea(100);Gregarinomorphea_X_GRE3(100);Gregarinomorphea_X_GRE3_X(100);Gregarinomorphea_X_GRE3_XX(100);Gregarinomorphea_X_GRE3_XX_sp.(100);	0	0	0	0	0	0	0	3	0	0	0	0	0	0	2	0	0	0	1	0	0	0	0	0	0	0	0	0	0	0	0	0	0	0	0	0
Otu0646	6	Eukaryota(100);Archaeplastida(100);Streptophyta(100);Embryophyceae(100);Embryophyceae_X(100);Embryophyceae_XX(100);Ailanthus(100);Ailanthus_altissima(100);	0	0	2	0	0	0	0	0	0	0	0	0	0	0	0	0	0	0	4	0	0	0	0	0	0	0	0	0	0	0	0	0	0	0	0	0
Otu0652	6	Eukaryota(100);Archaeplastida(100);Rhodophyta(100);Florideophyceae(100);Ceramiales(100);Callithamniaceae(100);Carpothamnion(100);Carpothamnion_gunnianum(100);	0	0	0	0	0	0	0	0	0	0	0	0	0	0	0	0	0	0	0	3	3	0	0	0	0	0	0	0	0	0	0	0	0	0	0	0
Otu0735	6	Eukaryota(100);Opisthokonta(100);Fungi(100);Ascomycota(100);Pezizomycotina(100);Eurotiomycetes(100);Ascosphaera(100);Ascosphaera_apis(100);	0	0	0	0	0	0	0	0	0	0	0	0	0	0	0	0	0	0	6	0	0	0	0	0	0	0	0	0	0	0	0	0	0	0	0	0
Otu0813	6	Eukaryota(100);Opisthokonta(100);Fungi(100);Ascomycota(100);Pezizomycotina(100);Dothideomycetes(100);Helicoon(100);Helicoon_fuscosporum(100);	0	0	0	0	0	1	0	0	0	0	0	0	0	0	0	0	0	0	0	0	5	0	0	0	0	0	0	0	0	0	0	0	0	0	0	0
Otu0828	6	Eukaryota(100);Archaeplastida(100);Chlorophyta(100);Trebouxiophyceae(100);Microthamniales(100);Microthamniales_X(100);Asterochloris(100);Asterochloris_sp.(100);	0	0	0	0	0	0	0	0	0	0	0	0	0	0	0	0	0	0	0	0	0	0	0	0	0	0	0	1	0	0	0	0	0	5	0	0
Otu0830	6	Eukaryota(100);Opisthokonta(100);Metazoa(100);Cnidaria(100);Cnidaria_X(100);Hydrozoa(100);Agalma(100);Agalma_elegans(100);	0	0	0	0	0	0	0	0	0	0	0	0	0	0	0	0	0	0	4	0	2	0	0	0	0	0	0	0	0	0	0	0	0	0	0	0
Otu0835	6	Eukaryota(100);Opisthokonta(100);Fungi(100);Basidiomycota(100);Agaricomycotina(100);Agaricomycetes(100);Heterobasidion(100);Heterobasidion_annosum(100);	0	0	0	0	0	0	0	0	0	0	0	0	0	0	0	1	3	0	2	0	0	0	0	0	0	0	0	0	0	0	0	0	0	0	0	0
Otu0937	6	Eukaryota(100);Archaeplastida(100);Chlorophyta(100);Mamiellophyceae(100);Mamiellales(100);Bathycoccaceae(100);Bathycoccus(100);Bathycoccus_prasinos(100);	0	0	0	2	0	0	0	0	0	0	0	0	0	0	0	0	0	4	0	0	0	0	0	0	0	0	0	0	0	0	0	0	0	0	0	0
Otu1026	6	Eukaryota:plas(100);Archaeplastida:plas(100);Chlorophyta:plas(100);Ulvophyceae:plas(100);Ulvophyceae_X:plas(100);Ulvophyceae_XX:plas(100);Ulvophyceae_XXX:plas(100);Ulvophyceae_XXX_sp.:plas(100);	0	0	0	0	0	0	0	0	0	0	0	0	0	0	0	0	0	0	0	0	0	0	0	0	0	0	0	0	0	0	0	0	0	0	6	0
Otu1163	6	Eukaryota(100);Archaeplastida(100);Streptophyta(100);Embryophyceae(100);Embryophyceae_X(100);Embryophyceae_XX(100);Cirsium(100);Cirsium_pendulum(100);	0	0	0	0	0	0	0	0	0	0	0	0	0	0	0	0	0	0	0	0	6	0	0	0	0	0	0	0	0	0	0	0	0	0	0	0
Otu1185	6	Eukaryota(100);Rhizaria(100);Cercozoa(100);Endomyxa-Ascetosporea(100);Haplosporida(100);Haplosporidiidae(100);Haplosporidium(100);Haplosporidium_nelsoni(100);	0	0	0	0	0	0	0	0	0	0	0	0	0	0	0	0	0	0	5	0	1	0	0	0	0	0	0	0	0	0	0	0	0	0	0	0
Otu1274	6	Eukaryota(100);Opisthokonta(100);Fungi(100);Ascomycota(100);Saccharomycotina(100);Saccharomycetales(100);Candida(100);Candida_laureliae(100);	0	0	0	0	0	0	0	0	0	0	0	0	0	0	0	0	0	0	0	0	0	0	0	0	0	0	0	0	0	0	0	0	0	0	6	0
Otu1323	6	Eukaryota(100);Hacrobia(100);Haptophyta(100);Prymnesiophyceae(100);Prymnesiales(100);Prymnesiophyceae_Clade_B4(100);Prymnesiophyceae_Clade_B4_X(100);Prymnesiophyceae_Clade_B4_X_sp.(100);	0	0	0	0	0	0	0	0	0	0	0	0	0	0	0	0	0	0	0	0	0	6	0	0	0	0	0	0	0	0	0	0	0	0	0	0
Otu0123	5	Eukaryota(100);Rhizaria(100);Cercozoa(100);Filosa(100);Filosa_X(100);Filosa_XX(100);Micrometopion(100);Micrometopion_nutans(100);	0	0	0	0	0	0	0	0	0	0	0	0	0	0	0	5	0	0	0	0	0	0	0	0	0	0	0	0	0	0	0	0	0	0	0	0
Otu0177	5	Eukaryota(100);Alveolata(100);Ciliophora(100);Oligohymenophorea(100);Oligohymenophorea_X(100);Oligohymenophorea_XX(100);Cinetochilum(100);Cinetochilum_ovale(100);	0	0	1	0	0	0	0	0	0	0	0	0	0	0	0	1	0	0	0	0	0	3	0	0	0	0	0	0	0	0	0	0	0	0	0	0
Otu0237	5	Eukaryota(100);Opisthokonta(100);Choanoflagellida(100);Choanoflagellatea(100);Craspedida(100);Monosigidae_Group_M(100);Salpingoeca_M(100);Salpingoeca_urceolata(100);	0	0	0	0	0	0	0	0	0	0	0	0	0	0	0	0	0	0	1	4	0	0	0	0	0	0	0	0	0	0	0	0	0	0	0	0
Otu0470	5	Eukaryota(100);Opisthokonta(100);Fungi(100);Ascomycota(100);Pezizomycotina(100);Eurotiomycetes(100);Chaetothyriales(100);Chaetothyriales_sp.(100);	0	0	0	0	0	0	0	0	0	0	0	0	0	0	0	1	0	0	0	0	0	0	0	0	0	0	0	0	0	0	0	0	0	1	0	3
Otu0139	5	Eukaryota(100);Archaeplastida(100);Rhodophyta(100);Florideophyceae(100);Hildenbrandiales(100);Hildenbrandiales_X(100);Hildenbrandia(100);Hildenbrandia_lecannellieri(100);	0	0	0	0	0	5	0	0	0	0	0	0	0	0	0	0	0	0	0	0	0	0	0	0	0	0	0	0	0	0	0	0	0	0	0	0
Otu0306	5	Eukaryota(100);Alveolata(100);Dinoflagellata(100);Dinophyceae(100);Peridiniales(100);Thoracosphaeraceae(100);Pentapharsodinium(100);Pentapharsodinium_sp.(100);	0	0	0	2	1	1	0	0	0	0	0	0	0	0	0	0	0	0	0	1	0	0	0	0	0	0	0	0	0	0	0	0	0	0	0	0
Otu0507	5	Eukaryota(100);Alveolata(100);Dinoflagellata(100);Dinophyceae(100);Prorocentrales(100);Prorocentraceae(100);Prorocentrum(100);Prorocentrum_sp.(100);	0	0	0	0	1	0	0	0	0	0	0	0	0	0	0	0	0	0	0	0	0	0	4	0	0	0	0	0	0	0	0	0	0	0	0	0
Otu0868	5	Eukaryota(100);Alveolata(100);Dinoflagellata(100);Dinophyceae(100);Suessiales(100);Suessiaceae(100);Biecheleriopsis(100);Biecheleriopsis_adriatica(100);	0	0	0	0	1	0	2	0	0	0	0	0	0	0	0	0	0	0	0	0	1	0	1	0	0	0	0	0	0	0	0	0	0	0	0	0
Otu0552	5	Eukaryota(100);Alveolata(100);Ciliophora(100);Spirotrichea(100);Strombidiida(100);Strombidiidae_M(100);Strombidium_M(100);Strombidium_M_sp.(100);	0	0	0	0	0	0	0	0	0	0	0	0	0	0	0	0	1	0	1	0	0	3	0	0	0	0	0	0	0	0	0	0	0	0	0	0
Otu0667	5	Eukaryota(100);Archaeplastida(100);Chlorophyta(100);Chlorodendrophyceae(100);Chlorodendrales(100);Chlorodendraceae(100);Tetraselmis(100);Tetraselmis_rubens(100);	0	0	0	0	0	0	0	0	0	0	0	0	0	0	0	0	0	0	0	0	3	0	0	0	2	0	0	0	0	0	0	0	0	0	0	0
Otu0446	5	Eukaryota(100);Archaeplastida(100);Chlorophyta(100);Mamiellophyceae(100);Dolichomastigales(100);Crustomastigaceae(100);Crustomastix(100);Crustomastix_didyma(100);	0	0	0	0	0	0	0	1	0	0	0	0	0	0	0	0	0	0	3	0	0	0	0	0	0	0	0	0	0	0	0	0	0	1	0	0
Otu0452	5	Eukaryota(100);Archaeplastida(100);Chlorophyta(100);Trebouxiophyceae(100);Microthamniales(100);Microthamniales_X(100);Trebouxia(100);Trebouxia_sp.(100);	0	0	0	0	0	0	0	0	0	0	0	0	0	0	0	0	0	0	0	0	0	0	0	0	0	0	0	0	0	0	0	0	0	3	2	0
Otu0462	5	Eukaryota(100);Alveolata(100);Ciliophora(100);Litostomatea(100);Haptoria_5(100);Pleurostomatida(100);Hemiophrys(100);Hemiophrys_procera(100);	0	0	0	0	0	1	0	0	0	0	0	0	0	0	0	0	0	0	4	0	0	0	0	0	0	0	0	0	0	0	0	0	0	0	0	0
Otu0469	5	Eukaryota(100);Opisthokonta(100);Fungi(100);Ascomycota(100);Pezizomycotina(100);Dothideomycetes(100);Cryomyces(100);Cryomyces_minteri(100);	0	0	0	0	0	0	0	0	0	0	0	0	0	0	0	0	0	0	0	0	0	2	0	3	0	0	0	0	0	0	0	0	0	0	0	0
Otu0502	5	Eukaryota(100);Archaeplastida(100);Rhodophyta(100);Florideophyceae(100);Ceramiales(100);Rhodomelaceae(100);Enelittosiphonia(100);Enelittosiphonia_stimpsonii(100);	0	0	0	0	0	0	0	0	0	0	0	0	0	0	0	0	0	0	0	1	3	0	1	0	0	0	0	0	0	0	0	0	0	0	0	0
Otu0505	5	Eukaryota(100);Alveolata(100);Ciliophora(100);Spirotrichea(100);Strombidiida_F(100);Strombidiida_F_X(100);Strombidiida_F_XX(100);Strombidiida_F_XX_sp.(100);	0	0	0	0	0	0	0	0	0	0	0	0	0	0	0	0	0	0	1	0	0	0	4	0	0	0	0	0	0	0	0	0	0	0	0	0
Otu0513	5	Eukaryota(100);Archaeplastida(100);Chlorophyta(100);Ulvophyceae(100);Ulotrichales(100);Ulotrichales_X(100);Urospora(100);Urospora_wormskioldii(100);	0	0	0	1	0	0	0	0	0	0	0	0	0	0	0	0	0	0	0	0	0	2	0	2	0	0	0	0	0	0	0	0	0	0	0	0
Otu0517	5	Eukaryota(100);Archaeplastida(100);Chlorophyta(100);Chlorophyceae(100);Sphaeropleales(100);Sphaeropleales_X(100);Scenedesmus(100);Scenedesmus_pupukensis(100);	0	0	0	0	0	0	0	0	0	0	0	0	0	0	0	0	0	0	0	0	0	5	0	0	0	0	0	0	0	0	0	0	0	0	0	0
Otu0639	5	Eukaryota(100);Archaeplastida(100);Rhodophyta(100);Compsopogonophyceae(100);Erythropeltidales(100);Erythropeltidales_X(100);Erythrocladia(100);Erythrocladia_sp.(100);	0	0	0	2	3	0	0	0	0	0	0	0	0	0	0	0	0	0	0	0	0	0	0	0	0	0	0	0	0	0	0	0	0	0	0	0
Otu0679	5	Eukaryota(100);Opisthokonta(100);Fungi(100);Ascomycota(100);Pezizomycotina(100);Dothideomycetes(100);Microcyclospora(100);Microcyclospora_tardicrescens(100);	0	0	0	0	0	0	2	0	0	0	0	0	0	1	0	0	0	0	0	0	0	0	0	0	0	0	0	0	0	0	0	2	0	0	0	0
Otu0743	5	Eukaryota(100);Opisthokonta(100);Metazoa(100);Bryozoa(100);Bryozoa_X(100);Bryozoa_XX(100);Callopora(100);Callopora_dumerilii(100);	0	0	0	0	0	0	0	0	0	0	0	0	0	0	0	0	0	0	0	0	5	0	0	0	0	0	0	0	0	0	0	0	0	0	0	0
Otu0770	5	Eukaryota(100);Alveolata(100);Ciliophora(100);Phyllopharyngea(100);Cyrtophoria_8(100);Dysteriidae(100);Microxysma(100);Microxysma_acutum(100);	0	2	3	0	0	0	0	0	0	0	0	0	0	0	0	0	0	0	0	0	0	0	0	0	0	0	0	0	0	0	0	0	0	0	0	0
Otu0803	5	Eukaryota(100);Opisthokonta(100);Fungi(100);Ascomycota(100);Pezizomycotina(100);Dothideomycetes(100);Cochliobolus(100);Cochliobolus_eleusines(100);	0	0	0	0	0	0	0	0	0	0	0	0	0	0	0	0	5	0	0	0	0	0	0	0	0	0	0	0	0	0	0	0	0	0	0	0
Otu0860	5	Eukaryota(100);Archaeplastida(100);Chlorophyta(100);Pyramimonadophyceae(100);Pyramimonadales(100);Pyramimonadaceae(100);Pyramimonas(100);Pyramimonas_australis(100);	0	0	0	0	0	0	0	0	0	0	0	0	0	0	0	0	3	0	0	0	0	0	2	0	0	0	0	0	0	0	0	0	0	0	0	0
Otu0923	5	Eukaryota(100);Alveolata(100);Dinoflagellata(100);Dinophyceae(100);Peridiniales(100);Thoracosphaeraceae(100);Stoeckeria(100);Stoeckeria_sp.(100);	0	0	0	0	0	0	0	0	0	0	0	0	0	0	0	2	0	0	1	0	1	0	0	0	0	0	0	0	1	0	0	0	0	0	0	0
Otu0954	5	Eukaryota(100);Opisthokonta(100);Metazoa(100);Ctenophora(100);Ctenophora_X(100);Ctenophora_XX(100);Ctenophora_XXX(100);Ctenophora_XXX_sp.(100);	0	0	0	0	0	0	0	0	0	0	0	0	0	0	0	0	0	0	5	0	0	0	0	0	0	0	0	0	0	0	0	0	0	0	0	0
Otu1121	5	Eukaryota(100);Archaeplastida(100);Chlorophyta(100);Chlorodendrophyceae(100);Chlorodendrales(100);Chlorodendraceae(100);Tetraselmis(100);Tetraselmis_convolutae(100);	0	0	0	0	0	0	0	0	0	0	0	0	0	0	0	5	0	0	0	0	0	0	0	0	0	0	0	0	0	0	0	0	0	0	0	0
Otu1134	5	Eukaryota(100);Archaeplastida(100);Chlorophyta(100);Trebouxiophyceae(100);Prasiolales(100);Prasiolales_X(100);Stichococcus(100);Stichococcus_deasonii(100);	0	0	0	0	0	0	0	0	0	0	0	0	0	0	0	0	0	0	0	0	0	0	0	0	0	0	0	0	0	0	0	0	0	0	5	0
Otu0027	4	Eukaryota(100);Opisthokonta(100);Metazoa(100);Nematoda(100);Enoplea(100);Enoplea_X(100);Pareurystomina(100);Pareurystomina_sp.(100);	0	1	1	0	0	0	0	0	0	0	1	0	0	0	0	0	0	0	0	0	0	1	0	0	0	0	0	0	0	0	0	0	0	0	0	0
Otu0091	4	Eukaryota(100);Stramenopiles(100);Ochrophyta(100);Bacillariophyta(100);Bacillariophyta_X(100);Raphid-pennate(100);Eolimna(100);Eolimna_subminuscula(100);	0	0	0	0	0	0	0	0	0	0	0	0	0	0	0	0	0	0	3	0	1	0	0	0	0	0	0	0	0	0	0	0	0	0	0	0
Otu0184	4	Eukaryota(100);Alveolata(100);Ciliophora(100);Spirotrichea(100);Strombidiida(100);Strombidiidae_B(100);Strombidiidae_B_X(100);Strombidiidae_B_X_sp.(100);	0	2	1	0	0	0	0	0	0	0	0	0	0	0	0	0	0	0	0	1	0	0	0	0	0	0	0	0	0	0	0	0	0	0	0	0
Otu0218	4	Eukaryota(100);Stramenopiles(100);Ochrophyta(100);Chrysophyceae(100);Chrysophyceae_X(100);Chrysophyceae_XX(100);Chrysophyceae_XXX(100);Chrysophyceae_XXX_sp.(100);	0	0	0	0	0	0	0	0	0	0	0	0	0	0	0	4	0	0	0	0	0	0	0	0	0	0	0	0	0	0	0	0	0	0	0	0
Otu0155	4	Eukaryota(100);Rhizaria(100);Cercozoa(100);Filosa-Imbricatea(100);Filosa-Imbricatea_X(100);Filosa-Imbricatea_XX(100);Filosa-Imbricatea_XXX(100);Filosa-Imbricatea_XXX_sp.(100);	0	0	0	0	0	0	0	0	0	0	0	0	0	0	0	0	0	2	0	0	2	0	0	0	0	0	0	0	0	0	0	0	0	0	0	0
Otu0531	4	Eukaryota(100);Stramenopiles(100);Pseudofungi(100);Oomycota(100);Oomycota_X(100);Haptoglossales(100);Haptoglossa(100);Haptoglossa_heterospora(100);	0	0	0	0	0	0	0	0	0	0	0	0	0	0	0	0	0	0	4	0	0	0	0	0	0	0	0	0	0	0	0	0	0	0	0	0
Otu0281	4	Eukaryota(100);Rhizaria(100);Cercozoa(100);Filosa-Thecofilosea(100);Cryomonadida(100);Protaspa-lineage(100);Protaspa(100);Protaspa_sp.(100);	0	0	0	0	0	0	0	0	0	0	0	0	0	0	0	0	0	0	0	0	0	4	0	0	0	0	0	0	0	0	0	0	0	0	0	0
Otu0304	4	Eukaryota(100);Archaeplastida(100);Chlorophyta(100);Mamiellophyceae(100);Mamiellales(100);Mamiellaceae(100);Mantoniella(100);Mantoniella_squamata(100);	0	0	0	0	0	0	0	0	0	0	0	0	0	0	0	0	0	0	0	1	3	0	0	0	0	0	0	0	0	0	0	0	0	0	0	0
Otu0312	4	Eukaryota(100);Rhizaria(100);Cercozoa(100);Filosa-Thecofilosea(100);Filosa-Thecofilosea_X(100);Mataza-lineage(100);Mataza-lineage_X(100);Mataza-lineage_X_sp.(100);	0	0	0	0	0	0	0	0	0	0	0	0	0	0	0	0	0	0	0	3	1	0	0	0	0	0	0	0	0	0	0	0	0	0	0	0
Otu0623	4	Eukaryota(100);Opisthokonta(100);Metazoa(100);Arthropoda(100);Hexapoda(100);Insecta(100);Petrobius(100);Petrobius_brevistylis(100);	0	0	0	0	0	0	0	4	0	0	0	0	0	0	0	0	0	0	0	0	0	0	0	0	0	0	0	0	0	0	0	0	0	0	0	0
Otu0785	4	Eukaryota(100);Opisthokonta(100);Fungi(100);Ascomycota(100);Pezizomycotina(100);Dothideomycetes(100);Sydowia(100);Sydowia_polyspora(100);	0	0	0	0	0	0	0	0	0	0	0	0	0	0	0	1	0	0	0	0	3	0	0	0	0	0	0	0	0	0	0	0	0	0	0	0
Otu0249	4	Eukaryota(100);Stramenopiles(100);Pseudofungi(100);Oomycota(100);Oomycota_X(100);Haliphthorales(100);Haliphthorales_X(100);Haliphthorales_X_sp.(100);	0	2	0	0	0	0	0	0	0	0	0	0	0	0	0	0	0	0	1	1	0	0	0	0	0	0	0	0	0	0	0	0	0	0	0	0
Otu0611	4	Eukaryota(100);Opisthokonta(100);Fungi(100);Glomeromycota(100);Glomeromycotina(100);Glomeromycetes(100);Rhizophagus(100);Rhizophagus_clarus(100);	0	1	3	0	0	0	0	0	0	0	0	0	0	0	0	0	0	0	0	0	0	0	0	0	0	0	0	0	0	0	0	0	0	0	0	0
Otu1168	4	Eukaryota(100);Stramenopiles(100);Ochrophyta(100);Dictyochophyceae(100);Dictyochophyceae_X(100);Dictyochales(100);Dictyochales_X(100);Dictyochales_X_sp.(100);	0	0	0	0	0	0	0	0	0	0	0	0	0	0	0	0	0	0	0	0	0	0	0	4	0	0	0	0	0	0	0	0	0	0	0	0
Otu0801	4	Eukaryota(100);Rhizaria(100);Radiolaria(100);Acantharea(100);Acantharea_F(100);Acantharea_F3(100);Lonchostaurus(100);Lonchostaurus_rhombicus(100);	0	0	0	0	0	0	0	0	0	0	0	0	0	0	0	0	0	0	4	0	0	0	0	0	0	0	0	0	0	0	0	0	0	0	0	0
Otu0885	4	Eukaryota(100);Opisthokonta(100);Choanoflagellida(100);Choanoflagellatea(100);Acanthoecida(100);Stephanoecidae_Group_E(100);Stephanoecidae_Group_E_X(100);Stephanoecidae_Group_E_X_sp.(100);	0	0	0	0	0	0	0	0	0	0	0	0	0	0	0	0	0	0	0	0	4	0	0	0	0	0	0	0	0	0	0	0	0	0	0	0
Otu0519	4	Eukaryota(100);Opisthokonta(100);Fungi(100);Basidiomycota(100);Pucciniomycotina(100);Pucciniomycetes(100);Puccinia(100);Puccinia_hemerocallidis(100);	0	0	0	0	0	0	0	1	0	0	0	0	0	0	1	0	1	0	0	0	0	0	0	0	0	0	0	0	0	0	0	0	0	0	0	1
Otu0520	4	Eukaryota(100);Archaeplastida(100);Chlorophyta(100);Trebouxiophyceae(100);Watanabea-Clade(100);Watanabea-Clade_X(100);Dictyochloropsis(100);Dictyochloropsis_symbiontica(100);	0	0	0	0	0	0	0	0	0	0	0	0	1	0	0	0	0	0	0	0	0	0	0	0	1	0	0	0	0	0	0	1	0	0	1	0
Otu0527	4	Eukaryota(100);Opisthokonta(100);Fungi(100);Ascomycota(100);Pezizomycotina(100);Leotiomycetes(100);Phyllactinia(100);Phyllactinia_guttata(100);	0	0	0	0	0	0	0	0	0	0	0	0	0	0	0	0	1	3	0	0	0	0	0	0	0	0	0	0	0	0	0	0	0	0	0	0
Otu0555	4	Eukaryota(100);Archaeplastida(100);Streptophyta(100);Embryophyceae(100);Embryophyceae_X(100);Embryophyceae_XX(100);Paesia(100);Paesia_scaberula(100);	0	0	0	0	0	0	1	0	1	0	0	0	0	0	0	0	0	0	2	0	0	0	0	0	0	0	0	0	0	0	0	0	0	0	0	0
Otu0561	4	Eukaryota(100);Alveolata(100);Apicomplexa(100);Gregarinomorphea(100);Eugregarinorida(100);Gregarinidae(100);Leidyana2(100);Trachyphloeus_angustisetulus(100);	0	0	0	0	0	0	0	0	0	0	0	0	0	0	0	0	3	1	0	0	0	0	0	0	0	0	0	0	0	0	0	0	0	0	0	0
Otu0573	4	Eukaryota(100);Opisthokonta(100);Fungi(100);Ascomycota(100);Pezizomycotina(100);Eurotiomycetes(100);Chaetothyriomycetidae(100);Chaetothyriomycetidae_sp.(100);	0	0	0	0	0	0	0	0	0	0	0	0	0	0	0	0	0	0	0	0	0	0	0	0	0	0	0	0	0	0	0	0	0	4	0	0
Otu0575	4	Eukaryota(100);Archaeplastida(100);Chlorophyta(100);Ulvophyceae(100);Ulvales-relatives(100);Ulvales-relatives_X(100);Percursaria(100);Percursaria_percursa(100);	0	1	3	0	0	0	0	0	0	0	0	0	0	0	0	0	0	0	0	0	0	0	0	0	0	0	0	0	0	0	0	0	0	0	0	0
Otu0584	4	Eukaryota(100);Opisthokonta(100);Fungi(100);Ascomycota(100);Pezizomycotina(100);Sordariomycetes(100);Lindra(100);Lindra_obtusa(100);	0	0	0	0	0	0	0	0	0	0	0	0	0	0	0	0	0	0	1	0	3	0	0	0	0	0	0	0	0	0	0	0	0	0	0	0
Otu0593	4	Eukaryota(100);Opisthokonta(100);Fungi(100);Ascomycota(100);Pezizomycotina(100);Dothideomycetes(100);Massaria(100);Massaria_pyri(100);	0	0	0	0	0	0	0	0	0	0	0	0	0	0	0	0	0	0	0	0	4	0	0	0	0	0	0	0	0	0	0	0	0	0	0	0
Otu0599	4	Eukaryota(100);Archaeplastida(100);Chlorophyta(100);Ulvophyceae(100);Ulotrichales(100);Ulotrichales_X(100);Ulothrix(100);Ulothrix_sp.(100);	0	0	0	0	0	0	0	0	0	0	0	0	0	0	0	0	0	0	0	0	0	4	0	0	0	0	0	0	0	0	0	0	0	0	0	0
Otu0606	4	Eukaryota(100);Opisthokonta(100);Fungi(100);Ascomycota(100);Pezizomycotina(100);Sordariomycetes(100);Ophiocordyceps(100);Ophiocordyceps_gracilis(100);	0	0	0	0	0	0	0	0	0	0	0	0	0	0	0	0	0	0	1	0	0	0	3	0	0	0	0	0	0	0	0	0	0	0	0	0
Otu0631	4	Eukaryota(100);Opisthokonta(100);Fungi(100);Chytridiomycota(100);Chytridiomycotina(100);Chytridiomycetes(100);Phlyctochytrium(100);Phlyctochytrium_planicorne(100);	0	0	0	0	0	0	1	0	1	0	0	0	0	0	0	0	0	0	0	0	0	0	0	0	0	2	0	0	0	0	0	0	0	0	0	0
Otu0633	4	Eukaryota(100);Opisthokonta(100);Fungi(100);Basidiomycota(100);Agaricomycotina(100);Agaricomycetes(100);Coprinopsis(100);Coprinopsis_atramentaria(100);	0	0	0	2	0	0	0	0	0	0	0	0	0	0	0	0	0	0	0	0	0	0	0	2	0	0	0	0	0	0	0	0	0	0	0	0
Otu0700	4	Eukaryota(100);Stramenopiles(100);Ochrophyta(100);Pelagophyceae(100);Pelagomonadales(100);Pelagomonadaceae(100);Pelagomonadaceae_clade_C(100);Pelagomonadaceae_clade_C_sp.(100);	0	0	0	0	0	0	0	0	0	0	0	0	0	0	0	0	0	0	2	1	1	0	0	0	0	0	0	0	0	0	0	0	0	0	0	0
Otu0726	4	Eukaryota(100);Alveolata(100);Dinoflagellata(100);Syndiniales(100);Dino-Group-I(100);Dino-Group-I-Clade-3(100);Dino-Group-I-Clade-3_X(100);Dino-Group-I-Clade-3_X_sp.(100);	0	0	0	0	0	0	0	0	0	0	0	0	0	0	0	0	0	0	2	2	0	0	0	0	0	0	0	0	0	0	0	0	0	0	0	0
Otu0727	4	Eukaryota(100);Stramenopiles(100);Ochrophyta(100);Chrysophyceae(100);Chrysophyceae_X(100);Chrysophyceae_Clade-I(100);Chrysophyceae_Clade-I_X(100);Chrysophyceae_Clade-I_X_sp.(100);	0	0	0	0	0	0	0	0	0	0	0	0	0	0	0	0	0	0	0	0	0	2	0	2	0	0	0	0	0	0	0	0	0	0	0	0
Otu0742	4	Eukaryota(100);Opisthokonta(100);Metazoa(100);Cnidaria(100);Cnidaria_X(100);Anthozoa(100);Metridium(100);Metridium_senile(100);	0	0	0	0	0	0	0	0	0	0	0	0	0	0	0	0	0	0	0	4	0	0	0	0	0	0	0	0	0	0	0	0	0	0	0	0
Otu0778	4	Eukaryota(100);Opisthokonta(100);Metazoa(100);Nematoda(100);Chromadorea(100);Chromadorea_X(100);Desmolaimus(100);Desmolaimus_sp.(100);	0	0	0	0	0	0	0	0	0	0	0	0	0	0	0	0	0	0	0	4	0	0	0	0	0	0	0	0	0	0	0	0	0	0	0	0
Otu0789	4	Eukaryota(100);Opisthokonta(100);Fungi(100);Ascomycota(100);Pezizomycotina(100);Sordariomycetes(100);Paecilomyces(100);Paecilomyces_variotii(100);	0	0	0	0	0	0	1	0	0	0	0	0	0	0	0	0	0	0	0	0	0	0	0	2	0	0	1	0	0	0	0	0	0	0	0	0
Otu0802	4	Eukaryota(100);Opisthokonta(100);Fungi(100);Ascomycota(100);Pezizomycotina(100);Dothideomycetes(100);Phoma(100);Phoma_herbarum(100);	0	0	0	0	3	0	0	0	0	0	0	0	0	0	0	0	0	0	1	0	0	0	0	0	0	0	0	0	0	0	0	0	0	0	0	0
Otu0834	4	Eukaryota(100);Opisthokonta(100);Fungi(100);Basidiomycota(100);Agaricomycotina(100);Agaricomycetes(100);Pachylepyrium(100);Pachylepyrium_sp.(100);	0	0	0	0	0	0	0	0	0	0	0	0	0	0	0	0	0	0	0	0	0	0	0	0	0	0	0	0	0	0	0	0	0	0	0	4
Otu0869	4	Eukaryota(100);Opisthokonta(100);Metazoa(100);Echinodermata(100);Echinodermata_X(100);Echinodermata_XX(100);Eurygonius(100);Eurygonius_hylacanthus(100);	0	0	0	0	0	0	0	0	0	0	0	0	0	0	0	0	0	0	0	4	0	0	0	0	0	0	0	0	0	0	0	0	0	0	0	0
Otu0959	4	Eukaryota(100);Opisthokonta(100);Fungi(100);Ascomycota(100);Pezizomycotina(100);Lecanoromycetes(100);Hypogymnia(100);Hypogymnia_physodes(100);	0	0	0	0	0	0	0	0	0	0	0	0	0	0	0	0	0	0	0	0	0	0	0	0	0	0	0	0	0	0	0	0	0	0	0	4
Otu0989	4	Eukaryota(100);Opisthokonta(100);Fungi(100);Ascomycota(100);Pezizomycotina(100);Leotiomycetes(100);Blumeria(100);Blumeria_graminis(100);	0	0	0	0	0	0	0	0	0	0	0	0	0	0	0	4	0	0	0	0	0	0	0	0	0	0	0	0	0	0	0	0	0	0	0	0
Otu0998	4	Eukaryota(100);Alveolata(100);Apicomplexa(100);Gregarinomorphea(100);Gregarinomorphea_X_GRE6(100);Gregarinomorphea_X_GRE6_X(100);Gregarinomorphea_X_GRE6_XX(100);Gregarinomorphea_X_GRE6_XX_sp.(100);	0	0	0	0	0	0	0	0	0	0	0	0	0	0	0	0	0	0	0	0	0	0	0	0	0	0	0	0	0	0	0	0	0	4	0	0
Otu1061	4	Eukaryota(100);Hacrobia(100);Haptophyta(100);Prymnesiophyceae(100);Syracosphaerales(100);Syracosphaeraceae(100);Syracosphaera(100);Syracosphaera_pulchra(100);	0	0	0	0	0	0	0	0	0	0	0	0	0	0	0	0	0	0	0	0	0	0	4	0	0	0	0	0	0	0	0	0	0	0	0	0
Otu1074	4	Eukaryota(100);Opisthokonta(100);Metazoa(100);Cnidaria(100);Cnidaria_X(100);Hydrozoa(100);Leuckartiara(100);Leuckartiara_octona(100);	0	0	0	0	0	0	0	0	0	0	0	0	0	0	0	0	0	0	0	0	4	0	0	0	0	0	0	0	0	0	0	0	0	0	0	0
Otu1089	4	Eukaryota(100);Excavata(100);Metamonada(100);Carpediemonadea(100);Carpediemonadida(100);Carpediemonadidae(100);Hicanonectes(100);Hicanonectes_teleskopos(100);	0	0	0	0	0	0	0	0	0	0	0	0	0	0	0	0	0	0	0	0	4	0	0	0	0	0	0	0	0	0	0	0	0	0	0	0
Otu1095	4	Eukaryota(100);Alveolata(100);Apicomplexa(100);Gregarinomorphea(100);Eugregarinorida(100);Gregarinidae(100);Leidyana2(100);Caliculium_glossobalani(100);	0	4	0	0	0	0	0	0	0	0	0	0	0	0	0	0	0	0	0	0	0	0	0	0	0	0	0	0	0	0	0	0	0	0	0	0
Otu1152	4	Eukaryota(100);Opisthokonta(100);Metazoa(100);Brachiopoda(100);Brachiopoda_X(100);Brachiopoda_XX(100);Phoronis(100);Phoronis_muelleri(100);	0	0	0	0	0	0	0	0	0	0	0	0	0	0	0	0	0	0	1	2	1	0	0	0	0	0	0	0	0	0	0	0	0	0	0	0
Otu1173	4	Eukaryota(100);Opisthokonta(100);Fungi(100);Basidiomycota(100);Agaricomycotina(100);Tremellomycetes(100);Sirobasidium(100);Sirobasidium_brefeldianum(100);	0	0	0	0	0	0	0	0	0	0	0	0	0	0	0	0	0	0	0	0	0	0	0	0	0	0	0	0	0	0	0	0	0	0	4	0
Otu1210	4	Eukaryota(100);Alveolata(100);Ciliophora(100);Spirotrichea(100);Hypotrichia(100);Hypotrichia_X(100);Psammomitra(100);Psammomitra_retractilis(100);	0	0	4	0	0	0	0	0	0	0	0	0	0	0	0	0	0	0	0	0	0	0	0	0	0	0	0	0	0	0	0	0	0	0	0	0
Otu1213	4	Eukaryota(100);Hacrobia(100);Haptophyta(100);Prymnesiophyceae(100);Prymnesiales(100);Chrysochromulinaceae(100);Chrysochromulina(100);Chrysochromulina_rotalis(100);	0	0	0	0	0	0	0	0	0	0	0	0	0	0	0	0	0	0	0	0	0	0	0	4	0	0	0	0	0	0	0	0	0	0	0	0
Otu1263	4	Eukaryota(100);Opisthokonta(100);Metazoa(100);Bryozoa(100);Bryozoa_X(100);Bryozoa_XX(100);Bryozoa_XXX(100);Bryozoa_XXX_sp.(100);	0	0	0	0	0	0	0	0	0	0	0	0	0	0	0	0	0	0	0	0	4	0	0	0	0	0	0	0	0	0	0	0	0	0	0	0
Otu0013	3	Eukaryota(100);Opisthokonta(100);Metazoa(100);Nematoda(100);Enoplea(100);Enoplea_X(100);Oncholaimus(100);Oncholaimus_sp.(100);	0	1	1	1	0	0	0	0	0	0	0	0	0	0	0	0	0	0	0	0	0	0	0	0	0	0	0	0	0	0	0	0	0	0	0	0
Otu0072	3	Eukaryota(100);Archaeplastida(100);Chlorophyta(100);Ulvophyceae(100);Cladophorales(100);Cladophorales_X(100);Chaetomorpha(100);Chaetomorpha_antennina(100);	0	1	1	0	1	0	0	0	0	0	0	0	0	0	0	0	0	0	0	0	0	0	0	0	0	0	0	0	0	0	0	0	0	0	0	0
Otu0120	3	Eukaryota(100);Stramenopiles(100);Ochrophyta(100);Chrysophyceae(100);Chrysophyceae_X(100);Chrysophyceae_Clade-C(100);Chrysophyceae_Clade-C_X(100);Chrysophyceae_Clade-C_X_sp.(100);	0	0	0	0	0	0	0	0	0	0	0	0	0	0	0	0	0	0	0	0	1	0	0	0	0	0	0	0	0	0	2	0	0	0	0	0
Otu0144	3	Eukaryota(100);Stramenopiles(100);Ochrophyta(100);Dictyochophyceae(100);Dictyochophyceae_X(100);Pedinellales(100);Pedinellales_X(100);Pedinellales_X_sp.(100);	0	0	0	0	0	0	0	0	0	0	0	0	0	0	0	0	0	0	0	0	1	2	0	0	0	0	0	0	0	0	0	0	0	0	0	0
Otu0119	3	Eukaryota(100);Stramenopiles(100);Ochrophyta(100);Bacillariophyta(100);Bacillariophyta_X(100);Raphid-pennate(100);Cocconeis(100);Cocconeis_molesta(100);	0	0	0	0	0	0	0	0	0	0	0	0	0	0	0	0	0	0	3	0	0	0	0	0	0	0	0	0	0	0	0	0	0	0	0	0
Otu0247	3	Eukaryota(100);Stramenopiles(100);Ochrophyta(100);Bacillariophyta(100);Bacillariophyta_X(100);Raphid-pennate(100);Cocconeis(100);Cocconeis_pediculus(100);	0	0	0	0	0	0	0	0	0	0	0	0	0	0	0	0	0	0	0	0	3	0	0	0	0	0	0	0	0	0	0	0	0	0	0	0
Otu0161	3	Eukaryota(100);Opisthokonta(100);Choanoflagellida(100);Choanoflagellatea(100);Choanoflagellatea_X(100);Choanoflagellatea_X_Group_L(100);Choanoflagellatea_X_Group_L_X(100);Choanoflagellatea_X_Group_L_X_sp.(100);	0	0	0	0	0	0	0	0	0	0	0	0	0	0	0	0	0	0	0	0	0	0	0	0	0	0	0	0	0	0	0	0	0	3	0	0
Otu0358	3	Eukaryota(100);Opisthokonta(100);Metazoa(100);Arthropoda(100);Crustacea(100);Maxillopoda(100);Bryocamptus(100);Bryocamptus_pygmaeus(100);	0	3	0	0	0	0	0	0	0	0	0	0	0	0	0	0	0	0	0	0	0	0	0	0	0	0	0	0	0	0	0	0	0	0	0	0
Otu0565	3	Eukaryota(100);Opisthokonta(100);Metazoa(100);Porifera(100);Porifera_X(100);Demospongiae(100);Hymeniacidon(100);Hymeniacidon_sinapium(100);	0	0	0	0	0	0	0	0	0	0	0	0	0	0	0	0	0	0	0	0	0	2	0	0	0	0	0	0	0	0	0	0	0	0	0	1
Otu0397	3	Eukaryota(100);Archaeplastida(100);Chlorophyta(100);Ulvophyceae(100);Ulvales-relatives(100);Ulvales-relatives_X(100);Halochlorococcum(100);Halochlorococcum_sp.(100);	0	2	1	0	0	0	0	0	0	0	0	0	0	0	0	0	0	0	0	0	0	0	0	0	0	0	0	0	0	0	0	0	0	0	0	0
Otu0494	3	Eukaryota(100);Stramenopiles(100);Ochrophyta(100);Pelagophyceae(100);Sarcinochrysidales(100);Sarcinochrysidaceae(100);Sarcinochrysidaceae_X(100);Sarcinochrysidaceae_X_sp.(100);	0	0	0	1	0	0	0	0	0	0	0	0	0	0	0	0	0	2	0	0	0	0	0	0	0	0	0	0	0	0	0	0	0	0	0	0
Otu0194	3	Eukaryota(100);Stramenopiles(100);Opalozoa(100);MAST-3(100);MAST-3J(100);MAST-3J_X(100);MAST-3J_XX(100);MAST-3J_XX_sp.(100);	0	2	0	0	0	0	0	0	0	0	0	0	0	0	0	0	0	0	0	1	0	0	0	0	0	0	0	0	0	0	0	0	0	0	0	0
Otu0217	3	Eukaryota(100);Rhizaria(100);Cercozoa(100);Filosa(100);Filosa_X(100);Filosa_XX(100);Filosa_XXX(100);Filosa_XXX_sp.(100);	0	0	0	0	0	0	0	0	0	0	0	0	0	0	0	0	0	0	1	0	2	0	0	0	0	0	0	0	0	0	0	0	0	0	0	0
Otu0401	3	Eukaryota(100);Stramenopiles(100);Opalozoa(100);Bicoecea(100);Anoecales(100);Cafeteriaceae(100);Cafeteria(100);Cafeteria_roenbergensis(100);	0	0	0	0	0	0	0	0	0	0	0	0	0	0	0	0	0	0	0	3	0	0	0	0	0	0	0	0	0	0	0	0	0	0	0	0
Otu0528	3	Eukaryota(100);Opisthokonta(100);Fungi(100);Ascomycota(100);Pezizomycotina(100);Dothideomycetes(100);Bryochiton(100);Bryochiton_perpusillus(100);	0	0	0	0	0	1	0	0	0	0	0	0	0	0	0	0	0	0	0	1	1	0	0	0	0	0	0	0	0	0	0	0	0	0	0	0
Otu0350	3	Eukaryota(100);Alveolata(100);Ciliophora(100);Oligohymenophorea(100);Scuticociliatia_1(100);Philasterida(100);Mesanophrys(100);Mesanophrys_sp.(100);	0	2	0	0	0	0	0	0	0	0	0	0	0	0	0	0	0	0	0	1	0	0	0	0	0	0	0	0	0	0	0	0	0	0	0	0
Otu0373	3	Eukaryota(100);Opisthokonta(100);Fungi(100);Chytridiomycota(100);Chytridiomycotina(100);Chytridiomycotina_X(100);Chytridiomycotina_XX(100);Chytridiomycotina_XX_sp.(100);	0	0	0	0	0	0	2	0	0	0	0	0	0	1	0	0	0	0	0	0	0	0	0	0	0	0	0	0	0	0	0	0	0	0	0	0
Otu0432	3	Eukaryota(100);Alveolata(100);Ciliophora(100);Phyllopharyngea(100);Cyrtophoria_2(100);Lynchellidae_1(100);Chlamydonella(100);Chlamydonella_irregularis(100);	0	0	0	0	0	0	0	0	0	0	0	0	0	0	0	0	0	0	3	0	0	0	0	0	0	0	0	0	0	0	0	0	0	0	0	0
Otu0500	3	Eukaryota(100);Opisthokonta(100);Fungi(100);Ascomycota(100);Pezizomycotina(100);Dothideomycetes(100);Cladosporium(100);Cladosporium_sp.(100);	0	0	0	1	0	0	0	0	0	0	0	0	0	0	0	0	0	0	0	0	2	0	0	0	0	0	0	0	0	0	0	0	0	0	0	0
Otu0537	3	Eukaryota(100);Alveolata(100);Dinoflagellata(100);Dinophyceae(100);Gymnodiniales(100);Gymnodiniaceae(100);Gymnodinium(100);Gymnodinium_sp.(100);	0	0	0	2	0	0	0	0	0	0	0	0	0	0	0	0	0	1	0	0	0	0	0	0	0	0	0	0	0	0	0	0	0	0	0	0
Otu0545	3	Eukaryota(100);Opisthokonta(100);Fungi(100);Ascomycota(100);Pezizomycotina(100);Dothideomycetes(100);Helicoma(100);Helicoma_chlamydosporum(100);	0	0	0	0	0	0	0	0	0	0	0	0	0	0	0	0	1	0	1	0	1	0	0	0	0	0	0	0	0	0	0	0	0	0	0	0
Otu0586	3	Eukaryota(100);Archaeplastida(100);Chlorophyta(100);Ulvophyceae(100);Ulvales-relatives(100);Ulvales-relatives_X(100);Desmochloris(100);Desmochloris_sp.(100);	0	0	0	0	0	1	0	0	0	0	0	0	0	0	0	0	0	0	0	0	0	0	0	0	0	0	0	0	0	0	0	0	0	2	0	0
Otu0664	3	Eukaryota(100);Alveolata(100);Dinoflagellata(100);Syndiniales(100);Dino-Group-I(100);Dino-Group-I-Clade-4(100);Euduboscquella(100);Euduboscquella_cachoni(100);	0	0	0	0	0	0	0	0	0	0	0	0	0	0	0	0	0	0	2	0	1	0	0	0	0	0	0	0	0	0	0	0	0	0	0	0
Otu0682	3	Eukaryota(100);Hacrobia(100);Haptophyta(100);Rappephyceae(100);Pavlomulinales(100);Pavlomulinaceae(100);Pavlomulina(100);Pavlomulina_ranunculiformis(100);	0	0	0	2	0	0	0	0	0	0	0	0	0	0	0	0	0	0	0	0	1	0	0	0	0	0	0	0	0	0	0	0	0	0	0	0
Otu0605	3	Eukaryota(100);Hacrobia(100);Haptophyta(100);Prymnesiophyceae(100);Prymnesiales(100);Prymnesiaceae(100);Haptolina(100);Haptolina_cf_hirta(100);	0	0	0	0	0	0	0	0	0	0	0	0	0	0	0	0	0	0	0	0	0	0	3	0	0	0	0	0	0	0	0	0	0	0	0	0
Otu0628	3	Eukaryota(100);Archaeplastida(100);Rhodophyta(100);Florideophyceae(100);Ceramiales(100);Rhodomelaceae(100);Neosiphonia(100);Neosiphonia_sp.(100);	0	0	0	0	0	0	0	0	0	0	0	0	0	0	0	0	0	0	1	1	1	0	0	0	0	0	0	0	0	0	0	0	0	0	0	0
Otu0642	3	Eukaryota(100);Opisthokonta(100);Fungi(100);Ascomycota(100);Pezizomycotina(100);Sordariomycetes(100);Juncigena(100);Juncigena_adarca(100);	0	0	0	0	0	0	0	0	0	0	0	0	0	0	0	0	0	0	0	0	3	0	0	0	0	0	0	0	0	0	0	0	0	0	0	0
Otu0648	3	Eukaryota(100);Opisthokonta(100);Fungi(100);Ascomycota(100);Pezizomycotina(100);Dothideomycetes(100);Leptoxyphium(100);Leptoxyphium_sp.(100);	0	0	0	2	0	0	0	0	0	0	0	0	0	0	0	0	0	0	0	0	0	0	0	1	0	0	0	0	0	0	0	0	0	0	0	0
Otu0650	3	Eukaryota(100);Opisthokonta(100);Fungi(100);Ascomycota(100);Saccharomycotina(100);Saccharomycetales(100);Candida(100);Candida_agrestis(100);	0	0	0	3	0	0	0	0	0	0	0	0	0	0	0	0	0	0	0	0	0	0	0	0	0	0	0	0	0	0	0	0	0	0	0	0
Otu0654	3	Eukaryota(100);Hacrobia(100);Haptophyta(100);Haptophyta_Clade_HAP3(100);Haptophyta_Clade_HAP3_X(100);Haptophyta_Clade_HAP3_XX(100);Haptophyta_Clade_HAP3_XXX(100);Haptophyta_Clade_HAP3_XXX_sp.(100);	0	0	0	0	0	0	0	0	0	0	0	0	0	0	0	0	0	0	0	0	0	0	3	0	0	0	0	0	0	0	0	0	0	0	0	0
Otu0655	3	Eukaryota(100);Opisthokonta(100);Fungi(100);Ascomycota(100);Pezizomycotina(100);Dothideomycetes(100);Aquaphila(100);Aquaphila_albicans(100);	0	0	0	0	1	0	0	0	0	0	0	0	0	0	0	0	0	0	0	1	1	0	0	0	0	0	0	0	0	0	0	0	0	0	0	0
Otu0657	3	Eukaryota(100);Archaeplastida(100);Chlorophyta(100);Chlorophyceae(100);Chlamydomonadales(100);Coccomyxaceae(100);Coccomyxa(100);Coccomyxa_sp.(100);	0	0	0	0	0	0	0	0	0	0	0	0	0	0	0	0	0	0	0	0	0	0	0	0	0	0	0	0	0	0	0	0	0	3	0	0
Otu0689	3	Eukaryota(100);Alveolata(100);Ciliophora(100);Oligohymenophorea(100);Scuticociliatia_1(100);Philasterida(100);Glauconema(100);Glauconema_trihymene(100);	0	0	0	0	0	0	0	0	0	0	0	0	0	0	0	0	0	0	0	3	0	0	0	0	0	0	0	0	0	0	0	0	0	0	0	0
Otu0698	3	Eukaryota(100);Archaeplastida(100);Rhodophyta(100);Florideophyceae(100);Ceramiales(100);Rhodomelaceae(100);Polysiphonia(100);Polysiphonia_scopulorum(100);	0	0	0	0	0	0	0	0	0	0	0	0	0	0	0	0	0	0	1	0	0	1	1	0	0	0	0	0	0	0	0	0	0	0	0	0
Otu0704	3	Eukaryota(100);Opisthokonta(100);Fungi(100);Ascomycota(100);Pezizomycotina(100);Lichinomycetes(100);Peltula(100);Peltula_obscurans(100);	0	0	0	0	0	1	0	0	0	0	0	0	0	0	0	0	0	0	0	0	1	0	0	0	0	0	1	0	0	0	0	0	0	0	0	0
Otu0705	3	Eukaryota(100);Archaeplastida(100);Streptophyta(100);Embryophyceae(100);Embryophyceae_X(100);Embryophyceae_XX(100);Typha(100);Typha_angustifolia(100);	0	0	0	0	0	0	0	0	0	0	0	0	0	0	0	0	0	0	0	0	0	0	0	0	0	0	0	0	0	0	0	0	0	3	0	0
Otu0706	3	Eukaryota(100);Opisthokonta(100);Fungi(100);Ascomycota(100);Pezizomycotina(100);Eurotiomycetes(100);Cyphellophora(100);Cyphellophora_sessilis(100);	0	0	0	0	0	0	0	0	0	0	0	0	0	0	0	0	0	0	0	0	3	0	0	0	0	0	0	0	0	0	0	0	0	0	0	0
Otu0710	3	Eukaryota(100);Stramenopiles(100);Ochrophyta(100);MOCH-5(100);MOCH-5_X(100);MOCH-5_XX(100);MOCH-5_XXX(100);MOCH-5_XXX_sp.(100);	0	0	0	0	0	0	0	0	0	0	0	0	0	0	0	0	0	0	0	1	2	0	0	0	0	0	0	0	0	0	0	0	0	0	0	0
Otu0712	3	Eukaryota(100);Opisthokonta(100);Metazoa(100);Urochordata(100);Urochordata_X(100);Ascidiacea(100);Molgula(100);Molgula_complanata(100);	0	0	0	0	0	0	0	0	0	0	0	0	0	0	0	0	0	0	0	1	1	0	0	0	0	0	0	0	0	0	0	0	0	0	0	1
Otu0718	3	Eukaryota(100);Opisthokonta(100);Metazoa(100);Bryozoa(100);Bryozoa_X(100);Bryozoa_XX(100);Electra(100);Electra_pilosa(100);	0	1	0	0	0	0	0	0	0	0	0	0	0	0	0	0	0	1	0	0	1	0	0	0	0	0	0	0	0	0	0	0	0	0	0	0
Otu0722	3	Eukaryota(100);Archaeplastida(100);Chlorophyta(100);Chlorophyceae(100);Chlamydomonadales(100);Coccomyxaceae(100);Coccomyxa(100);Coccomyxa_mucigena(100);	0	0	0	0	0	0	0	0	0	0	0	0	0	0	0	0	0	0	0	0	0	0	0	0	0	0	0	0	0	0	0	0	0	3	0	0
Otu0724	3	Eukaryota(100);Apusozoa(100);Hilomonadea(100);Planomonadida(100);Planomonadidae(100);Planomonadidae_Group-1(100);Ancyromonas(100);Ancyromonas_kenti(100);	0	0	0	0	0	0	0	0	0	0	0	0	0	0	0	0	0	0	0	0	0	0	0	0	0	0	0	0	0	0	0	0	0	3	0	0
Otu0784	3	Eukaryota(100);Archaeplastida(100);Rhodophyta(100);Florideophyceae(100);Rhodymeniales(100);Rhodymeniales_X(100);Lomentaria(100);Lomentaria_pinnata(100);	0	0	0	0	0	0	0	0	0	0	0	0	0	0	0	0	0	0	0	1	2	0	0	0	0	0	0	0	0	0	0	0	0	0	0	0
Otu0809	3	Eukaryota(100);Archaeplastida(100);Chlorophyta(100);Chlorophyta_X(100);Chlorophyta_XX(100);Chlorophyta_XXX(100);Chlorophyta_XXXX(100);Chlorophyta_XXXX_sp.(100);	0	0	0	0	0	0	0	0	0	0	0	0	0	0	0	0	0	0	0	0	0	1	0	2	0	0	0	0	0	0	0	0	0	0	0	0
Otu0824	3	Eukaryota(100);Hacrobia(100);Haptophyta(100);Prymnesiophyceae(100);Prymnesiales(100);Chrysochromulinaceae(100);Chrysochromulina(100);Chrysochromulina_scutellum(100);	0	0	0	0	1	0	0	0	0	0	0	0	0	0	0	0	0	0	2	0	0	0	0	0	0	0	0	0	0	0	0	0	0	0	0	0
Otu0845	3	Eukaryota(100);Stramenopiles(100);Ochrophyta(100);Bacillariophyta(100);Bacillariophyta_X(100);Raphid-pennate(100);Berkeleya(100);Berkeleya_hyalina(100);	0	0	0	0	0	0	0	0	0	0	0	0	0	0	0	0	0	0	0	2	1	0	0	0	0	0	0	0	0	0	0	0	0	0	0	0
Otu0884	3	Eukaryota(100);Opisthokonta(100);Fungi(100);Ascomycota(100);Saccharomycotina(100);Saccharomycetales(100);Saccharomyces(100);Saccharomyces_cerevisiae(100);	0	0	0	2	1	0	0	0	0	0	0	0	0	0	0	0	0	0	0	0	0	0	0	0	0	0	0	0	0	0	0	0	0	0	0	0
Otu0899	3	Eukaryota(100);Opisthokonta(100);Metazoa(100);Cnidaria(100);Cnidaria_X(100);Hydrozoa(100);Melicertissa(100);Melicertissa_sp.(100);	0	0	0	0	0	0	0	0	0	0	0	0	0	0	0	0	0	0	0	1	2	0	0	0	0	0	0	0	0	0	0	0	0	0	0	0
Otu0919	3	Eukaryota(100);Alveolata(100);Ciliophora(100);Spirotrichea(100);Choreotrichida(100);Lynnellidae(100);Lynnella(100);Lynnella_semiglobulosa(100);	0	0	1	0	0	0	0	0	0	0	0	0	0	0	0	0	0	0	2	0	0	0	0	0	0	0	0	0	0	0	0	0	0	0	0	0
Otu0938	3	Eukaryota(100);Opisthokonta(100);Metazoa(100);Bryozoa(100);Bryozoa_X(100);Bryozoa_XX(100);Flustrellidra(100);Flustrellidra_hispida(100);	0	1	0	0	0	0	0	0	0	0	0	0	0	0	0	0	0	0	0	1	1	0	0	0	0	0	0	0	0	0	0	0	0	0	0	0
Otu0984	3	Eukaryota(100);Archaeplastida(100);Streptophyta(100);Embryophyceae(100);Embryophyceae_X(100);Embryophyceae_XX(100);Nicotiana(100);Nicotiana_tabacum(100);	0	0	0	0	0	0	0	0	0	0	0	0	0	0	1	0	0	0	0	0	0	0	0	2	0	0	0	0	0	0	0	0	0	0	0	0
Otu1007	3	Eukaryota(100);Stramenopiles(100);Opalozoa(100);MAST-3(100);MAST-3_X(100);MAST-3_XX(100);MAST-3_XXX(100);MAST-3_XXX_sp.(100);	0	0	3	0	0	0	0	0	0	0	0	0	0	0	0	0	0	0	0	0	0	0	0	0	0	0	0	0	0	0	0	0	0	0	0	0
Otu1045	3	Eukaryota(100);Archaeplastida(100);Streptophyta(100);Embryophyceae(100);Embryophyceae_X(100);Embryophyceae_XX(100);Hypolepis(100);Hypolepis_muelleri(100);	0	0	0	0	0	0	0	0	0	0	0	0	0	0	0	3	0	0	0	0	0	0	0	0	0	0	0	0	0	0	0	0	0	0	0	0
Otu1069	3	Eukaryota(100);Stramenopiles(100);Ochrophyta(100);Bacillariophyta(100);Bacillariophyta_X(100);Raphid-pennate(100);Cymbella(100);Cymbella_formosa(100);	0	0	0	0	0	0	0	0	0	0	0	0	0	0	0	0	0	0	0	0	3	0	0	0	0	0	0	0	0	0	0	0	0	0	0	0
Otu1070	3	Eukaryota(100);Opisthokonta(100);Choanoflagellida(100);Choanoflagellatea(100);Acanthoecida(100);Stephanoecidae_New_Choanos_8(100);Stephanoecidae_New_Choanos_8_X(100);Stephanoecidae_New_Choanos_8_X_sp.(100);	0	0	0	0	0	0	0	0	0	0	0	0	0	0	0	0	0	0	0	0	0	0	3	0	0	0	0	0	0	0	0	0	0	0	0	0
Otu1071	3	Eukaryota(100);Rhizaria(100);Cercozoa(100);Endomyxa-Ascetosporea(100);Paradinida(100);Paradinidae(100);Paradinium(100);Paradinium_poucheti(100);	0	0	3	0	0	0	0	0	0	0	0	0	0	0	0	0	0	0	0	0	0	0	0	0	0	0	0	0	0	0	0	0	0	0	0	0
Otu1078	3	Eukaryota(100);Opisthokonta(100);Fungi(100);Basidiomycota(100);Pucciniomycotina(100);Agaricostilbomycetes(100);Bensingtonia(100);Bensingtonia_sakaguchii(100);	0	0	0	0	0	0	0	0	0	0	0	0	0	0	0	0	0	0	0	0	3	0	0	0	0	0	0	0	0	0	0	0	0	0	0	0
Otu1112	3	Eukaryota(100);Opisthokonta(100);Metazoa(100);Platyhelminthes(100);Turbellaria(100);Prolecithophora(100);Cylindrostoma(100);Cylindrostoma_paralutheri(100);	0	0	0	0	0	0	0	0	0	0	0	0	0	0	0	0	0	0	3	0	0	0	0	0	0	0	0	0	0	0	0	0	0	0	0	0
Otu1265	3	Eukaryota(100);Opisthokonta(100);Fungi(100);Basidiomycota(100);Agaricomycotina(100);Agaricomycetes(100);Phanerochaete(100);Phanerochaete_sordida(100);	0	0	0	0	0	0	0	0	0	0	0	0	0	0	0	0	0	0	0	0	0	0	0	3	0	0	0	0	0	0	0	0	0	0	0	0
Otu1310	3	Eukaryota(100);Archaeplastida(100);Streptophyta(100);Embryophyceae(100);Embryophyceae_X(100);Embryophyceae_XX(100);Zea(100);Zea_mays(100);	0	2	1	0	0	0	0	0	0	0	0	0	0	0	0	0	0	0	0	0	0	0	0	0	0	0	0	0	0	0	0	0	0	0	0	0
Otu0273	2	Eukaryota(100);Opisthokonta(100);Fungi(100);Ascomycota(100);Pezizomycotina(100);Eurotiomycetes(100);Penicillium(100);Penicillium_sp.(100);	0	0	0	0	0	0	0	0	0	0	0	0	0	0	0	0	0	0	2	0	0	0	0	0	0	0	0	0	0	0	0	0	0	0	0	0
Otu0145	2	Eukaryota(100);Alveolata(100);Ciliophora(100);Oligohymenophorea(100);Oligohymenophorea_X(100);Oligohymenophorea_XX(100);Oligohymenophorea_XXX(100);Oligohymenophorea_XXX_sp.(100);	0	0	0	0	0	0	0	0	0	0	0	0	0	0	0	0	0	0	0	0	0	0	0	0	0	0	0	0	0	0	0	0	0	2	0	0
Otu0051	2	Eukaryota(100);Opisthokonta(100);Metazoa(100);Nematoda(100);Enoplea(100);Enoplea_X(100);Oncholaimidae(100);Oncholaimidae_sp.(100);	0	0	0	0	0	0	0	0	0	0	0	0	0	0	0	0	0	0	2	0	0	0	0	0	0	0	0	0	0	0	0	0	0	0	0	0
Otu0156	2	Eukaryota(100);Archaeplastida(100);Chlorophyta(100);Mamiellophyceae(100);Dolichomastigales(100);Dolichomastigaceae(100);Dolichomastigaceae-B(100);Dolichomastigaceae-B_sp.(100);	0	0	0	0	0	0	0	0	0	0	0	0	0	0	0	0	0	0	0	0	0	0	0	0	0	0	0	0	0	0	0	0	0	2	0	0
Otu0450	2	Eukaryota(100);Stramenopiles(100);Ochrophyta(100);Bacillariophyta(100);Bacillariophyta_X(100);Raphid-pennate(100);Cylindrotheca(100);Cylindrotheca_fusiformis(100);	0	0	0	0	0	0	0	0	0	0	0	0	0	0	0	0	0	0	2	0	0	0	0	0	0	0	0	0	0	0	0	0	0	0	0	0
Otu0486	2	Eukaryota(100);Alveolata(100);Dinoflagellata(100);Dinophyceae(100);Peridiniales(100);Thoracosphaeraceae(100);Cryptoperidiniopsis(100);Cryptoperidiniopsis_brodyi(100);	0	0	0	0	0	0	0	1	0	0	0	0	0	0	0	0	0	0	0	0	1	0	0	0	0	0	0	0	0	0	0	0	0	0	0	0
Otu0543	2	Eukaryota(100);Opisthokonta(100);Choanoflagellida(100);Choanoflagellatea(100);Acanthoecida(100);Acanthoecidae_Group_G(100);Savillea(100);Savillea_micropora(100);	0	0	0	0	0	0	0	0	0	0	0	0	0	0	0	0	0	0	0	0	2	0	0	0	0	0	0	0	0	0	0	0	0	0	0	0
Otu0112	2	Eukaryota(100);Stramenopiles(100);Ochrophyta(100);Bacillariophyta(100);Bacillariophyta_X(100);Raphid-pennate(100);Navicula(100);Navicula_lanceolata(100);	0	0	2	0	0	0	0	0	0	0	0	0	0	0	0	0	0	0	0	0	0	0	0	0	0	0	0	0	0	0	0	0	0	0	0	0
Otu0189	2	Eukaryota(100);Rhizaria(100);Cercozoa(100);Filosa-Imbricatea(100);Marimonadida(100);Marimonadida_X(100);Marimonadida_XX(100);Marimonadida_XX_sp.(100);	0	0	0	0	0	0	0	0	0	0	0	0	0	0	0	0	0	0	1	0	0	0	0	1	0	0	0	0	0	0	0	0	0	0	0	0
Otu0234	2	Eukaryota(100);Stramenopiles(100);Sagenista(100);Labyrinthulomycetes(100);Amphitremida(100);Amphitraemidae(100);Amphitraemidae_LAB20(100);Amphitraemidae_LAB20_sp.(100);	0	0	0	0	0	0	0	0	0	0	0	0	0	0	0	0	0	0	1	1	0	0	0	0	0	0	0	0	0	0	0	0	0	0	0	0
Otu0322	2	Eukaryota(100);Apusozoa(100);Hilomonadea(100);Planomonadida(100);Planomonadidae(100);Planomonadidae_X(100);Micronuclearia(100);Micronuclearia_podoventralis(100);	0	0	0	0	0	0	0	0	0	0	0	0	0	0	0	0	0	0	1	1	0	0	0	0	0	0	0	0	0	0	0	0	0	0	0	0
Otu0377	2	Eukaryota(100);Alveolata(100);Ciliophora(100);Spirotrichea(100);Strombidiida_G(100);Strombidiida_G_X(100);Strombidiida_G_XX(100);Strombidiida_G_XX_sp.(100);	0	0	0	0	0	0	0	0	0	0	0	0	0	0	0	0	0	0	2	0	0	0	0	0	0	0	0	0	0	0	0	0	0	0	0	0
Otu0290	2	Eukaryota(100);Archaeplastida(100);Chlorophyta(100);Ulvophyceae(100);Cladophorales(100);Cladophorales_X(100);Chaetomorpha(100);Chaetomorpha_linum(100);	2	0	0	0	0	0	0	0	0	0	0	0	0	0	0	0	0	0	0	0	0	0	0	0	0	0	0	0	0	0	0	0	0	0	0	0
Otu0328	2	Eukaryota(100);Alveolata(100);Ciliophora(100);Phyllopharyngea(100);Cyrtophoria_8(100);Dysteriidae(100);Dysteria_1(100);Dysteria_1_sp.(100);	0	0	0	0	0	0	0	0	0	0	0	0	0	0	0	0	0	0	0	0	2	0	0	0	0	0	0	0	0	0	0	0	0	0	0	0
Otu0302	2	Eukaryota(100);Opisthokonta(100);Fungi(100);Ascomycota(100);Pezizomycotina(100);Eurotiomycetes(100);Mastodia(100);Mastodia_tessellata(100);	0	2	0	0	0	0	0	0	0	0	0	0	0	0	0	0	0	0	0	0	0	0	0	0	0	0	0	0	0	0	0	0	0	0	0	0
Otu0395	2	Eukaryota(100);Archaeplastida(100);Chlorophyta(100);Ulvophyceae(100);Ulvales-relatives(100);Ulvales-relatives_X(100);Acrochaete(100);Acrochaete_endozoica(100);	0	2	0	0	0	0	0	0	0	0	0	0	0	0	0	0	0	0	0	0	0	0	0	0	0	0	0	0	0	0	0	0	0	0	0	0
Otu0444	2	Eukaryota(100);Opisthokonta(100);Choanoflagellida(100);Choanoflagellatea(100);Craspedida(100);Monosigidae_Group_N(100);Salpingoeca_N(100);Salpingoeca_pyxidium(100);	0	0	0	0	0	0	0	0	0	0	0	0	0	0	0	0	0	0	2	0	0	0	0	0	0	0	0	0	0	0	0	0	0	0	0	0
Otu0474	2	Eukaryota(100);Opisthokonta(100);Choanoflagellida(100);Choanoflagellatea(100);Acanthoecida(100);Acanthoecidae_Group_G(100);Helgoeca(100);Helgoeca_nana(100);	0	0	0	0	0	0	0	0	0	0	0	0	0	0	0	0	0	0	0	2	0	0	0	0	0	0	0	0	0	0	0	0	0	0	0	0
Otu0583	2	Eukaryota(100);Stramenopiles(100);Stramenopiles_X(100);Stramenopiles_XX(100);Stramenopiles_XXX(100);Stramenopiles_XXXX(100);Stramenopiles_XXXXX(100);Stramenopiles_XXXXX_sp.(100);	0	0	0	1	1	0	0	0	0	0	0	0	0	0	0	0	0	0	0	0	0	0	0	0	0	0	0	0	0	0	0	0	0	0	0	0
Otu0533	2	Eukaryota(100);Alveolata(100);Ciliophora(100);Phyllopharyngea(100);Suctoria(100);Evaginogenida(100);Evaginogenida_X(100);Evaginogenida_X_sp.(100);	0	0	0	0	0	0	0	0	0	0	0	0	0	0	0	0	0	0	0	0	0	0	0	0	1	0	0	0	0	0	0	1	0	0	0	0
Otu0609	2	Eukaryota(100);Alveolata(100);Dinoflagellata(100);Syndiniales(100);Dino-Group-II(100);Dino-Group-II-Clade-6(100);Dino-Group-II-Clade-6_X(100);Dino-Group-II-Clade-6_X_sp.(100);	0	0	0	0	0	0	0	0	0	0	0	0	0	0	0	0	0	0	1	1	0	0	0	0	0	0	0	0	0	0	0	0	0	0	0	0
Otu0921	2	Eukaryota(100);Stramenopiles(100);Ochrophyta(100);Bacillariophyta(100);Bacillariophyta_X(100);Polar-centric-Mediophyceae(100);Skeletonema(100);Skeletonema_marinoi(100);	2	0	0	0	0	0	0	0	0	0	0	0	0	0	0	0	0	0	0	0	0	0	0	0	0	0	0	0	0	0	0	0	0	0	0	0
Otu0663	2	Eukaryota(100);Opisthokonta(100);Metazoa(100);Craniata(100);Craniata_X(100);Craniata_XX(100);Procavia(100);Procavia_capensis(100);	0	0	0	0	0	0	0	0	0	0	0	0	0	0	0	0	0	0	0	0	0	1	0	0	0	0	0	0	0	1	0	0	0	0	0	0
Otu0673	2	Eukaryota(100);Opisthokonta(100);Metazoa(100);Echinodermata(100);Echinodermata_X(100);Echinodermata_XX(100);Asterias(100);Asterias_forbesi(100);	0	0	0	0	0	0	0	0	0	0	0	0	0	0	0	0	0	0	1	0	1	0	0	0	0	0	0	0	0	0	0	0	0	0	0	0
Otu0696	2	Eukaryota(100);Stramenopiles(100);Ochrophyta(100);Dictyochophyceae(100);Dictyochophyceae_X(100);Florenciellales(100);Pseudochatonella(100);Pseudochatonella_sp.(100);	0	0	0	0	0	0	0	0	0	0	0	0	0	0	0	0	1	1	0	0	0	0	0	0	0	0	0	0	0	0	0	0	0	0	0	0
Otu0940	2	Eukaryota(100);Alveolata(100);Apicomplexa(100);Gregarinomorphea(100);Eugregarinorida(100);Lecudinidae(100);Lecudinidae_X(100);Lecudinidae_X_sp.(100);	0	0	0	0	0	0	0	0	0	0	0	0	0	0	0	0	0	0	0	0	0	0	0	0	0	1	0	0	0	0	0	0	1	0	0	0
Otu1136	2	Eukaryota(100);Opisthokonta(100);Metazoa(100);Cnidaria(100);Cnidaria_X(100);Hydrozoa(100);Hydrozoa_X(100);Hydrozoa_X_sp.(100);	0	2	0	0	0	0	0	0	0	0	0	0	0	0	0	0	0	0	0	0	0	0	0	0	0	0	0	0	0	0	0	0	0	0	0	0
Otu0740	2	Eukaryota(100);Archaeplastida(100);Chlorophyta(100);Mamiellophyceae(100);Mamiellales(100);Mamiellaceae(100);Micromonas(100);Micromonas_pusilla(100);	0	0	0	0	0	1	0	0	0	0	0	0	0	0	0	0	0	0	0	0	0	1	0	0	0	0	0	0	0	0	0	0	0	0	0	0
Otu0748	2	Eukaryota(100);Opisthokonta(100);Fungi(100);Basidiomycota(100);Ustilaginomycotina(100);Exobasidiomycetes(100);Tilletiopsis(100);Tilletiopsis_albescens(100);	0	0	0	0	0	0	0	0	0	0	0	0	0	0	2	0	0	0	0	0	0	0	0	0	0	0	0	0	0	0	0	0	0	0	0	0
Otu0750	2	Eukaryota(100);Opisthokonta(100);Metazoa(100);Mollusca(100);Gastropoda(100);Caenogastropoda(100);Distorsio(100);Distorsio_reticularis(100);	0	0	0	0	0	0	0	0	0	0	0	0	0	0	0	0	0	0	0	0	0	0	0	0	0	0	1	0	0	0	0	1	0	0	0	0
Otu0753	2	Eukaryota(100);Opisthokonta(100);Metazoa(100);Echinodermata(100);Echinodermata_X(100);Echinodermata_XX(100);Ophiocanops(100);Ophiocanops_fugiens(100);	0	0	0	0	0	0	0	0	0	0	0	0	0	0	0	0	0	0	0	2	0	0	0	0	0	0	0	0	0	0	0	0	0	0	0	0
Otu0754	2	Eukaryota(100);Archaeplastida(100);Rhodophyta(100);Florideophyceae(100);Corallinales(100);Corallinales_X(100);Spongites(100);Spongites_yendoi(100);	0	0	0	0	0	0	0	0	0	0	0	0	0	0	0	0	0	0	0	2	0	0	0	0	0	0	0	0	0	0	0	0	0	0	0	0
Otu0756	2	Eukaryota:plas(100);Archaeplastida:plas(100);Rhodophyta:plas(100);Florideophyceae:plas(100);Ceramiales:plas(100);Callithamniaceae:plas(100);Callithamnion:plas(100);Callithamnion_collabens:plas(100);	0	0	0	0	0	0	0	0	0	0	0	0	0	0	0	0	0	0	0	0	2	0	0	0	0	0	0	0	0	0	0	0	0	0	0	0
Otu0764	2	Eukaryota(100);Archaeplastida(100);Rhodophyta(100);Florideophyceae(100);Ceramiales(100);Ceramiaceae(100);Pterothamnion(100);Pterothamnion_plumula(100);	0	0	0	0	0	0	0	0	0	0	0	0	0	0	0	0	0	0	1	1	0	0	0	0	0	0	0	0	0	0	0	0	0	0	0	0
Otu0767	2	Eukaryota(100);Opisthokonta(100);Fungi(100);Ascomycota(100);Pezizomycotina(100);Dothideomycetes(100);Helicoon(100);Helicoon_gigantisporum(100);	0	0	0	0	0	0	0	0	0	0	0	0	0	0	0	0	0	2	0	0	0	0	0	0	0	0	0	0	0	0	0	0	0	0	0	0
Otu0779	2	Eukaryota(100);Opisthokonta(100);Fungi(100);Ascomycota(100);Pezizomycotina(100);Dothideomycetes(100);Endoconidioma(100);Endoconidioma_populi(100);	0	0	0	0	0	0	0	0	0	0	0	0	0	0	0	2	0	0	0	0	0	0	0	0	0	0	0	0	0	0	0	0	0	0	0	0
Otu0780	2	Eukaryota(100);Opisthokonta(100);Fungi(100);Ascomycota(100);Pezizomycotina(100);Geoglossomycetes(100);Trichoglossum(100);Trichoglossum_hirsutum(100);	0	0	0	0	0	0	0	0	0	0	0	0	0	0	0	0	0	0	0	0	0	0	0	2	0	0	0	0	0	0	0	0	0	0	0	0
Otu0791	2	Eukaryota(100);Opisthokonta(100);Fungi(100);Ascomycota(100);Pezizomycotina(100);Dothideomycetes(100);Helicosporium(100);Helicosporium_guianense(100);	0	0	0	0	0	0	0	0	0	0	0	0	0	0	0	0	0	1	0	0	0	0	0	1	0	0	0	0	0	0	0	0	0	0	0	0
Otu0792	2	Eukaryota(100);Opisthokonta(100);Fungi(100);Ascomycota(100);Pezizomycotina(100);Dothideomycetes(100);Teratosphaeria(100);Teratosphaeria_microspora(100);	0	0	0	0	0	0	0	0	0	0	0	0	0	0	0	0	0	0	0	1	1	0	0	0	0	0	0	0	0	0	0	0	0	0	0	0
Otu0797	2	Eukaryota(100);Opisthokonta(100);Metazoa(100);Annelida(100);Annelida_X(100);Annelida_XX(100);Cirratulus(100);Cirratulus_cirratus(100);	0	0	0	0	0	0	0	0	0	0	0	0	0	0	0	0	0	0	1	0	1	0	0	0	0	0	0	0	0	0	0	0	0	0	0	0
Otu0806	2	Eukaryota(100);Opisthokonta(100);Metazoa(100);Porifera(100);Porifera_X(100);Demospongiae(100);Halichondria(100);Halichondria_okadai(100);	0	0	0	0	0	0	0	0	0	0	0	0	0	0	0	0	0	0	0	0	0	0	0	0	0	0	0	0	0	0	0	0	0	0	0	2
Otu0812	2	Eukaryota(100);Alveolata(100);Dinoflagellata(100);Dinophyceae(100);Peridiniales(100);Thoracosphaeraceae(100);Naiadinium(100);Naiadinium_polonicum(100);	0	0	0	0	0	0	0	0	0	0	0	0	0	0	0	0	0	0	0	1	1	0	0	0	0	0	0	0	0	0	0	0	0	0	0	0
Otu0815	2	Eukaryota(100);Opisthokonta(100);Fungi(100);Ascomycota(100);Saccharomycotina(100);Saccharomycetales(100);Candida(100);Candida_picachoensis(100);	0	0	0	0	0	0	0	0	0	0	0	0	0	0	0	0	0	0	0	2	0	0	0	0	0	0	0	0	0	0	0	0	0	0	0	0
Otu0818	2	Eukaryota(100);Opisthokonta(100);Fungi(100);Basidiomycota(100);Pucciniomycotina(100);Pucciniomycetes(100);Uromycladium(100);Uromycladium_tepperianum(100);	0	0	0	0	0	0	0	0	0	0	0	0	0	0	0	0	0	0	2	0	0	0	0	0	0	0	0	0	0	0	0	0	0	0	0	0
Otu0819	2	Eukaryota(100);Stramenopiles(100);Opalozoa(100);Bicoecea(100);Anoecales(100);Cafeteriaceae(100);Cafeteria(100);Cafeteria_loberiensis(100);	0	0	0	0	0	0	0	0	0	0	0	0	0	0	0	1	0	0	0	0	0	1	0	0	0	0	0	0	0	0	0	0	0	0	0	0
Otu0829	2	Eukaryota(100);Opisthokonta(100);Metazoa(100);Gastrotricha(100);Gastrotricha_X(100);Gastrotricha_XX(100);Gastrotricha_XXX(100);Gastrotricha_XXX_sp.(100);	0	0	0	0	0	0	0	0	0	0	0	0	0	0	0	0	0	0	2	0	0	0	0	0	0	0	0	0	0	0	0	0	0	0	0	0
Otu0836	2	Eukaryota(100);Opisthokonta(100);Metazoa(100);Cnidaria(100);Cnidaria_X(100);Anthozoa(100);Diadumene(100);Diadumene_cincta(100);	0	0	0	0	0	0	0	0	0	0	0	0	0	0	0	0	0	0	0	0	1	1	0	0	0	0	0	0	0	0	0	0	0	0	0	0
Otu0838	2	Eukaryota(100);Opisthokonta(100);Fungi(100);Ascomycota(100);Pezizomycotina(100);Dothideomycetes(100);Helminthosporium(100);Helminthosporium_solani(100);	0	0	0	0	0	0	0	0	0	0	0	0	0	0	0	0	0	0	0	2	0	0	0	0	0	0	0	0	0	0	0	0	0	0	0	0
Otu0847	2	Eukaryota(100);Stramenopiles(100);Opalozoa(100);Bicoecea(100);Bicoecales(100);Bicoecaceae(100);Bicosoeca(100);Bicosoeca_vacillans(100);	0	0	0	0	0	0	0	0	0	0	0	0	0	0	0	0	0	1	0	0	0	0	0	1	0	0	0	0	0	0	0	0	0	0	0	0
Otu0851	2	Eukaryota(100);Opisthokonta(100);Fungi(100);Ascomycota(100);Pezizomycotina(100);Lichinomycetes(100);Pterygiopsis(100);Pterygiopsis_guyanensis(100);	0	0	0	0	0	0	0	0	0	0	0	0	0	0	0	0	0	0	0	2	0	0	0	0	0	0	0	0	0	0	0	0	0	0	0	0
Otu0852	2	Eukaryota(100);Opisthokonta(100);Fungi(100);Basidiomycota(100);Pucciniomycotina(100);Pucciniomycetes(100);Puccinia(100);Puccinia_violae(100);	0	0	0	2	0	0	0	0	0	0	0	0	0	0	0	0	0	0	0	0	0	0	0	0	0	0	0	0	0	0	0	0	0	0	0	0
Otu0861	2	Eukaryota(100);Opisthokonta(100);Fungi(100);Ascomycota(100);Pezizomycotina(100);Lecanoromycetes(100);Stereocaulon(100);Stereocaulon_alpinum(100);	0	0	0	0	0	0	0	0	0	0	0	0	0	0	0	0	0	0	0	2	0	0	0	0	0	0	0	0	0	0	0	0	0	0	0	0
Otu0867	2	Eukaryota(100);Opisthokonta(100);Metazoa(100);Cnidaria(100);Cnidaria_X(100);Anthozoa(100);Edwardsia(100);Edwardsia_tuberculata(100);	0	0	0	1	0	0	0	0	0	0	0	0	0	0	0	0	0	0	1	0	0	0	0	0	0	0	0	0	0	0	0	0	0	0	0	0
Otu0879	2	Eukaryota(100);Opisthokonta(100);Fungi(100);Ascomycota(100);Pezizomycotina(100);Dothideomycetes(100);Helicoma(100);Helicoma_ambiens(100);	0	0	0	0	0	0	0	0	0	0	0	0	0	0	0	0	0	0	0	0	1	0	0	1	0	0	0	0	0	0	0	0	0	0	0	0
Otu0886	2	Eukaryota(100);Alveolata(100);Ciliophora(100);Spirotrichea(100);Strombidiida(100);Strombidiidae_N(100);Strombidium_N(100);Strombidium_N_sp.(100);	0	0	0	0	0	0	0	0	0	0	0	0	0	0	0	0	0	0	2	0	0	0	0	0	0	0	0	0	0	0	0	0	0	0	0	0
Otu0894	2	Eukaryota(100);Opisthokonta(100);Fungi(100);Basidiomycota(100);Agaricomycotina(100);Agaricomycetes(100);Fibricium(100);Fibricium_rude(100);	0	0	0	0	0	0	0	0	0	0	0	0	0	0	0	0	0	0	0	0	0	0	0	0	0	0	0	2	0	0	0	0	0	0	0	0
Otu0895	2	Eukaryota(100);Alveolata(100);Dinoflagellata(100);Dinophyceae(100);Suessiales(100);Symbiodiniaceae(100);Cladocopium(100);Cladocopium_goreaui(100);	0	0	0	0	0	0	0	0	0	0	0	0	0	0	0	0	0	0	0	0	2	0	0	0	0	0	0	0	0	0	0	0	0	0	0	0
Otu0902	2	Eukaryota(100);Hacrobia(100);Telonemia(100);Telonemia_X(100);Telonemia_XX(100);Telonemia-Group-1(100);Telonemia-Group-1_X(100);Telonemia-Group-1_X_sp.(100);	0	0	0	0	0	0	0	0	0	0	0	0	0	0	0	2	0	0	0	0	0	0	0	0	0	0	0	0	0	0	0	0	0	0	0	0
Otu0908	2	Eukaryota(100);Opisthokonta(100);Fungi(100);Ascomycota(100);Pezizomycotina(100);Pezizomycotina_X(100);Verrucisporota(100);Verrucisporota_daviesiae(100);	0	0	0	2	0	0	0	0	0	0	0	0	0	0	0	0	0	0	0	0	0	0	0	0	0	0	0	0	0	0	0	0	0	0	0	0
Otu0909	2	Eukaryota(100);Opisthokonta(100);Metazoa(100);Craniata(100);Craniata_X(100);Mammalia(100);Monodelphis(100);Monodelphis_domestica(100);	1	0	0	0	0	0	0	0	0	0	0	1	0	0	0	0	0	0	0	0	0	0	0	0	0	0	0	0	0	0	0	0	0	0	0	0
Otu0913	2	Eukaryota(100);Opisthokonta(100);Fungi(100);Ascomycota(100);Pezizomycotina(100);Pezizomycetes(100);Pezizomycetes_X(100);Pezizomycetes_X_sp.(100);	0	0	0	0	0	0	0	0	0	0	0	0	0	0	0	0	0	0	2	0	0	0	0	0	0	0	0	0	0	0	0	0	0	0	0	0
Otu0914	2	Eukaryota(100);Archaeplastida(100);Chlorophyta(100);Mamiellophyceae(100);Mamiellales(100);Mamiellaceae(100);Mamiella(100);Mamiella_gilva(100);	0	0	0	0	0	0	0	0	0	0	0	0	0	0	0	0	0	0	0	0	0	0	2	0	0	0	0	0	0	0	0	0	0	0	0	0
Otu0920	2	Eukaryota(100);Alveolata(100);Ciliophora(100);Oligohymenophorea(100);Scuticociliatia_2(100);Scuticociliatia_2_X(100);Ancistrum(100);Ancistrum_crassum(100);	0	0	0	0	0	0	0	0	0	0	0	0	0	0	1	0	0	0	0	0	0	0	0	0	1	0	0	0	0	0	0	0	0	0	0	0
Otu0922	2	Eukaryota(100);Opisthokonta(100);Metazoa(100);Craniata(100);Craniata_X(100);Teleostei(100);Anguilla(100);Anguilla_japonica(100);	0	0	0	0	0	0	0	0	0	0	0	0	0	0	0	0	0	0	0	2	0	0	0	0	0	0	0	0	0	0	0	0	0	0	0	0
Otu0929	2	Eukaryota(100);Opisthokonta(100);Metazoa(100);Cnidaria(100);Cnidaria_X(100);Anthozoa(100);Metedwardsia(100);Metedwardsia_akkeshi(100);	0	0	0	0	0	0	0	0	0	0	0	0	0	0	0	0	0	0	1	0	1	0	0	0	0	0	0	0	0	0	0	0	0	0	0	0
Otu0936	2	Eukaryota(100);Stramenopiles(100);Opalozoa(100);MAST-12(100);MAST-12A(100);MAST-12A_X(100);MAST-12A_XX(100);MAST-12A_XX_sp.(100);	0	0	0	0	0	0	0	0	0	0	0	0	0	0	0	1	0	0	1	0	0	0	0	0	0	0	0	0	0	0	0	0	0	0	0	0
Otu0963	2	Eukaryota(100);Opisthokonta(100);Fungi(100);Basidiomycota(100);Agaricomycotina(100);Agaricomycetes(100);Acanthophysium(100);Acanthophysium_cerussatum(100);	0	0	0	0	0	0	0	0	0	0	0	0	0	0	0	0	0	0	0	0	0	0	0	0	0	0	0	0	0	0	0	0	0	0	2	0
Otu0975	2	Eukaryota(100);Alveolata(100);Chrompodellids(100);Colpodellidea(100);Colpodellida(100);Colpodellaceae(100);Colpodella(100);Colpodella_sp.(100);	0	0	0	0	0	0	0	0	0	0	0	0	0	0	0	0	0	0	0	0	0	0	0	0	0	0	0	0	0	0	0	0	0	2	0	0
Otu0986	2	Eukaryota(100);Opisthokonta(100);Fungi(100);Blastocladiomycota(100);Blastocladiomycotina(100);Blastocladiomycetes(100);Blastocladiales(100);Blastocladiales_sp.(100);	0	0	0	0	0	0	0	0	0	0	0	0	0	0	0	0	0	0	2	0	0	0	0	0	0	0	0	0	0	0	0	0	0	0	0	0
Otu1092	2	Eukaryota(100);Opisthokonta(100);Metazoa(100);Annelida(100);Annelida_X(100);Annelida_XX(100);Paradoneis(100);Paradoneis_sp.(100);	0	0	0	0	0	0	0	0	0	0	0	0	0	0	0	0	0	0	0	0	2	0	0	0	0	0	0	0	0	0	0	0	0	0	0	0
Otu1109	2	Eukaryota(100);Opisthokonta(100);Fungi(100);Basidiomycota(100);Pucciniomycotina(100);Agaricostilbomycetes(100);Bensingtonia(100);Bensingtonia_naganoensis(100);	0	0	0	0	0	0	0	0	0	0	0	0	0	0	0	0	0	0	0	0	0	0	0	0	0	0	0	0	0	0	0	0	0	2	0	0
Otu1117	2	Eukaryota(100);Opisthokonta(100);Metazoa(100);Echinodermata(100);Echinodermata_X(100);Echinodermata_XX(100);Archaeopneustes(100);Archaeopneustes_hystrix(100);	0	0	0	0	0	0	0	0	0	0	0	0	0	0	0	0	0	0	2	0	0	0	0	0	0	0	0	0	0	0	0	0	0	0	0	0
Otu1122	2	Eukaryota(100);Opisthokonta(100);Metazoa(100);Arthropoda(100);Chelicerata(100);Arachnida(100);Dolomedes(100);Dolomedes_tenebrosus(100);	0	0	0	0	0	0	0	0	0	0	0	0	0	0	0	0	0	0	0	0	2	0	0	0	0	0	0	0	0	0	0	0	0	0	0	0
Otu1203	2	Eukaryota(100);Hacrobia(100);Haptophyta(100);Prymnesiophyceae(100);Phaeocystales(100);Phaeocystaceae(100);Phaeocystis(100);Phaeocystis_sp.(100);	0	0	0	0	0	0	0	0	0	0	0	0	0	0	0	0	1	1	0	0	0	0	0	0	0	0	0	0	0	0	0	0	0	0	0	0
Otu1247	2	Eukaryota(100);Opisthokonta(100);Fungi(100);Ascomycota(100);Pezizomycotina(100);Dothideomycetes(100);Capnodiales(100);Capnodiales_sp.(100);	0	0	0	0	0	0	0	0	0	0	0	0	0	0	0	0	0	0	0	0	0	0	0	0	0	0	0	0	0	0	0	0	0	2	0	0
Otu1262	2	Eukaryota(100);Opisthokonta(100);Fungi(100);Ascomycota(100);Pezizomycotina(100);Dothideomycetes(100);Phoma(100);Phoma_betae(100);	0	0	0	0	0	0	0	0	0	0	0	0	0	0	0	2	0	0	0	0	0	0	0	0	0	0	0	0	0	0	0	0	0	0	0	0
Otu1272	2	Eukaryota(100);Alveolata(100);Ciliophora(100);Spirotrichea(100);Choreotrichida(100);Strobilidiidae_A(100);Strobilidiidae_A_X(100);Strobilidiidae_A_X_sp.(100);	0	0	0	0	0	0	0	0	0	0	0	0	0	0	0	0	2	0	0	0	0	0	0	0	0	0	0	0	0	0	0	0	0	0	0	0
Otu1279	2	Eukaryota(100);Opisthokonta(100);Fungi(100);Ascomycota(100);Taphrinomycotina(100);Taphrinomycetes(100);Taphrinomycetes_X(100);Taphrinomycetes_X_sp.(100);	0	0	0	0	0	0	0	0	0	0	0	0	0	0	0	0	0	0	0	0	0	0	0	0	0	0	0	0	0	0	0	0	0	0	0	2
Otu1316	2	Eukaryota(100);Opisthokonta(100);Fungi(100);Ascomycota(100);Pezizomycotina(100);Dothideomycetes(100);Phoma(100);Phoma_sp.(100);	0	0	0	0	0	0	0	0	0	0	0	0	0	0	0	2	0	0	0	0	0	0	0	0	0	0	0	0	0	0	0	0	0	0	0	0
Otu0046	1	Eukaryota(100);Opisthokonta(100);Metazoa(100);Arthropoda(100);Crustacea(100);Maxillopoda(100);Diarthrodes(100);Diarthrodes_sp.(100);	0	0	0	0	0	0	0	0	0	0	0	0	0	0	0	0	0	0	0	1	0	0	0	0	0	0	0	0	0	0	0	0	0	0	0	0
Otu0055	1	Eukaryota(100);Stramenopiles(100);Ochrophyta(100);Bacillariophyta(100);Bacillariophyta_X(100);Raphid-pennate(100);Bacillaria(100);Bacillaria_paxillifer(100);	0	1	0	0	0	0	0	0	0	0	0	0	0	0	0	0	0	0	0	0	0	0	0	0	0	0	0	0	0	0	0	0	0	0	0	0
Otu0060	1	Eukaryota(100);Rhizaria(100);Cercozoa(100);Endomyxa(100);Vampyrellida(100);Vampyrellida_X(100);Vampyrellida_clade_B(100);Vampyrellida_sp.(100);	0	1	0	0	0	0	0	0	0	0	0	0	0	0	0	0	0	0	0	0	0	0	0	0	0	0	0	0	0	0	0	0	0	0	0	0
Otu0103	1	Eukaryota(100);Opisthokonta(100);Metazoa(100);Cnidaria(100);Cnidaria_X(100);Hydrozoa(100);Sarsia(100);Sarsia_lovenii(100);	0	0	0	0	0	0	0	0	0	0	0	0	0	0	0	0	0	0	1	0	0	0	0	0	0	0	0	0	0	0	0	0	0	0	0	0
Otu0127	1	Eukaryota(100);Opisthokonta(100);Metazoa(100);Arthropoda(100);Crustacea(100);Maxillopoda(100);Ameira(100);Ameira_scotti(100);	0	0	1	0	0	0	0	0	0	0	0	0	0	0	0	0	0	0	0	0	0	0	0	0	0	0	0	0	0	0	0	0	0	0	0	0
Otu0168	1	Eukaryota(100);Archaeplastida(100);Rhodophyta(100);Florideophyceae(100);Gigartinales(100);Gigartinales_X(100);Bonnemaisonia(100);Bonnemaisonia_hamifera(100);	0	0	0	0	0	0	0	0	0	0	0	0	0	0	0	0	0	0	1	0	0	0	0	0	0	0	0	0	0	0	0	0	0	0	0	0
Otu0181	1	Eukaryota(100);Opisthokonta(100);Metazoa(100);Arthropoda(100);Crustacea(100);Maxillopoda(100);Temora(100);Temora_longicornis(100);	0	0	0	0	0	0	0	0	0	0	0	0	0	0	0	0	0	0	0	0	1	0	0	0	0	0	0	0	0	0	0	0	0	0	0	0
Otu0163	1	Eukaryota(100);Opisthokonta(100);Choanoflagellida(100);Choanoflagellatea(100);Acanthoecida(100);Stephanoecidae_Group_I(100);Stephanoecidae_Group_I_X(100);Stephanoecidae_Group_I_X_sp.(100);	0	0	0	0	0	0	0	0	0	0	0	0	0	0	0	0	0	0	1	0	0	0	0	0	0	0	0	0	0	0	0	0	0	0	0	0
Otu0691	1	Eukaryota(100);Stramenopiles(100);Pseudofungi(100);Developea(100);Developea_X(100);Developea_XX(100);Developayella(100);Developayella_sp.(100);	0	0	0	0	0	0	0	0	0	0	0	0	0	0	0	0	0	0	1	0	0	0	0	0	0	0	0	0	0	0	0	0	0	0	0	0
Otu0509	1	Eukaryota(100);Stramenopiles(100);Ochrophyta(100);Pelagophyceae(100);Sarcinochrysidales(100);Sarcinochrysidaceae(100);Aureoumbra(100);Aureoumbra_lagunensis(100);	0	0	1	0	0	0	0	0	0	0	0	0	0	0	0	0	0	0	0	0	0	0	0	0	0	0	0	0	0	0	0	0	0	0	0	0
Otu0034	1	Eukaryota(100);Opisthokonta(100);Metazoa(100);Nematoda(100);Chromadorea(100);Chromadorea_X(100);Eumonhystera(100);Eumonhystera_sp.(100);	0	0	1	0	0	0	0	0	0	0	0	0	0	0	0	0	0	0	0	0	0	0	0	0	0	0	0	0	0	0	0	0	0	0	0	0
Otu0416	1	Eukaryota(100);Archaeplastida(100);Chlorophyta(100);Ulvophyceae(100);Ulotrichales(100);Ulotrichales_X(100);Ulothrix(100);Ulothrix_zonata(100);	0	0	0	0	0	0	0	0	0	0	0	0	0	0	0	0	0	0	0	0	0	1	0	0	0	0	0	0	0	0	0	0	0	0	0	0
Otu0318	1	Eukaryota(100);Alveolata(100);Ciliophora(100);Oligohymenophorea(100);Apostomatia(100);Foettingeriidae(100);Vampyrophrya(100);Vampyrophrya_pelagica(100);	0	0	1	0	0	0	0	0	0	0	0	0	0	0	0	0	0	0	0	0	0	0	0	0	0	0	0	0	0	0	0	0	0	0	0	0
Otu0065	1	Eukaryota(100);Opisthokonta(100);Metazoa(100);Nematoda(100);Chromadorea(100);Chromadorea_X(100);Chromadorina(100);Chromadorina_bioculata(100);	0	1	0	0	0	0	0	0	0	0	0	0	0	0	0	0	0	0	0	0	0	0	0	0	0	0	0	0	0	0	0	0	0	0	0	0
Otu0445	1	Eukaryota(100);Hacrobia(100);Haptophyta(100);Prymnesiophyceae(100);Prymnesiales(100);Prymnesiaceae(100);Prymnesium(100);Prymnesium_palpebrale(100);	0	1	0	0	0	0	0	0	0	0	0	0	0	0	0	0	0	0	0	0	0	0	0	0	0	0	0	0	0	0	0	0	0	0	0	0
Otu0403	1	Eukaryota(100);Alveolata(100);Ciliophora(100);Spirotrichea(100);Hypotrichia(100);Oxytrichidae(100);Oxytricha(100);Oxytricha_sp.(100);	0	0	0	0	0	0	0	0	0	0	0	0	0	0	0	0	0	0	0	0	0	0	0	0	0	0	0	0	0	0	0	0	0	1	0	0
Otu0254	1	Eukaryota(100);Alveolata(100);Ciliophora(100);Phyllopharyngea(100);Cyrtophoria_8(100);Dysteriidae(100);Dysteria_2(100);Dysteria_2_sp.(100);	0	0	0	0	0	0	0	0	0	0	0	0	0	0	0	0	0	0	0	1	0	0	0	0	0	0	0	0	0	0	0	0	0	0	0	0
Otu0314	1	Eukaryota(100);Apusozoa(100);Hilomonadea(100);Planomonadida(100);Planomonadidae(100);Planomonadidae_Group-1(100);Planomonadidae_Group-1_X(100);Planomonadidae_Group-1_X_sp.(100);	0	0	0	0	0	0	0	0	0	0	0	0	0	0	0	0	0	0	1	0	0	0	0	0	0	0	0	0	0	0	0	0	0	0	0	0
Otu0697	1	Eukaryota(100);Opisthokonta(100);Choanoflagellida(100);Choanoflagellatea(100);Choanoflagellatea_X(100);Choanoflagellatea_XX(100);Choanoflagellatea_XXX(100);Choanoflagellatea_XXX_sp.(100);	0	0	0	0	0	0	0	0	0	0	0	0	0	0	0	0	0	0	1	0	0	0	0	0	0	0	0	0	0	0	0	0	0	0	0	0
Otu0195	1	Eukaryota(100);Opisthokonta(100);Opisthokonta_X(100);Opisthokonta_XX(100);Opisthokonta_XXX(100);Opisthokonta_XXXX(100);Opisthokonta_XXXXX(100);Opisthokonta_XXXXX_sp.(100);	0	0	0	0	0	0	0	0	0	0	0	0	0	0	0	0	0	0	1	0	0	0	0	0	0	0	0	0	0	0	0	0	0	0	0	0
Otu0223	1	Eukaryota(100);Rhizaria(100);Cercozoa(100);Cercozoa_X(100);Cercozoa_XX(100);Cercozoa_XXX(100);Cercozoa_XXXX(100);Cercozoa_XXXX_sp.(100);	0	0	0	0	0	0	0	0	0	0	0	0	0	0	0	0	0	0	0	0	0	0	1	0	0	0	0	0	0	0	0	0	0	0	0	0
Otu0324	1	Eukaryota(100);Opisthokonta(100);Choanoflagellida(100);Choanoflagellatea(100);Craspedida(100);Salpingoecidae_Group_C2(100);Salpingoecidae_Group_C2_X(100);Salpingoecidae_Group_C2_X_sp.(100);	0	0	1	0	0	0	0	0	0	0	0	0	0	0	0	0	0	0	0	0	0	0	0	0	0	0	0	0	0	0	0	0	0	0	0	0
Otu0241	1	Eukaryota(100);Alveolata(100);Dinoflagellata(100);Dinophyceae(100);Peridiniales(100);Thoracosphaeraceae(100);Thoracosphaeraceae_X(100);Thoracosphaeraceae_X_sp.(100);	0	0	0	0	0	0	0	0	0	0	0	0	0	0	0	0	0	0	0	0	0	0	0	0	0	0	1	0	0	0	0	0	0	0	0	0
Otu0567	1	Eukaryota(100);Archaeplastida(100);Rhodophyta(100);Compsopogonophyceae(100);Erythropeltidales(100);Erythropeltidales_X(100);Erythrotrichia(100);Erythrotrichia_carnea(100);	0	0	0	1	0	0	0	0	0	0	0	0	0	0	0	0	0	0	0	0	0	0	0	0	0	0	0	0	0	0	0	0	0	0	0	0
Otu0566	1	Eukaryota(100);Apusozoa(100);Hilomonadea(100);Planomonadida(100);Planomonadidae(100);Planomonadidae_Group-1(100);Ancyromonas(100);Ancyromonas_atlantica(100);	0	0	1	0	0	0	0	0	0	0	0	0	0	0	0	0	0	0	0	0	0	0	0	0	0	0	0	0	0	0	0	0	0	0	0	0
Otu0776	1	Eukaryota(100);Opisthokonta(100);Metazoa(100);Platyhelminthes(100);Turbellaria(100);Seriata(100);Monocelis(100);Monocelis_lineata(100);	0	0	0	0	0	1	0	0	0	0	0	0	0	0	0	0	0	0	0	0	0	0	0	0	0	0	0	0	0	0	0	0	0	0	0	0
Otu0546	1	Eukaryota(100);Stramenopiles(100);Pseudofungi(100);Oomycota(100);Oomycota_X(100);Atkinsiellales(100);Atkinsiella(100);Atkinsiella_dubia(100);	0	0	0	0	0	0	0	0	0	0	0	0	0	0	0	0	0	0	0	1	0	0	0	0	0	0	0	0	0	0	0	0	0	0	0	0
Otu0634	1	Eukaryota(100);Opisthokonta(100);Fungi(100);Basidiomycota(100);Pucciniomycotina(100);Cystobasidiomycetes(100);Rhodotorula(100);Rhodotorula_mucilaginosa(100);	0	0	0	0	0	0	0	0	0	0	0	0	0	0	0	0	0	0	0	0	0	0	0	0	0	0	0	0	0	0	0	0	0	0	1	0
Otu0492	1	Eukaryota(100);Alveolata(100);Dinoflagellata(100);Dinophyceae(100);Suessiales(100);Symbiodiniaceae(100);Symbiodinium(100);Symbiodinium_sp.(100);	0	1	0	0	0	0	0	0	0	0	0	0	0	0	0	0	0	0	0	0	0	0	0	0	0	0	0	0	0	0	0	0	0	0	0	0
Otu0378	1	Eukaryota(100);Stramenopiles(100);Sagenista(100);Labyrinthulomycetes(100);Amphifilida(100);Amphifilaceae(100);Fibrophrys(100);Fibrophrys_sp.(100);	0	0	0	0	0	0	0	0	0	0	0	0	0	0	0	0	0	0	1	0	0	0	0	0	0	0	0	0	0	0	0	0	0	0	0	0
Otu0516	1	Eukaryota(100);Rhizaria(100);Cercozoa(100);Filosa-Granofilosea(100);Filosa-Granofilosea_X(100);Novel-Massiteriidae(100);Novel-Massiteriidae_X(100);Novel-Massiteriidae_X_sp.(100);	0	0	0	0	0	0	0	0	0	0	0	0	0	0	0	0	0	0	0	1	0	0	0	0	0	0	0	0	0	0	0	0	0	0	0	0
Otu0570	1	Eukaryota(100);Rhizaria(100);Cercozoa(100);Filosa-Thecofilosea(100);Cryomonadida(100);Protaspa-lineage(100);Protaspa(100);Protaspa_grandis(100);	0	0	0	0	0	0	0	0	0	0	0	0	0	0	0	0	0	0	0	1	0	0	0	0	0	0	0	0	0	0	0	0	0	0	0	0
Otu0855	1	Eukaryota(100);Opisthokonta(100);Fungi(100);Ascomycota(100);Pezizomycotina(100);Dothideomycetes(100);Phaeosclera(100);Phaeosclera_dematioides(100);	0	0	0	0	0	0	0	0	0	0	0	0	0	0	0	0	0	0	0	0	0	0	0	0	0	0	0	0	0	0	0	0	0	0	0	1
Otu0476	1	Eukaryota(100);Archaeplastida(100);Chlorophyta(100);Trebouxiophyceae(100);Chlorellales(100);Chlorellales_X(100);Chlorella(100);Chlorella_sp.(100);	0	0	0	0	0	0	0	0	0	0	0	0	0	0	0	0	0	0	0	1	0	0	0	0	0	0	0	0	0	0	0	0	0	0	0	0
Otu0477	1	Eukaryota(100);Stramenopiles(100);Ochrophyta(100);Bacillariophyta(100);Bacillariophyta_X(100);Polar-centric-Mediophyceae(100);Chaetoceros(100);Chaetoceros_sp_Clade_Na11C3(100);	0	0	0	0	0	0	0	0	0	0	0	0	0	0	0	0	0	0	1	0	0	0	0	0	0	0	0	0	0	0	0	0	0	0	0	0
Otu0732	1	Eukaryota(100);Opisthokonta(100);Fungi(100);Ascomycota(100);Pezizomycotina(100);Sordariomycetes(100);Isaria(100);Isaria_javanica(100);	0	0	0	0	0	0	0	0	1	0	0	0	0	0	0	0	0	0	0	0	0	0	0	0	0	0	0	0	0	0	0	0	0	0	0	0
Otu0501	1	Eukaryota(100);Alveolata(100);Ciliophora(100);Oligohymenophorea(100);Oligohymenophorea_X(100);Oligohymenophorea_XX(100);Dexitrichides(100);Dexitrichides_pangi(100);	0	0	1	0	0	0	0	0	0	0	0	0	0	0	0	0	0	0	0	0	0	0	0	0	0	0	0	0	0	0	0	0	0	0	0	0
Otu0927	1	Eukaryota(100);Opisthokonta(100);Metazoa(100);Porifera(100);Porifera_X(100);Calcarea(100);Leucascandra(100);Leucascandra_caveolata(100);	0	0	0	0	0	0	0	0	0	0	0	0	0	0	0	0	0	0	0	0	1	0	0	0	0	0	0	0	0	0	0	0	0	0	0	0
Otu0643	1	Eukaryota(100);Opisthokonta(100);Fungi(100);Ascomycota(100);Pezizomycotina(100);Sordariomycetes(100);Acremonium(100);Acremonium_curvulum(100);	0	0	0	0	0	0	0	0	0	0	0	0	0	0	0	0	0	0	0	0	0	0	0	0	0	0	0	0	0	0	0	0	0	0	1	0
Otu0716	1	Eukaryota(100);Opisthokonta(100);Fungi(100);Mucoromycota(100);Mucoromycotina(100);Mucoromycotina_X(100);Endogone(100);Endogone_lactiflua(100);	0	0	0	0	0	0	0	0	1	0	0	0	0	0	0	0	0	0	0	0	0	0	0	0	0	0	0	0	0	0	0	0	0	0	0	0
Otu0675	1	Eukaryota(100);Archaeplastida(100);Streptophyta(100);Embryophyceae(100);Embryophyceae_X(100);Embryophyceae_XX(100);Artemisia(100);Artemisia_annua(100);	0	0	0	0	0	0	1	0	0	0	0	0	0	0	0	0	0	0	0	0	0	0	0	0	0	0	0	0	0	0	0	0	0	0	0	0
Otu0759	1	Eukaryota(100);Opisthokonta(100);Fungi(100);Entomophthoromycota(100);Entomophthoromycotina(100);Entomophthorales(100);Conidiobolus(100);Conidiobolus_rhysosporus(100);	0	0	0	0	0	0	0	0	0	0	0	0	0	0	0	0	0	0	0	0	0	0	0	0	0	0	0	0	0	0	0	0	1	0	0	0
Otu0935	1	Eukaryota(100);Alveolata(100);Dinoflagellata(100);Dinophyceae(100);Gonyaulacales(100);Pyrocystaceae(100);Pyrocystis(100);Pyrocystis_lunula(100);	0	0	0	0	0	0	0	0	0	0	0	0	0	0	0	0	0	0	1	0	0	0	0	0	0	0	0	0	0	0	0	0	0	0	0	0
Otu0967	1	Eukaryota(100);Opisthokonta(100);Fungi(100);Chytridiomycota(100);Chytridiomycotina(100);Neocallimastigomycetes(100);Orpinomyces(100);Orpinomyces_sp.(100);	0	0	0	0	1	0	0	0	0	0	0	0	0	0	0	0	0	0	0	0	0	0	0	0	0	0	0	0	0	0	0	0	0	0	0	0
Otu0632	1	Eukaryota(100);Opisthokonta(100);Fungi(100);Ascomycota(100);Pezizomycotina(100);Dothideomycetes(100);Capnobotryella(100);Capnobotryella_renispora(100);	0	0	0	0	0	0	0	0	0	0	0	0	0	0	0	0	0	0	0	1	0	0	0	0	0	0	0	0	0	0	0	0	0	0	0	0
Otu0656	1	Eukaryota(100);Opisthokonta(100);Fungi(100);Ascomycota(100);Pezizomycotina(100);Eurotiomycetes(100);Verrucaria(100);Verrucaria_serpuloides_MAF-Lich_16296(100);	0	1	0	0	0	0	0	0	0	0	0	0	0	0	0	0	0	0	0	0	0	0	0	0	0	0	0	0	0	0	0	0	0	0	0	0
Otu0816	1	Eukaryota(100);Archaeplastida(100);Chlorophyta(100);Mamiellophyceae(100);Mamiellales(100);Mamiellaceae(100);RCC391(100);RCC391_sp.(100);	0	0	0	0	0	0	0	0	0	0	0	0	0	0	0	0	0	0	0	0	1	0	0	0	0	0	0	0	0	0	0	0	0	0	0	0
Otu0846	1	Eukaryota(100);Stramenopiles(100);Ochrophyta(100);MOCH-2(100);MOCH-2_X(100);MOCH-2_XX(100);MOCH-2_XXX(100);MOCH-2_XXX_sp.(100);	0	0	0	0	0	0	0	0	0	0	0	0	0	0	0	1	0	0	0	0	0	0	0	0	0	0	0	0	0	0	0	0	0	0	0	0
Otu0762	1	Eukaryota(100);Archaeplastida(100);Chlorophyta(100);Ulvophyceae(100);Ulotrichales(100);Ulotrichales_X(100);Gloeotilopsis(100);Gloeotilopsis_paucicellularis(100);	0	0	0	0	0	1	0	0	0	0	0	0	0	0	0	0	0	0	0	0	0	0	0	0	0	0	0	0	0	0	0	0	0	0	0	0
Otu0817	1	Eukaryota(100);Opisthokonta(100);Metazoa(100);Platyhelminthes(100);Turbellaria(100);Seriata(100);Procerodes(100);Procerodes_littoralis(100);	0	0	0	0	0	0	0	0	0	0	0	0	0	0	0	0	0	0	0	0	1	0	0	0	0	0	0	0	0	0	0	0	0	0	0	0
Otu0841	1	Eukaryota(100);Alveolata(100);Ciliophora(100);Oligohymenophorea(100);Peniculia(100);Frontoniidae_1(100);Frontonia_1(100);Frontonia_canadensis(100);	0	0	1	0	0	0	0	0	0	0	0	0	0	0	0	0	0	0	0	0	0	0	0	0	0	0	0	0	0	0	0	0	0	0	0	0
Otu0891	1	Eukaryota:plas(100);Archaeplastida:plas(100);Rhodophyta:plas(100);Florideophyceae:plas(100);Corallinales:plas(100);Corallinales_X:plas(100);Calliarthron:plas(100);Calliarthron_tuberculosum:plas(100);	0	0	0	0	0	0	0	0	0	0	0	0	0	0	0	0	0	0	0	0	0	0	0	0	0	0	0	0	0	0	0	0	0	0	0	1
Otu0897	1	Eukaryota(100);Opisthokonta(100);Fungi(100);Ascomycota(100);Pezizomycotina(100);Dothideomycetes(100);Cladosporium(100);Cladosporium_sphaerospermum(100);	0	0	0	0	0	0	0	0	0	0	0	0	0	0	0	0	0	0	0	0	0	0	0	0	0	0	0	0	0	0	0	0	0	1	0	0
Otu0931	1	Eukaryota(100);Archaeplastida(100);Streptophyta(100);Embryophyceae(100);Embryophyceae_X(100);Embryophyceae_XX(100);Cucumis(100);Cucumis_sativus(100);	0	0	0	1	0	0	0	0	0	0	0	0	0	0	0	0	0	0	0	0	0	0	0	0	0	0	0	0	0	0	0	0	0	0	0	0
Otu1103	1	Eukaryota(100);Archaeplastida(100);Chlorophyta(100);Pyramimonadophyceae(100);Pyramimonadales(100);Pyramimonadales_X(100);Cymbomonas(100);Cymbomonas_tetramitiformis(100);	0	0	0	0	0	0	0	0	0	0	0	0	0	0	0	0	0	0	0	0	1	0	0	0	0	0	0	0	0	0	0	0	0	0	0	0
Otu0947	1	Eukaryota(100);Opisthokonta(100);Fungi(100);Ascomycota(100);Pezizomycotina(100);Lichinomycetes(100);Lichina(100);Lichina_confinis(100);	0	0	0	0	1	0	0	0	0	0	0	0	0	0	0	0	0	0	0	0	0	0	0	0	0	0	0	0	0	0	0	0	0	0	0	0
Otu0949	1	Eukaryota(100);Alveolata(100);Apicomplexa(100);Gregarinomorphea(100);Eugregarinorida(100);Eugregarinorida_X(100);Eugregarinorida_XX(100);Eugregarinorida_XX_sp.(100);	0	0	0	0	0	0	0	0	0	0	0	0	0	0	0	0	0	0	1	0	0	0	0	0	0	0	0	0	0	0	0	0	0	0	0	0
Otu0950	1	Eukaryota(100);Opisthokonta(100);Fungi(100);Ascomycota(100);Pezizomycotina(100);Eurotiomycetes(100);Placidium(100);Placidium_lachneum(100);	0	1	0	0	0	0	0	0	0	0	0	0	0	0	0	0	0	0	0	0	0	0	0	0	0	0	0	0	0	0	0	0	0	0	0	0
Otu0952	1	Eukaryota(100);Stramenopiles(100);Pseudofungi(100);Oomycota(100);Oomycota_X(100);Peronosporales(100);Halophytophthora(100);Halophytophthora_porrigovesica(100);	0	0	1	0	0	0	0	0	0	0	0	0	0	0	0	0	0	0	0	0	0	0	0	0	0	0	0	0	0	0	0	0	0	0	0	0
Otu0955	1	Eukaryota(100);Opisthokonta(100);Metazoa(100);Rotifera(100);Rotifera_X(100);Rotifera_XX(100);Trichocerca(100);Trichocerca_rattus(100);	0	0	0	0	0	0	0	0	0	1	0	0	0	0	0	0	0	0	0	0	0	0	0	0	0	0	0	0	0	0	0	0	0	0	0	0
Otu0960	1	Eukaryota(100);Opisthokonta(100);Fungi(100);Ascomycota(100);Pezizomycotina(100);Pezizomycetes(100);Peziza(100);Peziza_badiofusca(100);	0	0	0	0	1	0	0	0	0	0	0	0	0	0	0	0	0	0	0	0	0	0	0	0	0	0	0	0	0	0	0	0	0	0	0	0
Otu0962	1	Eukaryota(100);Opisthokonta(100);Fungi(100);Kickxellomycota(100);Kickxellomycotina(100);Harpellales(100);Ramicandelaber(100);Ramicandelaber_sp.(100);	0	0	0	0	0	0	0	0	0	0	0	0	0	0	0	1	0	0	0	0	0	0	0	0	0	0	0	0	0	0	0	0	0	0	0	0
Otu0968	1	Eukaryota(100);Opisthokonta(100);Fungi(100);Basidiomycota(100);Agaricomycotina(100);Agaricomycetes(100);Xanthophyllomyces(100);Xanthophyllomyces_dendrorhous(100);	0	0	0	0	0	0	0	0	0	0	0	0	0	0	0	0	1	0	0	0	0	0	0	0	0	0	0	0	0	0	0	0	0	0	0	0
Otu0972	1	Eukaryota(100);Archaeplastida(100);Streptophyta(100);Embryophyceae(100);Embryophyceae_X(100);Embryophyceae_XX(100);Histiopteris(100);Histiopteris_incisa(100);	0	0	0	0	0	0	0	0	0	0	0	0	0	0	0	0	0	0	1	0	0	0	0	0	0	0	0	0	0	0	0	0	0	0	0	0
Otu0979	1	Eukaryota(100);Opisthokonta(100);Metazoa(100);Arthropoda(100);Hexapoda(100);Collembola(100);Anurida(100);Anurida_maritima(100);	0	0	0	0	0	0	0	0	0	0	0	0	0	0	0	0	0	0	0	0	0	0	0	0	0	0	0	0	0	0	0	0	0	0	0	1
Otu0980	1	Eukaryota(100);Archaeplastida(100);Streptophyta(100);Embryophyceae(100);Embryophyceae_X(100);Embryophyceae_XX(100);Fallopia(100);Fallopia_multiflora(100);	0	0	0	0	1	0	0	0	0	0	0	0	0	0	0	0	0	0	0	0	0	0	0	0	0	0	0	0	0	0	0	0	0	0	0	0
Otu0983	1	Eukaryota(100);Opisthokonta(100);Fungi(100);Basidiomycota(100);Pucciniomycotina(100);Cystobasidiomycetes(100);Rhodotorula(100);Rhodotorula_laryngis(100);	0	0	0	0	0	0	0	0	0	0	0	0	0	0	0	0	0	0	0	0	1	0	0	0	0	0	0	0	0	0	0	0	0	0	0	0
Otu0985	1	Eukaryota(100);Opisthokonta(100);Fungi(100);Ascomycota(100);Pezizomycotina(100);Sordariomycetes(100);Sarocladium(100);Sarocladium_kiliense(100);	0	0	0	0	0	0	0	0	0	0	0	0	0	1	0	0	0	0	0	0	0	0	0	0	0	0	0	0	0	0	0	0	0	0	0	0
Otu0988	1	Eukaryota(100);Alveolata(100);Dinoflagellata(100);Dinophyceae(100);Gymnodiniales(100);Kareniaceae(100);Karlodinium(100);Karlodinium_veneficum(100);	0	1	0	0	0	0	0	0	0	0	0	0	0	0	0	0	0	0	0	0	0	0	0	0	0	0	0	0	0	0	0	0	0	0	0	0
Otu0991	1	Eukaryota(100);Opisthokonta(100);Fungi(100);Ascomycota(100);Pezizomycotina(100);Lecanoromycetes(100);Porpidia(100);Porpidia_contraponenda(100);	0	0	0	1	0	0	0	0	0	0	0	0	0	0	0	0	0	0	0	0	0	0	0	0	0	0	0	0	0	0	0	0	0	0	0	0
Otu0992	1	Eukaryota(100);Opisthokonta(100);Fungi(100);Ascomycota(100);Pezizomycotina(100);Dothideomycetes(100);Phaeotheca(100);Phaeotheca_fissurella(100);	0	0	0	0	0	0	0	0	0	0	0	0	0	0	0	0	0	0	0	0	0	0	0	1	0	0	0	0	0	0	0	0	0	0	0	0
Otu0995	1	Eukaryota(100);Opisthokonta(100);Metazoa(100);Mollusca(100);Gastropoda(100);Caenogastropoda(100);Lambis(100);Lambis_lambis(100);	0	0	0	0	0	0	0	1	0	0	0	0	0	0	0	0	0	0	0	0	0	0	0	0	0	0	0	0	0	0	0	0	0	0	0	0
Otu0996	1	Eukaryota(100);Opisthokonta(100);Fungi(100);Ascomycota(100);Pezizomycotina(100);Leotiomycetes(100);Helicodendron(100);Helicodendron_paradoxum(100);	0	0	0	0	1	0	0	0	0	0	0	0	0	0	0	0	0	0	0	0	0	0	0	0	0	0	0	0	0	0	0	0	0	0	0	0
Otu0999	1	Eukaryota(100);Stramenopiles(100);Ochrophyta(100);Bacillariophyta(100);Bacillariophyta_X(100);Raphid-pennate(100);Cymbella(100);Cymbella_salina(100);	1	0	0	0	0	0	0	0	0	0	0	0	0	0	0	0	0	0	0	0	0	0	0	0	0	0	0	0	0	0	0	0	0	0	0	0
Otu1003	1	Eukaryota(100);Archaeplastida(100);Chlorophyta(100);Ulvophyceae(100);Ulvales-relatives(100);Ulvales-relatives_X(100);Ulva(100);Ulva_lactuca(100);	0	0	0	0	0	0	0	0	0	0	0	0	0	0	0	0	0	0	1	0	0	0	0	0	0	0	0	0	0	0	0	0	0	0	0	0
Otu1005	1	Eukaryota(100);Opisthokonta(100);Fungi(100);Ascomycota(100);Pezizomycotina(100);Leotiomycetes(100);Cyttaria(100);Cyttaria_hariotii(100);	0	0	0	0	0	0	0	0	0	0	0	0	0	0	0	0	0	0	0	0	0	1	0	0	0	0	0	0	0	0	0	0	0	0	0	0
Otu1008	1	Eukaryota(100);Opisthokonta(100);Fungi(100);Ascomycota(100);Pezizomycotina(100);Dothideomycetes(100);Davidiellaceae(100);Davidiellaceae_sp.(100);	0	0	0	0	0	0	0	0	0	0	0	0	0	0	0	0	0	0	1	0	0	0	0	0	0	0	0	0	0	0	0	0	0	0	0	0
Otu1012	1	Eukaryota(100);Stramenopiles(100);Ochrophyta(100);Phaeophyceae(100);Phaeophyceae_X(100);Phaeophyceae_XX(100);Phaeophyceae_XXX(100);Phaeophyceae_XXX_sp.(100);	0	0	0	0	0	1	0	0	0	0	0	0	0	0	0	0	0	0	0	0	0	0	0	0	0	0	0	0	0	0	0	0	0	0	0	0
Otu1014	1	Eukaryota(100);Opisthokonta(100);Fungi(100);Basidiomycota(100);Agaricomycotina(100);Tremellomycetes(100);Cryptococcus(100);Cryptococcus_macerans(100);	0	0	0	0	0	0	0	0	0	0	0	0	0	0	0	1	0	0	0	0	0	0	0	0	0	0	0	0	0	0	0	0	0	0	0	0
Otu1016	1	Eukaryota(100);Stramenopiles(100);Ochrophyta(100);Bacillariophyta(100);Bacillariophyta_X(100);Araphid-pennate(100);Hyalosira(100);Hyalosira_delicatula(100);	0	0	0	0	0	0	0	0	0	0	0	0	0	0	0	0	0	0	0	0	0	1	0	0	0	0	0	0	0	0	0	0	0	0	0	0
Otu1018	1	Eukaryota(100);Alveolata(100);Ciliophora(100);Oligohymenophorea(100);Scuticociliatia_1(100);Philasterida(100);Uronemella(100);Uronemella_filificum(100);	0	0	0	0	0	0	0	0	0	0	0	0	0	0	0	0	0	0	1	0	0	0	0	0	0	0	0	0	0	0	0	0	0	0	0	0
Otu1019	1	Eukaryota(100);Archaeplastida(100);Chlorophyta(100);Trebouxiophyceae(100);Prasiolales(100);Prasiolales_X(100);Trichophilus(100);Trichophilus_welckeri(100);	0	0	0	0	0	0	0	0	0	0	0	0	0	0	0	0	0	0	0	0	0	0	0	0	0	0	0	0	0	0	0	0	0	1	0	0
Otu1022	1	Eukaryota(100);Archaeplastida(100);Chlorophyta(100);Mamiellophyceae(100);Mamiellales(100);Bathycoccaceae(100);Ostreococcus(100);Ostreococcus_lucimarinus(100);	0	0	0	0	0	0	0	0	0	0	0	0	0	0	0	0	0	0	0	0	1	0	0	0	0	0	0	0	0	0	0	0	0	0	0	0
Otu1023	1	Eukaryota(100);Archaeplastida(100);Streptophyta(100);Embryophyceae(100);Embryophyceae_X(100);Embryophyceae_XX(100);Rheum(100);Rheum_kialense(100);	0	0	0	0	0	0	0	0	0	0	0	0	0	0	0	0	0	0	0	0	0	0	0	0	0	0	0	0	0	0	1	0	0	0	0	0
Otu1024	1	Eukaryota(100);Opisthokonta(100);Fungi(100);Ascomycota(100);Pezizomycotina(100);Eurotiomycetes(100);Ascosphaera(100);Ascosphaera_aggregata(100);	0	0	0	0	1	0	0	0	0	0	0	0	0	0	0	0	0	0	0	0	0	0	0	0	0	0	0	0	0	0	0	0	0	0	0	0
Otu1027	1	Eukaryota(100);Opisthokonta(100);Metazoa(100);Ctenophora(100);Ctenophora_X(100);Ctenophora_XX(100);Lampocteis(100);Lampocteis_cruentiventer(100);	0	0	0	0	0	0	0	0	0	0	0	0	0	0	0	0	0	0	0	1	0	0	0	0	0	0	0	0	0	0	0	0	0	0	0	0
Otu1028	1	Eukaryota(100);Archaeplastida(100);Chlorophyta(100);Ulvophyceae(100);Ulotrichales(100);Ulotrichales_X(100);Capsosiphon(100);Capsosiphon_fulvescens(100);	0	1	0	0	0	0	0	0	0	0	0	0	0	0	0	0	0	0	0	0	0	0	0	0	0	0	0	0	0	0	0	0	0	0	0	0
Otu1029	1	Eukaryota(100);Opisthokonta(100);Fungi(100);Ascomycota(100);Pezizomycotina(100);Pezizomycotina_X(100);Heleiosa(100);Heleiosa_barbatula(100);	0	0	0	0	1	0	0	0	0	0	0	0	0	0	0	0	0	0	0	0	0	0	0	0	0	0	0	0	0	0	0	0	0	0	0	0
Otu1031	1	Eukaryota(100);Opisthokonta(100);Fungi(100);Basidiomycota(100);Agaricomycotina(100);Agaricomycetes(100);Limonomyces(100);Limonomyces_culmigenus(100);	0	0	0	0	0	0	0	0	0	0	0	0	0	0	0	0	0	0	0	0	1	0	0	0	0	0	0	0	0	0	0	0	0	0	0	0
Otu1035	1	Eukaryota(100);Opisthokonta(100);Fungi(100);Basidiomycota(100);Agaricomycotina(100);Agaricomycetes(100);Panaeolus(100);Panaeolus_sphinctrinus(100);	0	0	0	1	0	0	0	0	0	0	0	0	0	0	0	0	0	0	0	0	0	0	0	0	0	0	0	0	0	0	0	0	0	0	0	0
Otu1036	1	Eukaryota(100);Stramenopiles(100);Ochrophyta(100);Pelagophyceae(100);Pelagomonadales(100);Pelagomonadaceae(100);Pelagococcus(100);Pelagococcus_sp.(100);	0	0	0	0	0	0	0	0	0	0	0	0	0	0	0	0	0	0	0	1	0	0	0	0	0	0	0	0	0	0	0	0	0	0	0	0
Otu1040	1	Eukaryota(100);Alveolata(100);Ciliophora(100);Oligohymenophorea(100);Scuticociliatia_1(100);Philasterida(100);Homalogastra(100);Homalogastra_setosa(100);	0	0	0	0	0	0	0	0	0	0	0	0	0	0	0	0	0	0	0	0	1	0	0	0	0	0	0	0	0	0	0	0	0	0	0	0
Otu1042	1	Eukaryota(100);Opisthokonta(100);Fungi(100);Ascomycota(100);Pezizomycotina(100);Leotiomycetes(100);Diplodia(100);Diplodia_mutila(100);	0	0	0	0	0	0	0	0	0	0	0	0	0	0	0	0	0	0	0	0	0	0	0	0	1	0	0	0	0	0	0	0	0	0	0	0
Otu1044	1	Eukaryota(100);Opisthokonta(100);Metazoa(100);Arthropoda(100);Hexapoda(100);Insecta(100);Camptomyia(100);Camptomyia_corticalis(100);	0	0	0	0	0	0	0	0	0	0	0	0	0	0	0	0	0	0	0	0	1	0	0	0	0	0	0	0	0	0	0	0	0	0	0	0
Otu1047	1	Eukaryota(100);Opisthokonta(100);Fungi(100);Ascomycota(100);Pezizomycotina(100);Dothideomycetes(100);Teratosphaeria(100);Teratosphaeria_acidotherma(100);	0	0	0	0	0	0	0	0	0	0	0	0	0	0	0	1	0	0	0	0	0	0	0	0	0	0	0	0	0	0	0	0	0	0	0	0
Otu1048	1	Eukaryota(100);Opisthokonta(100);Fungi(100);Basidiomycota(100);Agaricomycotina(100);Agaricomycetes(100);Entoloma(100);Entoloma_strictius(100);	0	0	0	0	0	0	0	0	0	0	0	0	0	0	0	0	0	0	1	0	0	0	0	0	0	0	0	0	0	0	0	0	0	0	0	0
Otu1049	1	Eukaryota(100);Alveolata(100);Ciliophora(100);Phyllopharyngea(100);Suctoria(100);Ephelotidae(100);Ephelota(100);Ephelota_truncata(100);	0	0	0	0	0	0	0	0	0	0	0	0	0	0	0	0	0	0	0	0	1	0	0	0	0	0	0	0	0	0	0	0	0	0	0	0
Otu1051	1	Eukaryota(100);Opisthokonta(100);Metazoa(100);Bryozoa(100);Bryozoa_X(100);Bryozoa_XX(100);Umbonula(100);Umbonula_littoralis(100);	0	0	0	0	0	0	0	0	0	0	0	0	0	0	0	0	0	0	0	0	1	0	0	0	0	0	0	0	0	0	0	0	0	0	0	0
Otu1054	1	Eukaryota(100);Opisthokonta(100);Fungi(100);Ascomycota(100);Pezizomycotina(100);Dothideomycetes(100);Mycosphaerella(100);Mycosphaerella_laricina(100);	0	0	0	0	0	0	0	0	0	0	0	0	0	0	0	0	0	0	0	1	0	0	0	0	0	0	0	0	0	0	0	0	0	0	0	0
Otu1058	1	Eukaryota(100);Opisthokonta(100);Fungi(100);Basidiomycota(100);Pucciniomycotina(100);Cystobasidiomycetes(100);Rhodotorula(100);Rhodotorula_phylloplana(100);	0	0	0	0	0	0	0	0	0	0	0	0	0	0	0	0	0	0	0	0	1	0	0	0	0	0	0	0	0	0	0	0	0	0	0	0
Otu1060	1	Eukaryota(100);Opisthokonta(100);Metazoa(100);Arthropoda(100);Crustacea(100);Maxillopoda(100);Euterpina(100);Euterpina_acutifrons(100);	0	0	1	0	0	0	0	0	0	0	0	0	0	0	0	0	0	0	0	0	0	0	0	0	0	0	0	0	0	0	0	0	0	0	0	0
Otu1062	1	Eukaryota(100);Alveolata(100);Apicomplexa(100);Gregarinomorphea(100);Eugregarinorida(100);Gregarinidae(100);Leidyana1(100);Gregarina_chortiocetes(100);	0	0	0	0	0	0	0	0	0	0	0	0	0	0	0	0	0	1	0	0	0	0	0	0	0	0	0	0	0	0	0	0	0	0	0	0
Otu1064	1	Eukaryota(100);Alveolata(100);Chrompodellids(100);Colpodellidea(100);Colpodellida(100);Alphamonaceae(100);Aphamonas(100);Aphamonas_sp.(100);	0	0	0	0	0	0	0	0	0	0	0	0	0	0	0	0	0	0	0	0	1	0	0	0	0	0	0	0	0	0	0	0	0	0	0	0
Otu1066	1	Eukaryota(100);Archaeplastida(100);Streptophyta(100);Embryophyceae(100);Embryophyceae_X(100);Embryophyceae_XX(100);Cneorum(100);Cneorum_pulverulentum(100);	0	0	0	0	0	0	0	0	0	0	0	0	0	0	0	0	0	0	0	0	1	0	0	0	0	0	0	0	0	0	0	0	0	0	0	0
Otu1067	1	Eukaryota(100);Archaeplastida(100);Streptophyta(100);Embryophyceae(100);Embryophyceae_X(100);Embryophyceae_XX(100);Marah(100);Marah_macrocarpus(100);	0	0	0	0	0	0	0	0	0	0	0	0	0	0	0	1	0	0	0	0	0	0	0	0	0	0	0	0	0	0	0	0	0	0	0	0
Otu1073	1	Eukaryota(100);Alveolata(100);Dinoflagellata(100);Dinophyceae(100);Gonyaulacales(100);Ceratiaceae(100);Tripos(100);Tripos_furca(100);	0	0	0	0	0	0	0	0	0	0	0	0	0	0	0	0	0	0	0	0	0	0	1	0	0	0	0	0	0	0	0	0	0	0	0	0
Otu1079	1	Eukaryota(100);Stramenopiles(100);Opalozoa(100);MAST-12(100);MAST-12C(100);MAST-12C_X(100);MAST-12C_XX(100);MAST-12C_XX_sp.(100);	0	0	1	0	0	0	0	0	0	0	0	0	0	0	0	0	0	0	0	0	0	0	0	0	0	0	0	0	0	0	0	0	0	0	0	0
Otu1085	1	Eukaryota(100);Stramenopiles(100);Ochrophyta(100);Phaeophyceae(100);Phaeophyceae_X(100);Phaeophyceae_XX(100);Choristocarpus(100);Choristocarpus_tenellus(100);	0	0	0	0	0	0	0	0	0	0	0	0	0	0	0	0	0	0	0	0	1	0	0	0	0	0	0	0	0	0	0	0	0	0	0	0
Otu1086	1	Eukaryota(100);Alveolata(100);Dinoflagellata(100);Dinophyceae(100);Suessiales(100);Symbiodiniaceae(100);Cladocopium(100);Cladocopium_sp.(100);	0	0	0	0	0	0	0	0	0	0	0	0	0	0	0	0	0	0	0	0	1	0	0	0	0	0	0	0	0	0	0	0	0	0	0	0
Otu1087	1	Eukaryota(100);Rhizaria(100);Cercozoa(100);Filosa-Granofilosea(100);Filosa-Granofilosea_X(100);Massiteriidae(100);Massisteria(100);Massisteria_sp.(100);	0	0	0	0	0	0	0	0	0	0	0	0	0	0	0	1	0	0	0	0	0	0	0	0	0	0	0	0	0	0	0	0	0	0	0	0
Otu1088	1	Eukaryota(100);Opisthokonta(100);Fungi(100);Ascomycota(100);Pezizomycotina(100);Dothideomycetes(100);Cochliobolus(100);Cochliobolus_sp.(100);	0	0	0	0	0	0	0	0	0	0	0	0	0	0	0	0	0	0	0	0	0	0	0	0	0	0	0	0	0	0	0	0	0	1	0	0
Otu1091	1	Eukaryota(100);Opisthokonta(100);Fungi(100);Ascomycota(100);Pezizomycotina(100);Pezizomycetes(100);Sarcosoma(100);Sarcosoma_latahense(100);	0	0	0	1	0	0	0	0	0	0	0	0	0	0	0	0	0	0	0	0	0	0	0	0	0	0	0	0	0	0	0	0	0	0	0	0
Otu1094	1	Eukaryota(100);Opisthokonta(100);Metazoa(100);Craniata(100);Craniata_X(100);Mammalia(100);Mammalia_X(100);Mammalia_X_sp.(100);	0	0	0	1	0	0	0	0	0	0	0	0	0	0	0	0	0	0	0	0	0	0	0	0	0	0	0	0	0	0	0	0	0	0	0	0
Otu1098	1	Eukaryota(100);Opisthokonta(100);Fungi(100);Ascomycota(100);Pezizomycotina(100);Dothideomycetes(100);Mycosphaerella(100);Mycosphaerella_graminicola(100);	0	0	0	0	0	0	0	0	0	0	0	0	0	0	0	0	0	0	0	0	0	0	0	0	0	0	0	0	0	0	0	0	0	0	1	0
Otu1099	1	Eukaryota(100);Archaeplastida(100);Rhodophyta(100);Florideophyceae(100);Ceramiales(100);Rhodomelaceae(100);Neosiphonia(100);Neosiphonia_harveyi(100);	0	0	0	0	0	0	0	0	0	0	0	0	0	0	0	0	0	0	1	0	0	0	0	0	0	0	0	0	0	0	0	0	0	0	0	0
Otu1102	1	Eukaryota(100);Opisthokonta(100);Choanoflagellida(100);Choanoflagellatea(100);Craspedida(100);Monosigidae_Group_M(100);Salpingoeca_M(100);Salpingoeca_tuba(100);	0	0	0	0	0	0	0	0	0	0	0	0	0	0	0	1	0	0	0	0	0	0	0	0	0	0	0	0	0	0	0	0	0	0	0	0
Otu1105	1	Eukaryota(100);Opisthokonta(100);Fungi(100);Ascomycota(100);Saccharomycotina(100);Stephanoascales(100);Sugiyamaella(100);Sugiyamaella_smithiae(100);	0	0	0	0	1	0	0	0	0	0	0	0	0	0	0	0	0	0	0	0	0	0	0	0	0	0	0	0	0	0	0	0	0	0	0	0
Otu1107	1	Eukaryota(100);Opisthokonta(100);Fungi(100);Ascomycota(100);Pezizomycotina(100);Eurotiomycetes(100);Penicillium(100);Penicillium_expansum(100);	0	0	0	0	0	0	0	0	0	0	0	0	0	0	0	0	0	0	0	0	0	0	0	0	0	0	0	0	1	0	0	0	0	0	0	0
Otu1113	1	Eukaryota(100);Opisthokonta(100);Fungi(100);Ascomycota(100);Pezizomycotina(100);Sordariomycetes(100);Pestalotia(100);Pestalotia_thujae(100);	0	0	0	0	0	0	0	0	0	0	0	0	0	0	0	1	0	0	0	0	0	0	0	0	0	0	0	0	0	0	0	0	0	0	0	0
Otu1114	1	Eukaryota(100);Opisthokonta(100);Metazoa(100);Platyhelminthes(100);Trematoda(100);Digenea(100);Schistogonimus(100);Schistogonimus_rarus(100);	0	0	0	0	0	0	0	0	0	0	0	0	0	0	0	0	0	0	0	0	0	0	0	0	1	0	0	0	0	0	0	0	0	0	0	0
Otu1118	1	Eukaryota(100);Hacrobia(100);Haptophyta(100);Prymnesiophyceae(100);Phaeocystales(100);Phaeocystaceae(100);Phaeocystis(100);Phaeocystis_cordata(100);	0	0	0	0	0	0	0	0	0	0	0	0	0	0	0	0	0	0	0	0	1	0	0	0	0	0	0	0	0	0	0	0	0	0	0	0
Otu1120	1	Eukaryota(100);Alveolata(100);Dinoflagellata(100);Syndiniales(100);Dino-Group-II(100);Dino-Group-II-Clade-17(100);Dino-Group-II-Clade-17_X(100);Dino-Group-II-Clade-17_X_sp.(100);	0	0	0	0	0	0	0	0	0	0	0	0	0	0	0	0	1	0	0	0	0	0	0	0	0	0	0	0	0	0	0	0	0	0	0	0
Otu1126	1	Eukaryota(100);Alveolata(100);Ciliophora(100);Spirotrichea(100);Strombidiida_E(100);Strombidiida_E_X(100);Strombidiida_E_XX(100);Strombidiida_E_XX_sp.(100);	0	0	0	0	0	0	0	0	0	0	0	0	0	0	0	0	0	0	0	0	0	1	0	0	0	0	0	0	0	0	0	0	0	0	0	0
Otu1131	1	Eukaryota(100);Opisthokonta(100);Fungi(100);Ascomycota(100);Pezizomycotina(100);Eurotiomycetes(100);Placopyrenium(100);Placopyrenium_bucekii(100);	0	0	0	0	0	0	0	0	0	0	0	0	0	0	0	0	0	0	1	0	0	0	0	0	0	0	0	0	0	0	0	0	0	0	0	0
Otu1132	1	Eukaryota(100);Opisthokonta(100);Fungi(100);Ascomycota(100);Pezizomycotina(100);Dothideomycetes(100);Elsinoe(100);Elsinoe_centrolobi(100);	0	0	0	0	0	0	0	0	0	0	0	0	0	0	0	0	0	0	0	0	0	0	0	0	0	0	0	0	0	0	0	0	0	0	0	1
Otu1135	1	Eukaryota(100);Archaeplastida(100);Rhodophyta(100);Florideophyceae(100);Corallinales(100);Corallinales_X(100);Corallina(100);Corallina_officinalis(100);	0	0	0	0	0	0	0	0	0	0	0	0	0	0	0	0	0	0	1	0	0	0	0	0	0	0	0	0	0	0	0	0	0	0	0	0
Otu1137	1	Eukaryota(100);Opisthokonta(100);Fungi(100);Ascomycota(100);Pezizomycotina(100);Sordariomycetes(100);Trichothecium(100);Trichothecium_roseum(100);	0	0	0	0	0	0	0	0	0	0	0	0	0	0	0	0	0	0	0	0	1	0	0	0	0	0	0	0	0	0	0	0	0	0	0	0
Otu1144	1	Eukaryota(100);Archaeplastida(100);Rhodophyta(100);Florideophyceae(100);Ceramiales(100);Ceramiaceae(100);Centroceras(100);Centroceras_gasparrinii(100);	0	0	0	0	0	0	0	0	0	0	0	0	0	0	0	0	0	0	0	0	1	0	0	0	0	0	0	0	0	0	0	0	0	0	0	0
Otu1145	1	Eukaryota(100);Opisthokonta(100);Fungi(100);Ascomycota(100);Pezizomycotina(100);Leotiomycetes(100);Collophora(100);Collophora_capensis(100);	0	0	0	0	0	0	0	0	0	0	0	0	0	0	0	0	0	0	0	0	0	1	0	0	0	0	0	0	0	0	0	0	0	0	0	0
Otu1146	1	Eukaryota(100);Opisthokonta(100);Metazoa(100);Mollusca(100);Gastropoda(100);Caenogastropoda(100);Pseudamycla(100);Pseudamycla_formosa(100);	0	0	0	0	0	0	0	0	0	0	0	0	0	0	0	0	0	0	0	0	0	0	0	0	0	0	1	0	0	0	0	0	0	0	0	0
Otu1149	1	Eukaryota(100);Alveolata(100);Dinoflagellata(100);Dinophyceae(100);Gymnodiniales(100);Gymnodiniaceae(100);Gyrodinium(100);Gyrodinium_fusiforme(100);	0	0	0	0	0	0	0	0	0	0	0	0	0	0	0	0	0	0	0	0	1	0	0	0	0	0	0	0	0	0	0	0	0	0	0	0
Otu1150	1	Eukaryota(100);Alveolata(100);Ciliophora(100);Colpodea(100);Colpodea_X(100);Platyophryida(100);Ottowphyra(100);Ottowphyra_dragescoi(100);	0	0	0	0	0	0	0	0	0	0	0	0	0	0	0	0	0	0	0	0	0	0	1	0	0	0	0	0	0	0	0	0	0	0	0	0
Otu1151	1	Eukaryota(100);Opisthokonta(100);Fungi(100);Ascomycota(100);Pezizomycotina(100);Dothideomycetes(100);Teratosphaeria(100);Teratosphaeria_destructans(100);	0	0	0	0	0	0	0	0	0	0	0	0	0	0	0	0	0	0	0	1	0	0	0	0	0	0	0	0	0	0	0	0	0	0	0	0
Otu1153	1	Eukaryota(100);Archaeplastida(100);Chlorophyta(100);Ulvophyceae(100);Cladophorales(100);Cladophorales_X(100);Cladophora(100);Cladophora_vagabunda(100);	0	1	0	0	0	0	0	0	0	0	0	0	0	0	0	0	0	0	0	0	0	0	0	0	0	0	0	0	0	0	0	0	0	0	0	0
Otu1155	1	Eukaryota(100);Alveolata(100);Ciliophora(100);Phyllopharyngea(100);Cyrtophoria_7(100);Hartmannulidae(100);Hartmannula(100);Hartmannula_sinica(100);	0	0	0	0	0	0	0	0	0	0	0	0	0	0	0	0	0	0	0	0	0	1	0	0	0	0	0	0	0	0	0	0	0	0	0	0
Otu1157	1	Eukaryota(100);Opisthokonta(100);Fungi(100);Basidiomycota(100);Pucciniomycotina(100);Cystobasidiomycetes(100);Sporobolomyces(100);Sporobolomyces_coprosmae(100);	0	0	0	0	0	0	0	0	0	0	0	0	0	0	0	0	0	0	1	0	0	0	0	0	0	0	0	0	0	0	0	0	0	0	0	0
Otu1160	1	Eukaryota(100);Alveolata(100);Ciliophora(100);Spirotrichea(100);Choreotrichida(100);Strobilidiidae_I(100);Pelagostrobilidium(100);Pelagostrobilidium_neptuni(100);	0	0	0	0	0	0	0	0	0	0	0	0	0	0	0	0	0	0	0	0	1	0	0	0	0	0	0	0	0	0	0	0	0	0	0	0
Otu1161	1	Eukaryota(100);Opisthokonta(100);Fungi(100);Basidiomycota(100);Agaricomycotina(100);Agaricomycetes(100);Pholiota(100);Pholiota_squarrosa(100);	0	0	0	0	0	0	0	0	0	0	0	0	0	0	0	0	0	0	0	0	0	0	0	0	0	0	0	0	0	0	0	0	0	0	0	1
Otu1162	1	Eukaryota(100);Stramenopiles(100);Pseudofungi(100);Oomycota(100);Oomycota_X(100);Peronosporales(100);Sapromyces(100);Sapromyces_elongatus(100);	0	0	0	0	0	0	0	0	0	0	0	0	0	0	0	0	0	0	1	0	0	0	0	0	0	0	0	0	0	0	0	0	0	0	0	0
Otu1164	1	Eukaryota(100);Opisthokonta(100);Fungi(100);Basidiomycota(100);Agaricomycotina(100);Tremellomycetes(100);Cryptococcus(100);Cryptococcus_skinneri(100);	0	0	0	0	1	0	0	0	0	0	0	0	0	0	0	0	0	0	0	0	0	0	0	0	0	0	0	0	0	0	0	0	0	0	0	0
Otu1166	1	Eukaryota(100);Archaeplastida(100);Rhodophyta(100);Florideophyceae(100);Hildenbrandiales(100);Hildenbrandiales_X(100);Hildenbrandia(100);Hildenbrandia_rivularis(100);	0	0	0	0	0	1	0	0	0	0	0	0	0	0	0	0	0	0	0	0	0	0	0	0	0	0	0	0	0	0	0	0	0	0	0	0
Otu1167	1	Eukaryota(100);Archaeplastida(100);Chlorophyta(100);Ulvophyceae(100);Ulotrichales(100);Ulotrichales_X(100);Gayralia(100);Gayralia_sp.(100);	0	1	0	0	0	0	0	0	0	0	0	0	0	0	0	0	0	0	0	0	0	0	0	0	0	0	0	0	0	0	0	0	0	0	0	0
Otu1170	1	Eukaryota(100);Opisthokonta(100);Fungi(100);Ascomycota(100);Pezizomycotina(100);Dothideomycetes(100);Mycosphaerella(100);Mycosphaerella_punctiformis(100);	0	0	0	0	0	0	0	0	0	0	0	0	0	0	0	0	0	1	0	0	0	0	0	0	0	0	0	0	0	0	0	0	0	0	0	0
Otu1175	1	Eukaryota(100);Opisthokonta(100);Fungi(100);Ascomycota(100);Pezizomycotina(100);Dothideomycetes(100);Botryosphaeria(100);Botryosphaeria_dothidea(100);	0	0	0	0	0	0	0	0	0	0	0	0	0	0	0	0	0	0	0	0	0	0	0	1	0	0	0	0	0	0	0	0	0	0	0	0
Otu1177	1	Eukaryota(100);Opisthokonta(100);Fungi(100);Ascomycota(100);Pezizomycotina(100);Dothideomycetes(100);Septoria(100);Septoria_quercicola(100);	0	0	0	0	0	0	0	0	0	0	0	0	0	0	0	0	0	1	0	0	0	0	0	0	0	0	0	0	0	0	0	0	0	0	0	0
Otu1179	1	Eukaryota(100);Opisthokonta(100);Fungi(100);Ascomycota(100);Pezizomycotina(100);Dothideomycetes(100);Teratosphaeriaceae(100);Teratosphaeriaceae_sp.(100);	0	0	0	0	0	0	0	0	0	0	0	0	0	0	0	0	0	0	0	0	0	0	0	1	0	0	0	0	0	0	0	0	0	0	0	0
Otu1182	1	Eukaryota(100);Opisthokonta(100);Metazoa(100);Mollusca(100);Gastropoda(100);Caenogastropoda(100);Aperostoma(100);Aperostoma_palmeri(100);	0	0	0	0	0	0	0	0	0	0	0	0	0	0	0	0	0	0	0	0	0	0	0	0	1	0	0	0	0	0	0	0	0	0	0	0
Otu1186	1	Eukaryota(100);Opisthokonta(100);Metazoa(100);Mollusca(100);Gastropoda(100);Caenogastropoda(100);Nodilittorina(100);Nodilittorina_punctata(100);	0	0	0	0	0	0	0	0	0	0	0	0	1	0	0	0	0	0	0	0	0	0	0	0	0	0	0	0	0	0	0	0	0	0	0	0
Otu1187	1	Eukaryota(100);Opisthokonta(100);Fungi(100);Ascomycota(100);Pezizomycotina(100);Dothideomycetes(100);Cercospora(100);Cercospora_apii(100);	0	0	0	1	0	0	0	0	0	0	0	0	0	0	0	0	0	0	0	0	0	0	0	0	0	0	0	0	0	0	0	0	0	0	0	0
Otu1188	1	Eukaryota(100);Opisthokonta(100);Fungi(100);Ascomycota(100);Pezizomycotina(100);Geoglossomycetes(100);Geoglossum(100);Geoglossum_nigritum(100);	0	0	0	0	0	0	0	0	0	0	0	0	0	0	0	0	0	0	0	0	0	0	0	0	0	0	0	0	0	0	0	0	0	0	0	1
Otu1189	1	Eukaryota(100);Opisthokonta(100);Metazoa(100);Cnidaria(100);Cnidaria_X(100);Anthozoa(100);unclassified_Parazoanthidae(100);Parazoanthid_sp.(100);	0	0	0	0	0	0	0	0	0	0	0	0	0	0	0	0	0	0	0	1	0	0	0	0	0	0	0	0	0	0	0	0	0	0	0	0
Otu1190	1	Eukaryota(100);Opisthokonta(100);Metazoa(100);Cnidaria(100);Cnidaria_X(100);Hydrozoa(100);Crypthelia(100);Crypthelia_cryptotrema(100);	0	0	0	0	0	0	0	0	0	0	0	0	0	0	0	0	0	0	0	1	0	0	0	0	0	0	0	0	0	0	0	0	0	0	0	0
Otu1191	1	Eukaryota(100);Archaeplastida(100);Chlorophyta(100);Chlorophyceae(100);Sphaeropleales(100);Selenastraceae(100);Monoraphidium(100);Monoraphidium_sp.(100);	0	0	0	1	0	0	0	0	0	0	0	0	0	0	0	0	0	0	0	0	0	0	0	0	0	0	0	0	0	0	0	0	0	0	0	0
Otu1195	1	Eukaryota(100);Opisthokonta(100);Fungi(100);Ascomycota(100);Pezizomycotina(100);Pezizomycotina_X(100);Eiglera(100);Eiglera_flavida(100);	0	0	0	1	0	0	0	0	0	0	0	0	0	0	0	0	0	0	0	0	0	0	0	0	0	0	0	0	0	0	0	0	0	0	0	0
Otu1198	1	Eukaryota(100);Archaeplastida(100);Rhodophyta(100);Florideophyceae(100);Ceramiales(100);Rhodomelaceae(100);Polysiphonia(100);Polysiphonia_lanosa(100);	0	0	0	0	0	0	0	0	0	0	0	0	0	0	0	0	0	0	1	0	0	0	0	0	0	0	0	0	0	0	0	0	0	0	0	0
Otu1199	1	Eukaryota(100);Opisthokonta(100);Metazoa(100);Mollusca(100);Bivalvia(100);Mytiloida(100);Fungiacava(100);Fungiacava_eilatensis(100);	0	0	0	0	0	0	0	0	0	0	0	0	0	0	0	0	0	0	0	0	1	0	0	0	0	0	0	0	0	0	0	0	0	0	0	0
Otu1201	1	Eukaryota(100);Opisthokonta(100);Fungi(100);Ascomycota(100);Pezizomycotina(100);Lecanoromycetes(100);Lecanoromycetes_X(100);Lecanoromycetes_X_sp.(100);	0	0	0	0	0	0	0	0	0	0	0	0	0	0	0	0	0	1	0	0	0	0	0	0	0	0	0	0	0	0	0	0	0	0	0	0
Otu1202	1	Eukaryota(100);Opisthokonta(100);Metazoa(100);Platyhelminthes(100);Trematoda(100);Digenea(100);Fasciola(100);Fasciola_hepatica(100);	0	0	0	0	0	0	0	0	0	0	0	0	0	0	0	0	0	0	0	0	0	0	0	0	0	0	0	1	0	0	0	0	0	0	0	0
Otu1204	1	Eukaryota(100);Opisthokonta(100);Metazoa(100);Cnidaria(100);Cnidaria_X(100);Anthozoa(100);Alicia(100);Alicia_sansibarensis(100);	0	0	1	0	0	0	0	0	0	0	0	0	0	0	0	0	0	0	0	0	0	0	0	0	0	0	0	0	0	0	0	0	0	0	0	0
Otu1208	1	Eukaryota(100);Archaeplastida(100);Rhodophyta(100);Florideophyceae(100);Ceramiales(100);Ceramiaceae(100);Centroceras(100);Centroceras_clavulatum(100);	0	1	0	0	0	0	0	0	0	0	0	0	0	0	0	0	0	0	0	0	0	0	0	0	0	0	0	0	0	0	0	0	0	0	0	0
Otu1211	1	Eukaryota(100);Opisthokonta(100);Fungi(100);Ascomycota(100);Pezizomycotina(100);Dothideomycetes(100);Passalora(100);Passalora_vaginae(100);	0	0	0	0	0	0	0	0	0	0	0	0	0	0	0	0	0	0	0	0	0	1	0	0	0	0	0	0	0	0	0	0	0	0	0	0
Otu1214	1	Eukaryota(100);Archaeplastida(100);Chlorophyta(100);Ulvophyceae(100);Cladophorales(100);Cladophorales_X(100);Cladophora(100);Cladophora_hutchinsiae(100);	0	1	0	0	0	0	0	0	0	0	0	0	0	0	0	0	0	0	0	0	0	0	0	0	0	0	0	0	0	0	0	0	0	0	0	0
Otu1219	1	Eukaryota(100);Archaeplastida(100);Streptophyta(100);Embryophyceae(100);Embryophyceae_X(100);Embryophyceae_XX(100);Polytrichum(100);Polytrichum_commune(100);	0	0	0	0	0	0	0	0	0	0	0	0	0	0	0	0	0	0	0	0	0	0	0	0	1	0	0	0	0	0	0	0	0	0	0	0
Otu1221	1	Eukaryota(100);Alveolata(100);Chrompodellids(100);Colpodellidea(100);Colpodellida(100);Colpodellaceae(100);Colpodellidae(100);Colpodellidae_sp.(100);	0	0	0	0	0	0	0	0	0	0	0	0	0	0	0	0	0	0	0	1	0	0	0	0	0	0	0	0	0	0	0	0	0	0	0	0
Otu1222	1	Eukaryota(100);Archaeplastida(100);Streptophyta(100);Embryophyceae(100);Embryophyceae_X(100);Embryophyceae_XX(100);Festuca(100);Festuca_rubra(100);	0	0	0	0	0	0	0	0	0	0	0	0	0	0	0	0	0	0	0	0	1	0	0	0	0	0	0	0	0	0	0	0	0	0	0	0
Otu1224	1	Eukaryota(100);Opisthokonta(100);Fungi(100);Ascomycota(100);Pezizomycotina(100);Dothideomycetes(100);Helicomyces(100);Helicomyces_roseus(100);	0	0	0	1	0	0	0	0	0	0	0	0	0	0	0	0	0	0	0	0	0	0	0	0	0	0	0	0	0	0	0	0	0	0	0	0
Otu1225	1	Eukaryota(100);Archaeplastida(100);Rhodophyta(100);Florideophyceae(100);Ceramiales(100);Rhodomelaceae(100);Polysiphonia(100);Polysiphonia_sertularioides-2(100);	0	0	0	0	0	0	0	0	0	0	0	0	0	0	0	0	0	0	0	1	0	0	0	0	0	0	0	0	0	0	0	0	0	0	0	0
Otu1227	1	Eukaryota(100);Rhizaria(100);Cercozoa(100);Chlorarachniophyceae(100);Chlorarachnida(100);Chlorarachnida_X(100);Lotharella(100);Lotharella_globosa(100);	0	0	0	0	0	0	0	0	0	0	0	0	0	0	0	0	0	1	0	0	0	0	0	0	0	0	0	0	0	0	0	0	0	0	0	0
Otu1228	1	Eukaryota(100);Opisthokonta(100);Fungi(100);Ascomycota(100);Pezizomycotina(100);Pezizomycotina_X(100);Phacidiopycnis(100);Phacidiopycnis_washingtonensis(100);	0	0	0	0	0	0	0	0	0	0	0	0	0	0	0	0	0	0	0	0	0	1	0	0	0	0	0	0	0	0	0	0	0	0	0	0
Otu1230	1	Eukaryota(100);Alveolata(100);Ciliophora(100);Litostomatea(100);Haptoria_5(100);Pleurostomatida(100);Litonotus(100);Litonotus_paracygnus(100);	0	1	0	0	0	0	0	0	0	0	0	0	0	0	0	0	0	0	0	0	0	0	0	0	0	0	0	0	0	0	0	0	0	0	0	0
Otu1231	1	Eukaryota(100);Alveolata(100);Chrompodellids(100);Colpodellidea(100);Colpodellida(100);Alphamonaceae(100);Alphamonadea_ALPH1(100);Alphamonadea_ALPH1_sp.(100);	0	0	0	0	0	0	0	0	0	0	0	0	0	0	0	0	0	0	0	0	1	0	0	0	0	0	0	0	0	0	0	0	0	0	0	0
Otu1233	1	Eukaryota(100);Opisthokonta(100);Fungi(100);Ascomycota(100);Pezizomycotina(100);Dothideomycetes(100);Helicosporium(100);Helicosporium_sp.(100);	0	0	0	0	0	0	0	0	0	0	0	0	0	0	0	0	0	0	0	1	0	0	0	0	0	0	0	0	0	0	0	0	0	0	0	0
Otu1235	1	Eukaryota(100);Opisthokonta(100);Metazoa(100);Mollusca(100);Gastropoda(100);Heterobranchia(100);Philinopsis(100);Philinopsis_pilsbryi(100);	1	0	0	0	0	0	0	0	0	0	0	0	0	0	0	0	0	0	0	0	0	0	0	0	0	0	0	0	0	0	0	0	0	0	0	0
Otu1237	1	Eukaryota(100);Opisthokonta(100);Metazoa(100);Myxozoa(100);Myxozoa_X(100);Myxosporea(100);Parvicapsula(100);Parvicapsula_irregularis(100);	0	0	0	0	0	0	0	0	0	0	0	0	0	0	0	0	0	0	0	0	0	1	0	0	0	0	0	0	0	0	0	0	0	0	0	0
Otu1239	1	Eukaryota(100);Alveolata(100);Dinoflagellata(100);Syndiniales(100);Dino-Group-II(100);Dino-Group-II-Clade-1(100);Dino-Group-II-Clade-1_X(100);Dino-Group-II-Clade-1_X_sp.(100);	0	0	0	0	1	0	0	0	0	0	0	0	0	0	0	0	0	0	0	0	0	0	0	0	0	0	0	0	0	0	0	0	0	0	0	0
Otu1240	1	Eukaryota(100);Opisthokonta(100);Fungi(100);Basidiomycota(100);Agaricomycotina(100);Agaricomycetes(100);Hypholoma(100);Hypholoma_subviride(100);	0	0	0	0	1	0	0	0	0	0	0	0	0	0	0	0	0	0	0	0	0	0	0	0	0	0	0	0	0	0	0	0	0	0	0	0
Otu1241	1	Eukaryota(100);Alveolata(100);Dinoflagellata(100);Dinophyceae(100);Gonyaulacales(100);Ceratiaceae(100);Tripos(100);Tripos_horridus(100);	0	0	0	0	0	0	0	0	0	0	0	0	0	0	0	0	0	0	1	0	0	0	0	0	0	0	0	0	0	0	0	0	0	0	0	0
Otu1242	1	Eukaryota(100);Opisthokonta(100);Fungi(100);Ascomycota(100);Pezizomycotina(100);Dothideomycetes(100);Tubeufia(100);Tubeufia_cerea(100);	0	0	0	0	0	0	0	0	0	0	0	0	0	0	0	1	0	0	0	0	0	0	0	0	0	0	0	0	0	0	0	0	0	0	0	0
Otu1244	1	Eukaryota(100);Hacrobia(100);Centroheliozoa(100);Centroheliozoa_X(100);Centroheliozoa_XX(100);Centroheliozoa_XXX(100);Centroheliozoa_XXXX(100);Centroheliozoa_XXXX_sp.(100);	0	0	0	0	0	0	0	0	0	0	0	0	0	0	0	0	0	0	0	0	1	0	0	0	0	0	0	0	0	0	0	0	0	0	0	0
Otu1245	1	Eukaryota(100);Rhizaria(100);Cercozoa(100);Endomyxa(100);Vampyrellida(100);sm27-lineage(100);sm27-lineage_X(100);sm27-lineage_X_sp.(100);	0	0	0	0	0	0	0	0	0	0	0	0	0	0	0	0	0	0	0	0	1	0	0	0	0	0	0	0	0	0	0	0	0	0	0	0
Otu1249	1	Eukaryota(100);Opisthokonta(100);Fungi(100);Basidiomycota(100);Pucciniomycotina(100);Pucciniomycetes(100);Pucciniomycetes_X(100);Pucciniomycetes_X_sp.(100);	0	0	0	1	0	0	0	0	0	0	0	0	0	0	0	0	0	0	0	0	0	0	0	0	0	0	0	0	0	0	0	0	0	0	0	0
Otu1250	1	Eukaryota(100);Archaeplastida(100);Chlorophyta(100);Trebouxiophyceae(100);Watanabea-Clade(100);Watanabea-Clade_X(100);Chloroidium(100);Chloroidium_ellipsoideum(100);	0	0	0	0	0	0	0	0	0	0	0	0	0	0	0	0	0	0	0	0	0	0	0	0	0	0	0	0	0	0	0	0	0	1	0	0
Otu1251	1	Eukaryota(100);Opisthokonta(100);Metazoa(100);Urochordata(100);Urochordata_X(100);Ascidiacea(100);Polycarpa(100);Polycarpa_pomaria(100);	0	0	0	0	0	0	0	0	0	0	0	0	0	0	0	0	0	0	1	0	0	0	0	0	0	0	0	0	0	0	0	0	0	0	0	0
Otu1255	1	Eukaryota(100);Alveolata(100);Ciliophora(100);Phyllopharyngea(100);Cyrtophoria_5(100);Chlamydodontidae(100);Chlamydodon(100);Chlamydodon_obliquus(100);	0	0	0	0	0	0	0	0	0	0	0	0	0	0	0	0	0	0	0	0	0	0	0	1	0	0	0	0	0	0	0	0	0	0	0	0
Otu1256	1	Eukaryota(100);Stramenopiles(100);Ochrophyta(100);Bacillariophyta(100);Bacillariophyta_X(100);Raphid-pennate(100);Achnanthes(100);Achnanthes_brevipes(100);	0	0	0	0	0	0	0	0	0	0	0	0	0	0	0	0	0	0	0	1	0	0	0	0	0	0	0	0	0	0	0	0	0	0	0	0
Otu1257	1	Eukaryota(100);Opisthokonta(100);Metazoa(100);Platyhelminthes(100);Trematoda(100);Digenea(100);Renicola(100);Renicola_sp.(100);	0	0	0	0	0	0	0	0	0	0	0	0	0	0	0	0	0	0	0	0	0	0	0	0	0	0	1	0	0	0	0	0	0	0	0	0
Otu1258	1	Eukaryota(100);Opisthokonta(100);Fungi(100);Ascomycota(100);Pezizomycotina(100);Lecanoromycetes(100);Sticta(100);Sticta_hypochroa(100);	0	0	0	0	1	0	0	0	0	0	0	0	0	0	0	0	0	0	0	0	0	0	0	0	0	0	0	0	0	0	0	0	0	0	0	0
Otu1266	1	Eukaryota(100);Opisthokonta(100);Fungi(100);Ascomycota(100);Pezizomycotina(100);Dothideomycetes(100);Phaeosphaeria(100);Phaeosphaeria_avenaria(100);	0	0	0	0	0	0	0	0	0	0	0	0	0	0	0	0	0	0	0	0	0	0	0	1	0	0	0	0	0	0	0	0	0	0	0	0
Otu1271	1	Eukaryota(100);Alveolata(100);Ciliophora(100);Spirotrichea(100);Tintinnida(100);Tintinnida_X(100);Tintinnida_XX(100);Tintinnida_XX_sp.(100);	0	0	0	0	0	0	0	0	0	0	0	0	0	0	0	0	0	0	0	0	1	0	0	0	0	0	0	0	0	0	0	0	0	0	0	0
Otu1276	1	Eukaryota(100);Opisthokonta(100);Fungi(100);Ascomycota(100);Pezizomycotina(100);Eurotiomycetes(100);Uncinocarpus(100);Uncinocarpus_reesii(100);	0	0	0	0	0	0	0	0	0	0	0	0	0	0	0	0	0	0	0	0	0	0	1	0	0	0	0	0	0	0	0	0	0	0	0	0
Otu1280	1	Eukaryota(100);Archaeplastida(100);Chlorophyta(100);Trebouxiophyceae(100);Watanabea-Clade(100);Watanabea-Clade_X(100);Dictyochloropsis(100);Dictyochloropsis_splendida(100);	0	0	0	0	0	0	0	0	0	0	0	0	0	0	0	0	0	0	0	0	0	0	0	0	0	0	0	0	0	0	0	0	0	1	0	0
Otu1281	1	Eukaryota(100);Alveolata(100);Ciliophora(100);Phyllopharyngea(100);Cyrtophoria_4(100);Chilodonellidae(100);Pseudochilodonopsis(100);Pseudochilodonopsis_quadrivacuolata(100);	0	0	0	0	0	0	0	0	0	0	0	0	0	0	0	0	0	0	0	0	0	1	0	0	0	0	0	0	0	0	0	0	0	0	0	0
Otu1282	1	Eukaryota(100);Alveolata(100);Dinoflagellata(100);Dinophyceae(100);Prorocentrales(100);Prorocentraceae(100);Prorocentrum(100);Prorocentrum_micans(100);	0	1	0	0	0	0	0	0	0	0	0	0	0	0	0	0	0	0	0	0	0	0	0	0	0	0	0	0	0	0	0	0	0	0	0	0
Otu1284	1	Eukaryota(100);Opisthokonta(100);Metazoa(100);Bryozoa(100);Bryozoa_X(100);Bryozoa_XX(100);Benthonella(100);Benthonella_sp.(100);	0	0	0	0	0	0	0	0	0	0	0	0	0	0	0	0	0	0	0	0	0	0	1	0	0	0	0	0	0	0	0	0	0	0	0	0
Otu1290	1	Eukaryota(100);Archaeplastida(100);Chlorophyta(100);Pyramimonadophyceae(100);Pseudoscourfieldiales(100);Pycnococcaceae(100);Pycnococcus(100);Pycnococcus_provasolii(100);	0	0	0	0	0	0	0	0	0	0	0	0	0	0	0	0	0	0	0	0	0	0	0	1	0	0	0	0	0	0	0	0	0	0	0	0
Otu1293	1	Eukaryota(100);Opisthokonta(100);Metazoa(100);Entoprocta(100);Entoprocta_X(100);Entoprocta_XX(100);Barentsia(100);Barentsia_benedeni(100);	0	0	0	0	0	0	0	0	0	0	0	0	0	0	0	0	0	0	0	1	0	0	0	0	0	0	0	0	0	0	0	0	0	0	0	0
Otu1294	1	Eukaryota(100);Archaeplastida(100);Chlorophyta(100);Ulvophyceae(100);Ulotrichales(100);Ulotrichales_X(100);Trichosarcina(100);Trichosarcina_polymorpha(100);	0	0	1	0	0	0	0	0	0	0	0	0	0	0	0	0	0	0	0	0	0	0	0	0	0	0	0	0	0	0	0	0	0	0	0	0
Otu1295	1	Eukaryota(100);Opisthokonta(100);Fungi(100);Ascomycota(100);Pezizomycotina(100);Leotiomycetes(100);Meria(100);Meria_laricis(100);	0	0	0	1	0	0	0	0	0	0	0	0	0	0	0	0	0	0	0	0	0	0	0	0	0	0	0	0	0	0	0	0	0	0	0	0
Otu1296	1	Eukaryota(100);Alveolata(100);Ciliophora(100);Spirotrichea(100);Choreotrichida(100);Choreotrichida_X(100);Choreotrichida_XX(100);Choreotrichida_XX_sp.(100);	0	0	0	0	0	0	0	0	0	0	0	0	0	0	0	0	0	0	1	0	0	0	0	0	0	0	0	0	0	0	0	0	0	0	0	0
Otu1297	1	Eukaryota(100);Opisthokonta(100);Metazoa(100);Cnidaria(100);Cnidaria_X(100);Hydrozoa(100);Ectopleura(100);Ectopleura_larynx(100);	0	0	0	0	0	0	0	0	0	0	0	0	0	0	0	0	0	0	0	0	1	0	0	0	0	0	0	0	0	0	0	0	0	0	0	0
Otu1298	1	Eukaryota(100);Archaeplastida(100);Chlorophyta(100);Ulvophyceae(100);Ulvales-relatives(100);Ulvales-relatives_X(100);Chlorocystis(100);Chlorocystis_sp.(100);	0	1	0	0	0	0	0	0	0	0	0	0	0	0	0	0	0	0	0	0	0	0	0	0	0	0	0	0	0	0	0	0	0	0	0	0
Otu1300	1	Eukaryota(100);Alveolata(100);Perkinsea(100);Perkinsida(100);Perkinsida_X(100);Perkinsida_XX(100);Perkinsus(100);Perkinsus_marinus(100);	0	0	0	0	0	0	0	0	0	0	0	0	0	0	0	0	0	0	1	0	0	0	0	0	0	0	0	0	0	0	0	0	0	0	0	0
Otu1301	1	Eukaryota(100);Alveolata(100);Ciliophora(100);Phyllopharyngea(100);Cyrtophoria_5(100);Chlamydodontidae(100);Paracyrtophoron(100);Paracyrtophoron_tropicum(100);	0	0	0	0	0	0	0	0	0	0	0	0	0	0	0	0	0	0	0	0	0	0	0	1	0	0	0	0	0	0	0	0	0	0	0	0
Otu1302	1	Eukaryota(100);Opisthokonta(100);Fungi(100);Ascomycota(100);Pezizomycotina(100);Eurotiomycetes(100);Aspergillus(100);Aspergillus_tamarii(100);	0	0	0	0	0	0	0	0	0	0	0	0	0	0	0	0	0	0	0	0	1	0	0	0	0	0	0	0	0	0	0	0	0	0	0	0
Otu1304	1	Eukaryota(100);Alveolata(100);Dinoflagellata(100);Dinophyceae(100);Suessiales(100);Suessiaceae(100);Biecheleria(100);Biecheleria_cincta(100);	0	0	0	0	0	0	0	0	0	0	0	0	0	0	0	0	0	0	0	0	1	0	0	0	0	0	0	0	0	0	0	0	0	0	0	0
Otu1306	1	Eukaryota(100);Opisthokonta(100);Fungi(100);Ascomycota(100);Pezizomycotina(100);Sordariomycetes(100);Scopulariopsis(100);Scopulariopsis_brevicaulis(100);	0	0	0	0	0	0	0	0	0	0	0	0	0	0	0	0	0	0	0	0	0	0	0	0	0	0	0	1	0	0	0	0	0	0	0	0
Otu1307	1	Eukaryota(100);Archaeplastida(100);Streptophyta(100);Embryophyceae(100);Embryophyceae_X(100);Embryophyceae_XX(100);Cibotium(100);Cibotium_sp.(100);	0	0	0	0	0	0	1	0	0	0	0	0	0	0	0	0	0	0	0	0	0	0	0	0	0	0	0	0	0	0	0	0	0	0	0	0
Otu1309	1	Eukaryota(100);Opisthokonta(100);Fungi(100);Ascomycota(100);Pezizomycotina(100);Pezizomycotina_X(100);Catinella(100);Catinella_olivacea(100);	0	0	0	0	0	0	0	0	0	0	0	0	0	0	0	0	0	0	0	1	0	0	0	0	0	0	0	0	0	0	0	0	0	0	0	0
Otu1311	1	Eukaryota(100);Archaeplastida(100);Chlorophyta(100);Chlorophyceae(100);Chlamydomonadales(100);Chlamydomonadales_X(100);Chlamydomonas(100);Chlamydomonas_raudensis(100);	0	0	0	0	0	0	0	0	0	0	0	0	0	0	0	0	0	0	0	0	1	0	0	0	0	0	0	0	0	0	0	0	0	0	0	0
Otu1314	1	Eukaryota(100);Opisthokonta(100);Fungi(100);Ascomycota(100);Pezizomycotina(100);Dothideomycetes(100);Alternaria(100);Alternaria_sp.(100);	0	0	0	1	0	0	0	0	0	0	0	0	0	0	0	0	0	0	0	0	0	0	0	0	0	0	0	0	0	0	0	0	0	0	0	0
Otu1315	1	Eukaryota(100);Opisthokonta(100);Fungi(100);Ascomycota(100);Pezizomycotina(100);Leotiomycetes(100);Bulgaria(100);Bulgaria_inquinans(100);	0	0	0	1	0	0	0	0	0	0	0	0	0	0	0	0	0	0	0	0	0	0	0	0	0	0	0	0	0	0	0	0	0	0	0	0
Otu1317	1	Eukaryota(100);Opisthokonta(100);Metazoa(100);Mollusca(100);Gastropoda(100);Caenogastropoda(100);Duplicaria(100);Duplicaria_dussumieri(100);	0	0	0	0	0	0	0	0	0	0	0	0	0	0	0	0	0	0	0	0	0	0	0	0	1	0	0	0	0	0	0	0	0	0	0	0
Otu1319	1	Eukaryota(100);Amoebozoa(100);Conosa(100);Mycetozoa-Myxogastrea(100);Stemonitales-Physarales(100);Didymiaceae(100);Lepidoderma(100);Lepidoderma_tigrinum(100);	0	0	0	0	0	0	0	0	0	0	0	0	0	0	0	0	0	0	0	0	0	0	0	1	0	0	0	0	0	0	0	0	0	0	0	0
Otu1321	1	Eukaryota(100);Archaeplastida(100);Chlorophyta(100);Ulvophyceae(100);Ulotrichales(100);Ulotrichales_X(100);Collinsiella(100);Collinsiella_tuberculata(100);	0	1	0	0	0	0	0	0	0	0	0	0	0	0	0	0	0	0	0	0	0	0	0	0	0	0	0	0	0	0	0	0	0	0	0	0
Otu1322	1	Eukaryota(100);Opisthokonta(100);Metazoa(100);Mollusca(100);Gastropoda(100);Heterobranchia(100);Bullacta(100);Bullacta_exarata(100);	0	0	0	0	1	0	0	0	0	0	0	0	0	0	0	0	0	0	0	0	0	0	0	0	0	0	0	0	0	0	0	0	0	0	0	0
